# Supplementary material for: Assessing the Response of Ruminal Bacterial and Fungal Microbiota to Whole-Rumen Contents Exchange in Dairy Cows
Source: Front Microbiol. 2021 Jun 1;12:665776. doi: 10.3389/fmicb.2021.665776 (PMC8203821; doi:10.3389/fmicb.2021.665776)
Supplement: Supplementary file 1 [file Table_1.XLSX]

## Sheet: deg_nodes_pheno_corr
Table S1. Statistical summary of correlations between OTUs with high degree centrality in pre-exchange networks and phenotypic variables of interest. P-values were subjected to FDR correction within testing block.
Amplicon	Rumen Phase	OTU	Taxonomy	Phenotypic Variable	P.adj	R sq	High Degree in Pre
Bacteria	Liquid	Otu00001	Bacteria;Proteobacteria;Gammaproteobacteria;Aeromonadales;Succinivibrionaceae;Succinivibrionaceae_UCG-001;	ecm	0.757	0.001	HE
Bacteria	Liquid	Otu00004	Bacteria;Bacteroidetes;Bacteroidia;Bacteroidales;Prevotellaceae;Prevotella_1;	ecm	0.51	0.011	HE
Bacteria	Liquid	Otu00005	Bacteria;Bacteroidetes;Bacteroidia;Bacteroidales;Prevotellaceae;Prevotella_1;	ecm	0.603	0.006	both
Bacteria	Liquid	Otu00007	Bacteria;Proteobacteria;Gammaproteobacteria;Aeromonadales;Succinivibrionaceae;Succinivibrionaceae_UCG-002;	ecm	0.467	0.017	HE
Bacteria	Liquid	Otu00020	Bacteria;Firmicutes;Clostridia;Clostridiales;Lachnospiraceae;Oribacterium;	ecm	0.355	0.033	both
Bacteria	Liquid	Otu00024	Bacteria;Bacteroidetes;Bacteroidia;Bacteroidales;Prevotellaceae;Prevotella_1;	ecm	0.62	0.004	HE
Bacteria	Liquid	Otu00052	Bacteria;Bacteroidetes;Bacteroidia;Bacteroidales;Prevotellaceae;Prevotella_7;	ecm	0.506	0.013	both
Bacteria	Liquid	Otu00054	Bacteria;Bacteroidetes;Bacteroidia;Bacteroidales;Prevotellaceae;Prevotella_1;	ecm	0.355	0.033	HE
Bacteria	Liquid	Otu00065	Bacteria;Firmicutes;Clostridia;Clostridiales;Lachnospiraceae;Lachnospiraceae_XPB1014_group;	ecm	0.494	0.014	HE
Bacteria	Liquid	Otu00070	Bacteria;Bacteroidetes;Bacteroidia;Bacteroidales;Prevotellaceae;Prevotella_1;	ecm	0.62	0.004	HE
Bacteria	Liquid	Otu00131	Bacteria;Firmicutes;Clostridia;Clostridiales;Lachnospiraceae;Lachnospiraceae_XPB1014_group;	ecm	0.355	0.028	HE
Bacteria	Liquid	Otu00006	Bacteria;Bacteroidetes;Bacteroidia;Bacteroidales;Prevotellaceae;Prevotella_1;	ecm	0.51	0.009	LE
Bacteria	Liquid	Otu00027	Bacteria;Bacteroidetes;Bacteroidia;Bacteroidales;Prevotellaceae;Prevotella_7;	ecm	0.704	0.002	LE
Bacteria	Liquid	Otu00049	Bacteria;Firmicutes;Negativicutes;Selenomonadales;Veillonellaceae;Veillonellaceae_unclassified;	ecm	0.51	0.009	LE
Bacteria	Liquid	Otu00081	Bacteria;Bacteroidetes;Bacteroidia;Bacteroidales;Prevotellaceae;Prevotella_1;	ecm	0.355	0.028	LE
Bacteria	Liquid	Otu00134	Bacteria;Bacteroidetes;Bacteroidia;Bacteroidales;Prevotellaceae;Prevotella_7;	ecm	0.355	0.026	LE
Bacteria	Liquid	Otu00168	Bacteria;Firmicutes;Clostridia;Clostridiales;Lachnospiraceae;Lachnospiraceae_unclassified;	ecm	0.355	0.034	LE
Bacteria	Liquid	Otu00171	Bacteria;Bacteroidetes;Bacteroidia;Bacteroidales;Prevotellaceae;Prevotellaceae_unclassified;	ecm	0.393	0.022	LE
Fungi	Liquid	Otu003	k__Fungi;p__Chytridiomycota;c__Neocallimastigomycetes;o__Neocallimastigales;f__Neocallimastigaceae;g__Piromyces;g__Piromyces_unclassified;	ecm	0.355	0.04	HE
Bacteria	solid	Otu00017	Bacteria;Bacteroidetes;Bacteroidia;Bacteroidales;Prevotellaceae;Prevotella_1;	ecm	0.697	0.003	HE
Bacteria	solid	Otu00020	Bacteria;Firmicutes;Clostridia;Clostridiales;Lachnospiraceae;Oribacterium;	ecm	0.453	0.026	HE
Bacteria	solid	Otu00024	Bacteria;Bacteroidetes;Bacteroidia;Bacteroidales;Prevotellaceae;Prevotella_1;	ecm	0.577	0.008	both
Bacteria	solid	Otu00035	Bacteria;Bacteroidetes;Bacteroidia;Bacteroidales;Prevotellaceae;Prevotella_7;	ecm	0.453	0.016	HE
Bacteria	solid	Otu00042	Bacteria;Firmicutes;Clostridia;Clostridiales;Ruminococcaceae;Ruminococcaceae_NK4A214_group;	ecm	0.697	0.004	HE
Bacteria	solid	Otu00052	Bacteria;Bacteroidetes;Bacteroidia;Bacteroidales;Prevotellaceae;Prevotella_7;	ecm	0.453	0.036	HE
Bacteria	solid	Otu00070	Bacteria;Bacteroidetes;Bacteroidia;Bacteroidales;Prevotellaceae;Prevotella_1;	ecm	0.453	0.013	both
Bacteria	solid	Otu00083	Bacteria;Bacteroidetes;Bacteroidia;Bacteroidales;Prevotellaceae;Prevotella_1;	ecm	0.453	0.04	HE
Bacteria	solid	Otu00131	Bacteria;Firmicutes;Clostridia;Clostridiales;Lachnospiraceae;Lachnospiraceae_XPB1014_group;	ecm	0.453	0.012	both
Bacteria	solid	Otu00144	Bacteria;Bacteroidetes;Bacteroidia;Bacteroidales;Prevotellaceae;Prevotella_1;	ecm	0.854	0.001	HE
Bacteria	solid	Otu00010	Bacteria;Bacteroidetes;Bacteroidia;Bacteroidales;Prevotellaceae;Prevotella_1;	ecm	0.697	0.003	LE
Bacteria	solid	Otu00049	Bacteria;Firmicutes;Negativicutes;Selenomonadales;Veillonellaceae;Veillonellaceae_unclassified;	ecm	0.453	0.028	LE
Bacteria	solid	Otu00065	Bacteria;Firmicutes;Clostridia;Clostridiales;Lachnospiraceae;Lachnospiraceae_XPB1014_group;	ecm	0.453	0.018	LE
Bacteria	solid	Otu00097	Bacteria;Bacteroidetes;Bacteroidia;Bacteroidia_unclassified;Bacteroidia_unclassified;Bacteroidia_unclassified;	ecm	0.453	0.013	LE
Bacteria	solid	Otu00109	Bacteria;Firmicutes;Clostridia;Clostridiales;Lachnospiraceae;probable_genus_10;	ecm	0.453	0.013	LE
Bacteria	solid	Otu00110	Bacteria;Firmicutes;Clostridia;Clostridiales;Lachnospiraceae;Lachnospiraceae_unclassified;	ecm	0.453	0.016	LE
Bacteria	solid	Otu00171	Bacteria;Bacteroidetes;Bacteroidia;Bacteroidales;Prevotellaceae;Prevotellaceae_unclassified;	ecm	0.453	0.024	LE
Fungi	solid	Otu003	k__Fungi;p__Chytridiomycota;c__Neocallimastigomycetes;o__Neocallimastigales;f__Neocallimastigaceae;g__Piromyces;g__Piromyces_unclassified;	ecm	0.915	0	LE
Bacteria	Liquid	Otu00001	Bacteria;Proteobacteria;Gammaproteobacteria;Aeromonadales;Succinivibrionaceae;Succinivibrionaceae_UCG-001;	GFE	0.892	0.002	HE
Bacteria	Liquid	Otu00004	Bacteria;Bacteroidetes;Bacteroidia;Bacteroidales;Prevotellaceae;Prevotella_1;	GFE	0.504	0.042	HE
Bacteria	Liquid	Otu00005	Bacteria;Bacteroidetes;Bacteroidia;Bacteroidales;Prevotellaceae;Prevotella_1;	GFE	0.892	0.009	both
Bacteria	Liquid	Otu00007	Bacteria;Proteobacteria;Gammaproteobacteria;Aeromonadales;Succinivibrionaceae;Succinivibrionaceae_UCG-002;	GFE	0.892	0.001	HE
Bacteria	Liquid	Otu00020	Bacteria;Firmicutes;Clostridia;Clostridiales;Lachnospiraceae;Oribacterium;	GFE	0.892	0.002	both
Bacteria	Liquid	Otu00024	Bacteria;Bacteroidetes;Bacteroidia;Bacteroidales;Prevotellaceae;Prevotella_1;	GFE	0.892	0.002	HE
Bacteria	Liquid	Otu00052	Bacteria;Bacteroidetes;Bacteroidia;Bacteroidales;Prevotellaceae;Prevotella_7;	GFE	0.892	0.007	both
Bacteria	Liquid	Otu00054	Bacteria;Bacteroidetes;Bacteroidia;Bacteroidales;Prevotellaceae;Prevotella_1;	GFE	0.892	0	HE
Bacteria	Liquid	Otu00065	Bacteria;Firmicutes;Clostridia;Clostridiales;Lachnospiraceae;Lachnospiraceae_XPB1014_group;	GFE	0.892	0.018	HE
Bacteria	Liquid	Otu00070	Bacteria;Bacteroidetes;Bacteroidia;Bacteroidales;Prevotellaceae;Prevotella_1;	GFE	0.892	0	HE
Bacteria	Liquid	Otu00131	Bacteria;Firmicutes;Clostridia;Clostridiales;Lachnospiraceae;Lachnospiraceae_XPB1014_group;	GFE	0.395	0.059	HE
Bacteria	Liquid	Otu00006	Bacteria;Bacteroidetes;Bacteroidia;Bacteroidales;Prevotellaceae;Prevotella_1;	GFE	0.892	0.002	LE
Bacteria	Liquid	Otu00027	Bacteria;Bacteroidetes;Bacteroidia;Bacteroidales;Prevotellaceae;Prevotella_7;	GFE	0.892	0.002	LE
Bacteria	Liquid	Otu00049	Bacteria;Firmicutes;Negativicutes;Selenomonadales;Veillonellaceae;Veillonellaceae_unclassified;	GFE	0.892	0.001	LE
Bacteria	Liquid	Otu00081	Bacteria;Bacteroidetes;Bacteroidia;Bacteroidales;Prevotellaceae;Prevotella_1;	GFE	0.892	0.001	LE
Bacteria	Liquid	Otu00134	Bacteria;Bacteroidetes;Bacteroidia;Bacteroidales;Prevotellaceae;Prevotella_7;	GFE	0.892	0.001	LE
Bacteria	Liquid	Otu00168	Bacteria;Firmicutes;Clostridia;Clostridiales;Lachnospiraceae;Lachnospiraceae_unclassified;	GFE	0.892	0.004	LE
Bacteria	Liquid	Otu00171	Bacteria;Bacteroidetes;Bacteroidia;Bacteroidales;Prevotellaceae;Prevotellaceae_unclassified;	GFE	0.892	0.003	LE
Fungi	Liquid	Otu003	k__Fungi;p__Chytridiomycota;c__Neocallimastigomycetes;o__Neocallimastigales;f__Neocallimastigaceae;g__Piromyces;g__Piromyces_unclassified;	GFE	0.994	0	HE
Bacteria	solid	Otu00017	Bacteria;Bacteroidetes;Bacteroidia;Bacteroidales;Prevotellaceae;Prevotella_1;	GFE	0.945	0.01	HE
Bacteria	solid	Otu00020	Bacteria;Firmicutes;Clostridia;Clostridiales;Lachnospiraceae;Oribacterium;	GFE	0.945	0.007	HE
Bacteria	solid	Otu00024	Bacteria;Bacteroidetes;Bacteroidia;Bacteroidales;Prevotellaceae;Prevotella_1;	GFE	0.945	0.001	both
Bacteria	solid	Otu00035	Bacteria;Bacteroidetes;Bacteroidia;Bacteroidales;Prevotellaceae;Prevotella_7;	GFE	0.945	0.002	HE
Bacteria	solid	Otu00042	Bacteria;Firmicutes;Clostridia;Clostridiales;Ruminococcaceae;Ruminococcaceae_NK4A214_group;	GFE	0.945	0.012	HE
Bacteria	solid	Otu00052	Bacteria;Bacteroidetes;Bacteroidia;Bacteroidales;Prevotellaceae;Prevotella_7;	GFE	0.945	0.002	HE
Bacteria	solid	Otu00070	Bacteria;Bacteroidetes;Bacteroidia;Bacteroidales;Prevotellaceae;Prevotella_1;	GFE	0.945	0.001	both
Bacteria	solid	Otu00083	Bacteria;Bacteroidetes;Bacteroidia;Bacteroidales;Prevotellaceae;Prevotella_1;	GFE	0.945	0.001	HE
Bacteria	solid	Otu00131	Bacteria;Firmicutes;Clostridia;Clostridiales;Lachnospiraceae;Lachnospiraceae_XPB1014_group;	GFE	0.945	0.005	both
Bacteria	solid	Otu00144	Bacteria;Bacteroidetes;Bacteroidia;Bacteroidales;Prevotellaceae;Prevotella_1;	GFE	0.945	0.008	HE
Bacteria	solid	Otu00010	Bacteria;Bacteroidetes;Bacteroidia;Bacteroidales;Prevotellaceae;Prevotella_1;	GFE	0.945	0.002	LE
Bacteria	solid	Otu00049	Bacteria;Firmicutes;Negativicutes;Selenomonadales;Veillonellaceae;Veillonellaceae_unclassified;	GFE	0.945	0.002	LE
Bacteria	solid	Otu00065	Bacteria;Firmicutes;Clostridia;Clostridiales;Lachnospiraceae;Lachnospiraceae_XPB1014_group;	GFE	0.958	0	LE
Bacteria	solid	Otu00097	Bacteria;Bacteroidetes;Bacteroidia;Bacteroidia_unclassified;Bacteroidia_unclassified;Bacteroidia_unclassified;	GFE	0.945	0	LE
Bacteria	solid	Otu00109	Bacteria;Firmicutes;Clostridia;Clostridiales;Lachnospiraceae;probable_genus_10;	GFE	0.945	0	LE
Bacteria	solid	Otu00110	Bacteria;Firmicutes;Clostridia;Clostridiales;Lachnospiraceae;Lachnospiraceae_unclassified;	GFE	0.945	0.002	LE
Bacteria	solid	Otu00171	Bacteria;Bacteroidetes;Bacteroidia;Bacteroidales;Prevotellaceae;Prevotellaceae_unclassified;	GFE	0.945	0.001	LE
Fungi	solid	Otu003	k__Fungi;p__Chytridiomycota;c__Neocallimastigomycetes;o__Neocallimastigales;f__Neocallimastigaceae;g__Piromyces;g__Piromyces_unclassified;	GFE	0.945	0.016	LE
