# Supplementary material for: Assessing the Response of Ruminal Bacterial and Fungal Microbiota to Whole-Rumen Contents Exchange in Dairy Cows
Source: Front Microbiol. 2021 Jun 1;12:665776. doi: 10.3389/fmicb.2021.665776 (PMC8203821; doi:10.3389/fmicb.2021.665776)
Supplement: Supplementary file 2 [file Table_2.XLSX]

## Sheet: lda_pheno_cor_otus_table
Table S2. Statistical summary of correlations between LEfSe-implicated fungal and bacterial OTUs abundances and phenotypic variables of interest. P-values were subjected to FDR correction within testing block.
Amplicon	Rumen Phase	Phenotypic Variable	OTU	Taxonomy	P.adj	R sq
Bacteria	Liquid	ECM	Otu00001	Bacteria;Proteobacteria;Gammaproteobacteria;Aeromonadales;Succinivibrionaceae;Succinivibrionaceae_UCG-001;	0.816	0.001
Bacteria	Liquid	ECM	Otu00029	Bacteria;Bacteroidetes;Bacteroidia;Bacteroidales;Prevotellaceae;Prevotella_7;	0.869	0
Bacteria	Liquid	ECM	Otu00035	Bacteria;Bacteroidetes;Bacteroidia;Bacteroidales;Prevotellaceae;Prevotella_7;	0.566	0.014
Bacteria	Liquid	ECM	Otu00052	Bacteria;Bacteroidetes;Bacteroidia;Bacteroidales;Prevotellaceae;Prevotella_7;	0.566	0.013
Bacteria	Liquid	ECM	Otu00020	Bacteria;Firmicutes;Clostridia;Clostridiales;Lachnospiraceae;Oribacterium;	0.346	0.033
Bacteria	Liquid	ECM	Otu00161	Bacteria;Bacteroidetes;Bacteroidia;Bacteroidales;Prevotellaceae;Prevotella_7;	0.366	0.03
Bacteria	Liquid	ECM	Otu00170	Bacteria;Bacteroidetes;Bacteroidia;Bacteroidales;Prevotellaceae;Prevotella_1;	0.965	0
Bacteria	Liquid	ECM	Otu00171	Bacteria;Bacteroidetes;Bacteroidia;Bacteroidales;Prevotellaceae;Prevotellaceae_unclassified;	0.453	0.022
Bacteria	Liquid	ECM	Otu00074	Bacteria;Bacteroidetes;Bacteroidia;Bacteroidales;Prevotellaceae;Prevotella_7;	0.566	0.011
Bacteria	Liquid	ECM	Otu00168	Bacteria;Firmicutes;Clostridia;Clostridiales;Lachnospiraceae;Lachnospiraceae_unclassified;	0.346	0.034
Bacteria	Liquid	ECM	Otu00113	Bacteria;Bacteroidetes;Bacteroidia;Bacteroidales;Prevotellaceae;Prevotella_1;	0.566	0.014
Bacteria	Liquid	ECM	Otu00081	Bacteria;Bacteroidetes;Bacteroidia;Bacteroidales;Prevotellaceae;Prevotella_1;	0.372	0.028
Bacteria	Liquid	ECM	Otu00049	Bacteria;Firmicutes;Negativicutes;Selenomonadales;Veillonellaceae;Veillonellaceae_unclassified;	0.581	0.009
Bacteria	Liquid	ECM	Otu00005	Bacteria;Bacteroidetes;Bacteroidia;Bacteroidales;Prevotellaceae;Prevotella_1;	0.693	0.006
Bacteria	Liquid	ECM	Otu00004	Bacteria;Bacteroidetes;Bacteroidia;Bacteroidales;Prevotellaceae;Prevotella_1;	0.566	0.011
Bacteria	Liquid	ECM	Otu00003	Bacteria;Bacteroidetes;Bacteroidia;Bacteroidales;Prevotellaceae;Prevotella_1;	0.244	0.046
Bacteria	Liquid	ECM	Otu00006	Bacteria;Bacteroidetes;Bacteroidia;Bacteroidales;Prevotellaceae;Prevotella_1;	0.581	0.009
Bacteria	Liquid	ECM	Otu00019	Bacteria;Bacteroidetes;Bacteroidia;Bacteroidales;Prevotellaceae;Prevotella_1;	0.277	0.041
Bacteria	Liquid	ECM	Otu00014	Bacteria;Bacteroidetes;Bacteroidia;Bacteroidales;Prevotellaceae;Prevotella_1;	0.693	0.005
Bacteria	Liquid	ECM	Otu00013	Bacteria;Bacteroidetes;Bacteroidia;Bacteroidales;Prevotellaceae;Prevotella_1;	0.566	0.012
Bacteria	Liquid	ECM	Otu00024	Bacteria;Bacteroidetes;Bacteroidia;Bacteroidales;Prevotellaceae;Prevotella_1;	0.707	0.004
Bacteria	Liquid	ECM	Otu00032	Bacteria;Bacteroidetes;Bacteroidia;Bacteroidales;Prevotellaceae;Prevotella_1;	0.391	0.026
Bacteria	Liquid	ECM	Otu00008	Bacteria;Bacteroidetes;Bacteroidia;Bacteroidales;Prevotellaceae;Prevotella_1;	0.566	0.013
Bacteria	Liquid	ECM	Otu00103	Bacteria;Firmicutes;Clostridia;Clostridiales;Lachnospiraceae;Lachnospiraceae_AC2044_group;	0.193	0.055
Bacteria	Liquid	ECM	Otu00033	Bacteria;Firmicutes;Clostridia;Clostridiales;Ruminococcaceae;Saccharofermentans;	0.079	0.075
Bacteria	Liquid	ECM	Otu00012	Bacteria;Bacteroidetes;Bacteroidia;Bacteroidales;Prevotellaceae;Prevotella_1;	0.816	0.001
Bacteria	Liquid	ECM	Otu00054	Bacteria;Bacteroidetes;Bacteroidia;Bacteroidales;Prevotellaceae;Prevotella_1;	0.346	0.033
Bacteria	Liquid	ECM	Otu00011	Bacteria;Bacteroidetes;Bacteroidia;Bacteroidales;Prevotellaceae;Prevotella_1;	0.798	0.002
Bacteria	Liquid	ECM	Otu00109	Bacteria;Firmicutes;Clostridia;Clostridiales;Lachnospiraceae;probable_genus_10;	0.568	0.01
Bacteria	Liquid	ECM	Otu00043	Bacteria;Bacteroidetes;Bacteroidia;Bacteroidales;Prevotellaceae;Prevotellaceae_UCG-003;	0.037	0.109
Bacteria	Liquid	ECM	Otu00010	Bacteria;Bacteroidetes;Bacteroidia;Bacteroidales;Prevotellaceae;Prevotella_1;	0.749	0.003
Bacteria	Liquid	ECM	Otu00129	Bacteria;Bacteroidetes;Bacteroidia;Bacteroidales;Prevotellaceae;Prevotella_1;	0.753	0.003
Bacteria	Liquid	ECM	Otu00061	Bacteria;Bacteroidetes;Bacteroidia;Bacteroidales;Prevotellaceae;Prevotellaceae_UCG-001;	0.244	0.048
Bacteria	Liquid	ECM	Otu00038	Bacteria;Bacteroidetes;Bacteroidia;Bacteroidales;Prevotellaceae;Prevotellaceae_UCG-003;	0.693	0.006
Bacteria	Liquid	ECM	Otu00015	Bacteria;Firmicutes;Clostridia;Clostridiales;Ruminococcaceae;Ruminococcaceae_NK4A214_group;	0.566	0.011
Bacteria	Liquid	ECM	Otu00092	Bacteria;Bacteroidetes;Bacteroidia;Bacteroidales;Prevotellaceae;Prevotellaceae_unclassified;	0.079	0.074
Bacteria	Liquid	ECM	Otu00093	Bacteria;Bacteroidetes;Bacteroidia;Bacteroidales;Prevotellaceae;Prevotella_1;	0.004	0.162
Bacteria	Liquid	ECM	Otu00101	Bacteria;Bacteroidetes;Bacteroidia;Bacteroidales;Prevotellaceae;Prevotella_1;	0.798	0.002
Bacteria	Liquid	ECM	Otu00067	Bacteria;Proteobacteria;Gammaproteobacteria;Aeromonadales;Succinivibrionaceae;Ruminobacter;	0.882	0
Bacteria	Liquid	ECM	Otu00077	Bacteria;Bacteroidetes;Bacteroidia;Bacteroidales;Prevotellaceae;Prevotella_1;	0.064	0.086
Bacteria	Liquid	ECM	Otu00080	Bacteria;Bacteroidetes;Bacteroidia;Bacteroidales;Prevotellaceae;Prevotella_1;	0.566	0.011
Bacteria	Liquid	ECM	Otu00150	Bacteria;Proteobacteria;Gammaproteobacteria;Aeromonadales;Succinivibrionaceae;Ruminobacter;	0.372	0.028
Bacteria	Liquid	ECM	Otu00070	Bacteria;Bacteroidetes;Bacteroidia;Bacteroidales;Prevotellaceae;Prevotella_1;	0.702	0.004
Bacteria	Liquid	ECM	Otu00073	Bacteria;Bacteroidetes;Bacteroidia;Bacteroidales;Prevotellaceae;Prevotella_1;	0.064	0.089
Bacteria	Liquid	ECM	Otu00147	Bacteria;Proteobacteria;Gammaproteobacteria;Aeromonadales;Succinivibrionaceae;uncultured;	0.693	0.005
Bacteria	Liquid	ECM	Otu00018	Bacteria;Firmicutes;Clostridia;Clostridiales;Lachnospiraceae;Butyrivibrio_2;	0.796	0.002
Bacteria	Liquid	ECM	Otu00088	Bacteria;Firmicutes;Clostridia;Clostridiales;Lachnospiraceae;Lachnospiraceae_ge;	0.816	0.001
Bacteria	Liquid	ECM	Otu00042	Bacteria;Firmicutes;Clostridia;Clostridiales;Ruminococcaceae;Ruminococcaceae_NK4A214_group;	0.693	0.005
Bacteria	Liquid	ECM	Otu00139	Bacteria;Bacteroidetes;Bacteroidia;Bacteroidales;Prevotellaceae;uncultured;	0.453	0.021
Bacteria	Liquid	ECM	Otu00144	Bacteria;Bacteroidetes;Bacteroidia;Bacteroidales;Prevotellaceae;Prevotella_1;	0.457	0.02
Bacteria	Liquid	ECM	Otu00100	Bacteria;Bacteroidetes;Bacteroidia;Bacteroidales;Prevotellaceae;Prevotellaceae_UCG-001;	0.566	0.012
Bacteria	Liquid	GFE	Otu00001	Bacteria;Proteobacteria;Gammaproteobacteria;Aeromonadales;Succinivibrionaceae;Succinivibrionaceae_UCG-001;	0.937	0.002
Bacteria	Liquid	GFE	Otu00029	Bacteria;Bacteroidetes;Bacteroidia;Bacteroidales;Prevotellaceae;Prevotella_7;	0.989	0
Bacteria	Liquid	GFE	Otu00035	Bacteria;Bacteroidetes;Bacteroidia;Bacteroidales;Prevotellaceae;Prevotella_7;	0.937	0.002
Bacteria	Liquid	GFE	Otu00052	Bacteria;Bacteroidetes;Bacteroidia;Bacteroidales;Prevotellaceae;Prevotella_7;	0.891	0.007
Bacteria	Liquid	GFE	Otu00020	Bacteria;Firmicutes;Clostridia;Clostridiales;Lachnospiraceae;Oribacterium;	0.937	0.002
Bacteria	Liquid	GFE	Otu00161	Bacteria;Bacteroidetes;Bacteroidia;Bacteroidales;Prevotellaceae;Prevotella_7;	0.937	0.004
Bacteria	Liquid	GFE	Otu00170	Bacteria;Bacteroidetes;Bacteroidia;Bacteroidales;Prevotellaceae;Prevotella_1;	0.628	0.019
Bacteria	Liquid	GFE	Otu00171	Bacteria;Bacteroidetes;Bacteroidia;Bacteroidales;Prevotellaceae;Prevotellaceae_unclassified;	0.937	0.003
Bacteria	Liquid	GFE	Otu00074	Bacteria;Bacteroidetes;Bacteroidia;Bacteroidales;Prevotellaceae;Prevotella_7;	0.989	0
Bacteria	Liquid	GFE	Otu00168	Bacteria;Firmicutes;Clostridia;Clostridiales;Lachnospiraceae;Lachnospiraceae_unclassified;	0.937	0.004
Bacteria	Liquid	GFE	Otu00113	Bacteria;Bacteroidetes;Bacteroidia;Bacteroidales;Prevotellaceae;Prevotella_1;	0.989	0
Bacteria	Liquid	GFE	Otu00081	Bacteria;Bacteroidetes;Bacteroidia;Bacteroidales;Prevotellaceae;Prevotella_1;	0.937	0.001
Bacteria	Liquid	GFE	Otu00049	Bacteria;Firmicutes;Negativicutes;Selenomonadales;Veillonellaceae;Veillonellaceae_unclassified;	0.937	0.001
Bacteria	Liquid	GFE	Otu00005	Bacteria;Bacteroidetes;Bacteroidia;Bacteroidales;Prevotellaceae;Prevotella_1;	0.891	0.009
Bacteria	Liquid	GFE	Otu00004	Bacteria;Bacteroidetes;Bacteroidia;Bacteroidales;Prevotellaceae;Prevotella_1;	0.451	0.042
Bacteria	Liquid	GFE	Otu00003	Bacteria;Bacteroidetes;Bacteroidia;Bacteroidales;Prevotellaceae;Prevotella_1;	0.321	0.052
Bacteria	Liquid	GFE	Otu00006	Bacteria;Bacteroidetes;Bacteroidia;Bacteroidales;Prevotellaceae;Prevotella_1;	0.937	0.002
Bacteria	Liquid	GFE	Otu00019	Bacteria;Bacteroidetes;Bacteroidia;Bacteroidales;Prevotellaceae;Prevotella_1;	0.937	0.001
Bacteria	Liquid	GFE	Otu00014	Bacteria;Bacteroidetes;Bacteroidia;Bacteroidales;Prevotellaceae;Prevotella_1;	0.891	0.01
Bacteria	Liquid	GFE	Otu00013	Bacteria;Bacteroidetes;Bacteroidia;Bacteroidales;Prevotellaceae;Prevotella_1;	0.937	0.001
Bacteria	Liquid	GFE	Otu00024	Bacteria;Bacteroidetes;Bacteroidia;Bacteroidales;Prevotellaceae;Prevotella_1;	0.937	0.002
Bacteria	Liquid	GFE	Otu00032	Bacteria;Bacteroidetes;Bacteroidia;Bacteroidales;Prevotellaceae;Prevotella_1;	0.216	0.083
Bacteria	Liquid	GFE	Otu00008	Bacteria;Bacteroidetes;Bacteroidia;Bacteroidales;Prevotellaceae;Prevotella_1;	0.536	0.024
Bacteria	Liquid	GFE	Otu00103	Bacteria;Firmicutes;Clostridia;Clostridiales;Lachnospiraceae;Lachnospiraceae_AC2044_group;	0.216	0.071
Bacteria	Liquid	GFE	Otu00033	Bacteria;Firmicutes;Clostridia;Clostridiales;Ruminococcaceae;Saccharofermentans;	0.711	0.015
Bacteria	Liquid	GFE	Otu00012	Bacteria;Bacteroidetes;Bacteroidia;Bacteroidales;Prevotellaceae;Prevotella_1;	0.989	0
Bacteria	Liquid	GFE	Otu00054	Bacteria;Bacteroidetes;Bacteroidia;Bacteroidales;Prevotellaceae;Prevotella_1;	0.937	0
Bacteria	Liquid	GFE	Otu00011	Bacteria;Bacteroidetes;Bacteroidia;Bacteroidales;Prevotellaceae;Prevotella_1;	0.536	0.026
Bacteria	Liquid	GFE	Otu00109	Bacteria;Firmicutes;Clostridia;Clostridiales;Lachnospiraceae;probable_genus_10;	0.536	0.026
Bacteria	Liquid	GFE	Otu00043	Bacteria;Bacteroidetes;Bacteroidia;Bacteroidales;Prevotellaceae;Prevotellaceae_UCG-003;	0.536	0.023
Bacteria	Liquid	GFE	Otu00010	Bacteria;Bacteroidetes;Bacteroidia;Bacteroidales;Prevotellaceae;Prevotella_1;	0.937	0.001
Bacteria	Liquid	GFE	Otu00129	Bacteria;Bacteroidetes;Bacteroidia;Bacteroidales;Prevotellaceae;Prevotella_1;	0.891	0.008
Bacteria	Liquid	GFE	Otu00061	Bacteria;Bacteroidetes;Bacteroidia;Bacteroidales;Prevotellaceae;Prevotellaceae_UCG-001;	0.937	0.005
Bacteria	Liquid	GFE	Otu00038	Bacteria;Bacteroidetes;Bacteroidia;Bacteroidales;Prevotellaceae;Prevotellaceae_UCG-003;	0.457	0.039
Bacteria	Liquid	GFE	Otu00015	Bacteria;Firmicutes;Clostridia;Clostridiales;Ruminococcaceae;Ruminococcaceae_NK4A214_group;	0.258	0.06
Bacteria	Liquid	GFE	Otu00092	Bacteria;Bacteroidetes;Bacteroidia;Bacteroidales;Prevotellaceae;Prevotellaceae_unclassified;	0.457	0.036
Bacteria	Liquid	GFE	Otu00093	Bacteria;Bacteroidetes;Bacteroidia;Bacteroidales;Prevotellaceae;Prevotella_1;	0.216	0.068
Bacteria	Liquid	GFE	Otu00101	Bacteria;Bacteroidetes;Bacteroidia;Bacteroidales;Prevotellaceae;Prevotella_1;	0.937	0.002
Bacteria	Liquid	GFE	Otu00067	Bacteria;Proteobacteria;Gammaproteobacteria;Aeromonadales;Succinivibrionaceae;Ruminobacter;	0.937	0.005
Bacteria	Liquid	GFE	Otu00077	Bacteria;Bacteroidetes;Bacteroidia;Bacteroidales;Prevotellaceae;Prevotella_1;	0.496	0.031
Bacteria	Liquid	GFE	Otu00080	Bacteria;Bacteroidetes;Bacteroidia;Bacteroidales;Prevotellaceae;Prevotella_1;	0.496	0.033
Bacteria	Liquid	GFE	Otu00150	Bacteria;Proteobacteria;Gammaproteobacteria;Aeromonadales;Succinivibrionaceae;Ruminobacter;	0.988	0
Bacteria	Liquid	GFE	Otu00070	Bacteria;Bacteroidetes;Bacteroidia;Bacteroidales;Prevotellaceae;Prevotella_1;	0.937	0
Bacteria	Liquid	GFE	Otu00073	Bacteria;Bacteroidetes;Bacteroidia;Bacteroidales;Prevotellaceae;Prevotella_1;	0.536	0.023
Bacteria	Liquid	GFE	Otu00147	Bacteria;Proteobacteria;Gammaproteobacteria;Aeromonadales;Succinivibrionaceae;uncultured;	0.937	0.001
Bacteria	Liquid	GFE	Otu00018	Bacteria;Firmicutes;Clostridia;Clostridiales;Lachnospiraceae;Butyrivibrio_2;	0.891	0.008
Bacteria	Liquid	GFE	Otu00088	Bacteria;Firmicutes;Clostridia;Clostridiales;Lachnospiraceae;Lachnospiraceae_ge;	0.774	0.013
Bacteria	Liquid	GFE	Otu00042	Bacteria;Firmicutes;Clostridia;Clostridiales;Ruminococcaceae;Ruminococcaceae_NK4A214_group;	0.711	0.015
Bacteria	Liquid	GFE	Otu00139	Bacteria;Bacteroidetes;Bacteroidia;Bacteroidales;Prevotellaceae;uncultured;	0.937	0.001
Bacteria	Liquid	GFE	Otu00144	Bacteria;Bacteroidetes;Bacteroidia;Bacteroidales;Prevotellaceae;Prevotella_1;	0.937	0.004
Bacteria	Liquid	GFE	Otu00100	Bacteria;Bacteroidetes;Bacteroidia;Bacteroidales;Prevotellaceae;Prevotellaceae_UCG-001;	0.937	0
Bacteria	Solid	ECM	Otu00001	Bacteria;Proteobacteria;Gammaproteobacteria;Aeromonadales;Succinivibrionaceae;Succinivibrionaceae_UCG-001;	0.832	0.001
Bacteria	Solid	ECM	Otu00020	Bacteria;Firmicutes;Clostridia;Clostridiales;Lachnospiraceae;Oribacterium;	0.35	0.026
Bacteria	Solid	ECM	Otu00035	Bacteria;Bacteroidetes;Bacteroidia;Bacteroidales;Prevotellaceae;Prevotella_7;	0.431	0.016
Bacteria	Solid	ECM	Otu00027	Bacteria;Bacteroidetes;Bacteroidia;Bacteroidales;Prevotellaceae;Prevotella_7;	0.35	0.025
Bacteria	Solid	ECM	Otu00021	Bacteria;Firmicutes;Negativicutes;Selenomonadales;Acidaminococcaceae;Succiniclasticum;	0.269	0.04
Bacteria	Solid	ECM	Otu00029	Bacteria;Bacteroidetes;Bacteroidia;Bacteroidales;Prevotellaceae;Prevotella_7;	0.442	0.013
Bacteria	Solid	ECM	Otu00049	Bacteria;Firmicutes;Negativicutes;Selenomonadales;Veillonellaceae;Veillonellaceae_unclassified;	0.337	0.028
Bacteria	Solid	ECM	Otu00052	Bacteria;Bacteroidetes;Bacteroidia;Bacteroidales;Prevotellaceae;Prevotella_7;	0.312	0.036
Bacteria	Solid	ECM	Otu00081	Bacteria;Bacteroidetes;Bacteroidia;Bacteroidales;Prevotellaceae;Prevotella_1;	0.269	0.044
Bacteria	Solid	ECM	Otu00168	Bacteria;Firmicutes;Clostridia;Clostridiales;Lachnospiraceae;Lachnospiraceae_unclassified;	0.431	0.016
Bacteria	Solid	ECM	Otu00060	Bacteria;Bacteroidetes;Bacteroidia;Bacteroidales;Prevotellaceae;Prevotella_1;	0.269	0.045
Bacteria	Solid	ECM	Otu00113	Bacteria;Bacteroidetes;Bacteroidia;Bacteroidales;Prevotellaceae;Prevotella_1;	0.331	0.029
Bacteria	Solid	ECM	Otu00117	Bacteria;Firmicutes;Negativicutes;Selenomonadales;Veillonellaceae;Veillonellaceae_unclassified;	0.35	0.024
Bacteria	Solid	ECM	Otu00039	Bacteria;Bacteroidetes;Bacteroidia;Bacteroidales;Prevotellaceae;Prevotella_1;	0.269	0.041
Bacteria	Solid	ECM	Otu00079	Bacteria;Bacteroidetes;Bacteroidia;Bacteroidales;Muribaculaceae;Muribaculaceae_ge;	0.377	0.022
Bacteria	Solid	ECM	Otu00134	Bacteria;Bacteroidetes;Bacteroidia;Bacteroidales;Prevotellaceae;Prevotella_7;	0.442	0.015
Bacteria	Solid	ECM	Otu00047	Bacteria;Bacteroidetes;Bacteroidia;Bacteroidales;Prevotellaceae;Prevotella_1;	0.269	0.044
Bacteria	Solid	ECM	Otu00059	Bacteria;Bacteroidetes;Bacteroidia;Bacteroidales;Prevotellaceae;uncultured;	0.312	0.032
Bacteria	Solid	ECM	Otu00037	Bacteria;Bacteroidetes;Bacteroidia;Bacteroidales;Prevotellaceae;Prevotella_1;	0.269	0.049
Bacteria	Solid	ECM	Otu00132	Bacteria;Firmicutes;Clostridia;Clostridiales;Lachnospiraceae;Lachnospiraceae_NK3A20_group;	0.35	0.023
Bacteria	Solid	ECM	Otu00171	Bacteria;Bacteroidetes;Bacteroidia;Bacteroidales;Prevotellaceae;Prevotellaceae_unclassified;	0.35	0.024
Bacteria	Solid	ECM	Otu00170	Bacteria;Bacteroidetes;Bacteroidia;Bacteroidales;Prevotellaceae;Prevotella_1;	0.312	0.033
Bacteria	Solid	ECM	Otu00110	Bacteria;Firmicutes;Clostridia;Clostridiales;Lachnospiraceae;Lachnospiraceae_unclassified;	0.432	0.016
Bacteria	Solid	ECM	Otu00083	Bacteria;Bacteroidetes;Bacteroidia;Bacteroidales;Prevotellaceae;Prevotella_1;	0.269	0.04
Bacteria	Solid	ECM	Otu00053	Bacteria;Bacteroidetes;Bacteroidia;Bacteroidales;Prevotellaceae;Prevotellaceae_unclassified;	0.849	0.001
Bacteria	Solid	ECM	Otu00119	Bacteria;Firmicutes;Clostridia;Clostridiales;Ruminococcaceae;Saccharofermentans;	0.312	0.031
Bacteria	Solid	ECM	Otu00164	Bacteria;Bacteroidetes;Bacteroidia;Bacteroidales;Prevotellaceae;Prevotellaceae_unclassified;	0.796	0.002
Bacteria	Solid	ECM	Otu00145	Bacteria;Firmicutes;Clostridia;Clostridiales;Ruminococcaceae;Ruminococcus_1;	0.948	0
Bacteria	Solid	ECM	Otu00074	Bacteria;Bacteroidetes;Bacteroidia;Bacteroidales;Prevotellaceae;Prevotella_7;	0.312	0.034
Bacteria	Solid	ECM	Otu00034	Bacteria;Bacteroidetes;Bacteroidia;Bacteroidales;Prevotellaceae;Prevotella_1;	0.014	0.128
Bacteria	Solid	ECM	Otu00146	Bacteria;Bacteroidetes;Bacteroidia;Bacteroidales;Prevotellaceae;Prevotellaceae_unclassified;	0.119	0.073
Bacteria	Solid	ECM	Otu00172	Bacteria;Bacteroidetes;Bacteroidia;Bacteroidales;Prevotellaceae;Prevotellaceae_UCG-001;	0.641	0.006
Bacteria	Solid	ECM	Otu00055	Bacteria;Bacteroidetes;Bacteroidia;Bacteroidales;Prevotellaceae;Prevotella_1;	0.119	0.075
Bacteria	Solid	ECM	Otu00099	Bacteria;Bacteroidetes;Bacteroidia;Bacteroidales;Prevotellaceae;Prevotella_1;	0.434	0.015
Bacteria	Solid	ECM	Otu00084	Bacteria;Bacteroidetes;Bacteroidia;Bacteroidales;uncultured;uncultured_ge;	0.673	0.005
Bacteria	Solid	ECM	Otu00095	Bacteria;Bacteroidetes;Bacteroidia;Bacteroidales;F082;F082_ge;	0.948	0
Bacteria	Solid	ECM	Otu00161	Bacteria;Bacteroidetes;Bacteroidia;Bacteroidales;Prevotellaceae;Prevotella_7;	0.519	0.01
Bacteria	Solid	ECM	Otu00097	Bacteria;Bacteroidetes;Bacteroidia;Bacteroidia_unclassified;Bacteroidia_unclassified;Bacteroidia_unclassified;	0.442	0.013
Bacteria	Solid	ECM	Otu00002	Bacteria;Bacteroidetes;Bacteroidia;Bacteroidales;Prevotellaceae;Prevotella_1;	0.913	0
Bacteria	Solid	ECM	Otu00007	Bacteria;Proteobacteria;Gammaproteobacteria;Aeromonadales;Succinivibrionaceae;Succinivibrionaceae_UCG-002;	0.312	0.033
Bacteria	Solid	ECM	Otu00018	Bacteria;Firmicutes;Clostridia;Clostridiales;Lachnospiraceae;Butyrivibrio_2;	0.431	0.016
Bacteria	Solid	ECM	Otu00022	Bacteria;Firmicutes;Clostridia;Clostridiales;Lachnospiraceae;Pseudobutyrivibrio;	0.189	0.058
Bacteria	Solid	ECM	Otu00005	Bacteria;Bacteroidetes;Bacteroidia;Bacteroidales;Prevotellaceae;Prevotella_1;	0.312	0.03
Bacteria	Solid	ECM	Otu00004	Bacteria;Bacteroidetes;Bacteroidia;Bacteroidales;Prevotellaceae;Prevotella_1;	0.57	0.008
Bacteria	Solid	ECM	Otu00010	Bacteria;Bacteroidetes;Bacteroidia;Bacteroidales;Prevotellaceae;Prevotella_1;	0.723	0.003
Bacteria	Solid	ECM	Otu00024	Bacteria;Bacteroidetes;Bacteroidia;Bacteroidales;Prevotellaceae;Prevotella_1;	0.578	0.008
Bacteria	Solid	ECM	Otu00015	Bacteria;Firmicutes;Clostridia;Clostridiales;Ruminococcaceae;Ruminococcaceae_NK4A214_group;	0.798	0.002
Bacteria	Solid	ECM	Otu00044	Bacteria;Firmicutes;Clostridia;Clostridiales;Lachnospiraceae;Lachnospira;	0.157	0.065
Bacteria	Solid	ECM	Otu00006	Bacteria;Bacteroidetes;Bacteroidia;Bacteroidales;Prevotellaceae;Prevotella_1;	0.827	0.001
Bacteria	Solid	ECM	Otu00072	Bacteria;Firmicutes;Clostridia;Clostridiales;Ruminococcaceae;Ruminococcus_1;	0.269	0.04
Bacteria	Solid	ECM	Otu00019	Bacteria;Bacteroidetes;Bacteroidia;Bacteroidales;Prevotellaceae;Prevotella_1;	0.377	0.021
Bacteria	Solid	ECM	Otu00103	Bacteria;Firmicutes;Clostridia;Clostridiales;Lachnospiraceae;Lachnospiraceae_AC2044_group;	0.985	0
Bacteria	Solid	ECM	Otu00032	Bacteria;Bacteroidetes;Bacteroidia;Bacteroidales;Prevotellaceae;Prevotella_1;	0.509	0.01
Bacteria	Solid	ECM	Otu00065	Bacteria;Firmicutes;Clostridia;Clostridiales;Lachnospiraceae;Lachnospiraceae_XPB1014_group;	0.431	0.018
Bacteria	Solid	ECM	Otu00042	Bacteria;Firmicutes;Clostridia;Clostridiales;Ruminococcaceae;Ruminococcaceae_NK4A214_group;	0.712	0.004
Bacteria	Solid	ECM	Otu00033	Bacteria;Firmicutes;Clostridia;Clostridiales;Ruminococcaceae;Saccharofermentans;	0.745	0.003
Bacteria	Solid	ECM	Otu00109	Bacteria;Firmicutes;Clostridia;Clostridiales;Lachnospiraceae;probable_genus_10;	0.442	0.013
Bacteria	Solid	ECM	Otu00014	Bacteria;Bacteroidetes;Bacteroidia;Bacteroidales;Prevotellaceae;Prevotella_1;	0.913	0
Bacteria	Solid	ECM	Otu00040	Bacteria;Firmicutes;Clostridia;Clostridiales;Lachnospiraceae;Lachnospiraceae_NK3A20_group;	0.442	0.013
Bacteria	Solid	ECM	Otu00143	Bacteria;Bacteroidetes;Bacteroidia;Bacteroidales;F082;F082_ge;	0.389	0.02
Bacteria	Solid	ECM	Otu00131	Bacteria;Firmicutes;Clostridia;Clostridiales;Lachnospiraceae;Lachnospiraceae_XPB1014_group;	0.46	0.012
Bacteria	Solid	ECM	Otu00067	Bacteria;Proteobacteria;Gammaproteobacteria;Aeromonadales;Succinivibrionaceae;Ruminobacter;	0.312	0.031
Bacteria	Solid	ECM	Otu00011	Bacteria;Bacteroidetes;Bacteroidia;Bacteroidales;Prevotellaceae;Prevotella_1;	0.442	0.013
Bacteria	Solid	ECM	Otu00108	Bacteria;Firmicutes;Clostridia;Clostridiales;Lachnospiraceae;Lachnobacterium;	0.014	0.132
Bacteria	Solid	ECM	Otu00056	Bacteria;Bacteroidetes;Bacteroidia;Bacteroidales;Rikenellaceae;Rikenellaceae_RC9_gut_group;	0.431	0.016
Bacteria	Solid	ECM	Otu00043	Bacteria;Bacteroidetes;Bacteroidia;Bacteroidales;Prevotellaceae;Prevotellaceae_UCG-003;	0.189	0.059
Bacteria	Solid	ECM	Otu00140	Bacteria;Firmicutes;Negativicutes;Selenomonadales;Veillonellaceae;Veillonellaceae_UCG-001;	0.442	0.013
Bacteria	Solid	ECM	Otu00077	Bacteria;Bacteroidetes;Bacteroidia;Bacteroidales;Prevotellaceae;Prevotella_1;	0.377	0.021
Bacteria	Solid	ECM	Otu00070	Bacteria;Bacteroidetes;Bacteroidia;Bacteroidales;Prevotellaceae;Prevotella_1;	0.442	0.013
Bacteria	Solid	ECM	Otu00061	Bacteria;Bacteroidetes;Bacteroidia;Bacteroidales;Prevotellaceae;Prevotellaceae_UCG-001;	0.641	0.006
Bacteria	Solid	ECM	Otu00112	Bacteria;Firmicutes;Clostridia;Clostridiales;Lachnospiraceae;Moryella;	0.641	0.006
Bacteria	Solid	ECM	Otu00088	Bacteria;Firmicutes;Clostridia;Clostridiales;Lachnospiraceae;Lachnospiraceae_ge;	0.35	0.026
Bacteria	Solid	ECM	Otu00150	Bacteria;Proteobacteria;Gammaproteobacteria;Aeromonadales;Succinivibrionaceae;Ruminobacter;	0.014	0.126
Bacteria	Solid	ECM	Otu00054	Bacteria;Bacteroidetes;Bacteroidia;Bacteroidales;Prevotellaceae;Prevotella_1;	0.957	0
Bacteria	Solid	ECM	Otu00142	Bacteria;Firmicutes;Negativicutes;Selenomonadales;Veillonellaceae;Selenomonas_1;	0.014	0.14
Bacteria	Solid	ECM	Otu00121	Bacteria;Firmicutes;Clostridia;Clostridiales;Lachnospiraceae;probable_genus_10;	0.791	0.002
Bacteria	Solid	ECM	Otu00013	Bacteria;Bacteroidetes;Bacteroidia;Bacteroidales;Prevotellaceae;Prevotella_1;	0.641	0.005
Bacteria	Solid	ECM	Otu00093	Bacteria;Bacteroidetes;Bacteroidia;Bacteroidales;Prevotellaceae;Prevotella_1;	0.312	0.03
Bacteria	Solid	ECM	Otu00123	Bacteria;Firmicutes;Clostridia;Clostridiales;Lachnospiraceae;Shuttleworthia;	0.119	0.078
Bacteria	Solid	ECM	Otu00124	Bacteria;Bacteroidetes;Bacteroidia;Bacteroidales;Prevotellaceae;Prevotella_1;	0.485	0.011
Bacteria	Solid	ECM	Otu00139	Bacteria;Bacteroidetes;Bacteroidia;Bacteroidales;Prevotellaceae;uncultured;	0.888	0.001
Bacteria	Solid	ECM	Otu00028	Bacteria;Bacteroidetes;Bacteroidia;Bacteroidales;Prevotellaceae;Prevotella_1;	0.27	0.039
Bacteria	Solid	ECM	Otu00106	Bacteria;Firmicutes;Clostridia;Clostridiales;Lachnospiraceae;Lachnospiraceae_ge;	0.431	0.017
Bacteria	Solid	ECM	Otu00128	Bacteria;Bacteroidetes;Bacteroidia;Bacteroidales;Prevotellaceae;Prevotella_1;	0.578	0.008
Bacteria	Solid	ECM	Otu00096	Bacteria;Firmicutes;Clostridia;Clostridiales;Lachnospiraceae;Butyrivibrio_2;	0.35	0.024
Bacteria	Solid	ECM	Otu00091	Bacteria;Bacteroidetes;Bacteroidia;Bacteroidales;Prevotellaceae;Prevotellaceae_UCG-001;	0.35	0.023
Bacteria	Solid	ECM	Otu00048	Bacteria;Firmicutes;Clostridia;Clostridiales;Family_XIII;Mogibacterium;	0.909	0
Bacteria	Solid	ECM	Otu00147	Bacteria;Proteobacteria;Gammaproteobacteria;Aeromonadales;Succinivibrionaceae;uncultured;	0.057	0.095
Bacteria	Solid	ECM	Otu00129	Bacteria;Bacteroidetes;Bacteroidia;Bacteroidales;Prevotellaceae;Prevotella_1;	0.799	0.002
Bacteria	Solid	ECM	Otu00144	Bacteria;Bacteroidetes;Bacteroidia;Bacteroidales;Prevotellaceae;Prevotella_1;	0.882	0.001
Bacteria	Solid	ECM	Otu00162	Bacteria;Bacteroidetes;Bacteroidia;Bacteroidales;Prevotellaceae;Prevotella_1;	0.699	0.004
Bacteria	Solid	ECM	Otu00156	Bacteria;Firmicutes;Clostridia;Clostridiales;Lachnospiraceae;Lachnospiraceae_AC2044_group;	0.269	0.044
Bacteria	Solid	ECM	Otu00073	Bacteria;Bacteroidetes;Bacteroidia;Bacteroidales;Prevotellaceae;Prevotella_1;	0.683	0.004
Bacteria	Solid	GFE	Otu00001	Bacteria;Proteobacteria;Gammaproteobacteria;Aeromonadales;Succinivibrionaceae;Succinivibrionaceae_UCG-001;	0.847	0.019
Bacteria	Solid	GFE	Otu00020	Bacteria;Firmicutes;Clostridia;Clostridiales;Lachnospiraceae;Oribacterium;	0.967	0.007
Bacteria	Solid	GFE	Otu00035	Bacteria;Bacteroidetes;Bacteroidia;Bacteroidales;Prevotellaceae;Prevotella_7;	0.967	0.002
Bacteria	Solid	GFE	Otu00027	Bacteria;Bacteroidetes;Bacteroidia;Bacteroidales;Prevotellaceae;Prevotella_7;	0.967	0.001
Bacteria	Solid	GFE	Otu00021	Bacteria;Firmicutes;Negativicutes;Selenomonadales;Acidaminococcaceae;Succiniclasticum;	0.753	0.03
Bacteria	Solid	GFE	Otu00029	Bacteria;Bacteroidetes;Bacteroidia;Bacteroidales;Prevotellaceae;Prevotella_7;	0.996	0
Bacteria	Solid	GFE	Otu00049	Bacteria;Firmicutes;Negativicutes;Selenomonadales;Veillonellaceae;Veillonellaceae_unclassified;	0.967	0.002
Bacteria	Solid	GFE	Otu00052	Bacteria;Bacteroidetes;Bacteroidia;Bacteroidales;Prevotellaceae;Prevotella_7;	0.967	0.002
Bacteria	Solid	GFE	Otu00081	Bacteria;Bacteroidetes;Bacteroidia;Bacteroidales;Prevotellaceae;Prevotella_1;	0.961	0.009
Bacteria	Solid	GFE	Otu00168	Bacteria;Firmicutes;Clostridia;Clostridiales;Lachnospiraceae;Lachnospiraceae_unclassified;	0.967	0.005
Bacteria	Solid	GFE	Otu00060	Bacteria;Bacteroidetes;Bacteroidia;Bacteroidales;Prevotellaceae;Prevotella_1;	0.98	0
Bacteria	Solid	GFE	Otu00113	Bacteria;Bacteroidetes;Bacteroidia;Bacteroidales;Prevotellaceae;Prevotella_1;	0.967	0.002
Bacteria	Solid	GFE	Otu00117	Bacteria;Firmicutes;Negativicutes;Selenomonadales;Veillonellaceae;Veillonellaceae_unclassified;	0.967	0.001
Bacteria	Solid	GFE	Otu00039	Bacteria;Bacteroidetes;Bacteroidia;Bacteroidales;Prevotellaceae;Prevotella_1;	0.967	0.003
Bacteria	Solid	GFE	Otu00079	Bacteria;Bacteroidetes;Bacteroidia;Bacteroidales;Muribaculaceae;Muribaculaceae_ge;	0.971	0.001
Bacteria	Solid	GFE	Otu00134	Bacteria;Bacteroidetes;Bacteroidia;Bacteroidales;Prevotellaceae;Prevotella_7;	0.967	0.003
Bacteria	Solid	GFE	Otu00047	Bacteria;Bacteroidetes;Bacteroidia;Bacteroidales;Prevotellaceae;Prevotella_1;	0.967	0.006
Bacteria	Solid	GFE	Otu00059	Bacteria;Bacteroidetes;Bacteroidia;Bacteroidales;Prevotellaceae;uncultured;	0.971	0.001
Bacteria	Solid	GFE	Otu00037	Bacteria;Bacteroidetes;Bacteroidia;Bacteroidales;Prevotellaceae;Prevotella_1;	0.967	0.001
Bacteria	Solid	GFE	Otu00132	Bacteria;Firmicutes;Clostridia;Clostridiales;Lachnospiraceae;Lachnospiraceae_NK3A20_group;	0.98	0
Bacteria	Solid	GFE	Otu00171	Bacteria;Bacteroidetes;Bacteroidia;Bacteroidales;Prevotellaceae;Prevotellaceae_unclassified;	0.967	0.001
Bacteria	Solid	GFE	Otu00170	Bacteria;Bacteroidetes;Bacteroidia;Bacteroidales;Prevotellaceae;Prevotella_1;	0.877	0.015
Bacteria	Solid	GFE	Otu00110	Bacteria;Firmicutes;Clostridia;Clostridiales;Lachnospiraceae;Lachnospiraceae_unclassified;	0.967	0.002
Bacteria	Solid	GFE	Otu00083	Bacteria;Bacteroidetes;Bacteroidia;Bacteroidales;Prevotellaceae;Prevotella_1;	0.971	0.001
Bacteria	Solid	GFE	Otu00053	Bacteria;Bacteroidetes;Bacteroidia;Bacteroidales;Prevotellaceae;Prevotellaceae_unclassified;	0.967	0.004
Bacteria	Solid	GFE	Otu00119	Bacteria;Firmicutes;Clostridia;Clostridiales;Ruminococcaceae;Saccharofermentans;	0.967	0.005
Bacteria	Solid	GFE	Otu00164	Bacteria;Bacteroidetes;Bacteroidia;Bacteroidales;Prevotellaceae;Prevotellaceae_unclassified;	0.55	0.049
Bacteria	Solid	GFE	Otu00145	Bacteria;Firmicutes;Clostridia;Clostridiales;Ruminococcaceae;Ruminococcus_1;	0.824	0.021
Bacteria	Solid	GFE	Otu00074	Bacteria;Bacteroidetes;Bacteroidia;Bacteroidales;Prevotellaceae;Prevotella_7;	0.98	0
Bacteria	Solid	GFE	Otu00034	Bacteria;Bacteroidetes;Bacteroidia;Bacteroidales;Prevotellaceae;Prevotella_1;	0.387	0.069
Bacteria	Solid	GFE	Otu00146	Bacteria;Bacteroidetes;Bacteroidia;Bacteroidales;Prevotellaceae;Prevotellaceae_unclassified;	0.967	0.002
Bacteria	Solid	GFE	Otu00172	Bacteria;Bacteroidetes;Bacteroidia;Bacteroidales;Prevotellaceae;Prevotellaceae_UCG-001;	0.967	0.002
Bacteria	Solid	GFE	Otu00055	Bacteria;Bacteroidetes;Bacteroidia;Bacteroidales;Prevotellaceae;Prevotella_1;	0.593	0.043
Bacteria	Solid	GFE	Otu00099	Bacteria;Bacteroidetes;Bacteroidia;Bacteroidales;Prevotellaceae;Prevotella_1;	0.971	0
Bacteria	Solid	GFE	Otu00084	Bacteria;Bacteroidetes;Bacteroidia;Bacteroidales;uncultured;uncultured_ge;	0.967	0.005
Bacteria	Solid	GFE	Otu00095	Bacteria;Bacteroidetes;Bacteroidia;Bacteroidales;F082;F082_ge;	0.824	0.024
Bacteria	Solid	GFE	Otu00161	Bacteria;Bacteroidetes;Bacteroidia;Bacteroidales;Prevotellaceae;Prevotella_7;	0.967	0.004
Bacteria	Solid	GFE	Otu00097	Bacteria;Bacteroidetes;Bacteroidia;Bacteroidia_unclassified;Bacteroidia_unclassified;Bacteroidia_unclassified;	0.971	0
Bacteria	Solid	GFE	Otu00002	Bacteria;Bacteroidetes;Bacteroidia;Bacteroidales;Prevotellaceae;Prevotella_1;	0.946	0.01
Bacteria	Solid	GFE	Otu00007	Bacteria;Proteobacteria;Gammaproteobacteria;Aeromonadales;Succinivibrionaceae;Succinivibrionaceae_UCG-002;	0.971	0
Bacteria	Solid	GFE	Otu00018	Bacteria;Firmicutes;Clostridia;Clostridiales;Lachnospiraceae;Butyrivibrio_2;	0.967	0.001
Bacteria	Solid	GFE	Otu00022	Bacteria;Firmicutes;Clostridia;Clostridiales;Lachnospiraceae;Pseudobutyrivibrio;	0.971	0
Bacteria	Solid	GFE	Otu00005	Bacteria;Bacteroidetes;Bacteroidia;Bacteroidales;Prevotellaceae;Prevotella_1;	0.967	0.006
Bacteria	Solid	GFE	Otu00004	Bacteria;Bacteroidetes;Bacteroidia;Bacteroidales;Prevotellaceae;Prevotella_1;	0.967	0.004
Bacteria	Solid	GFE	Otu00010	Bacteria;Bacteroidetes;Bacteroidia;Bacteroidales;Prevotellaceae;Prevotella_1;	0.967	0.002
Bacteria	Solid	GFE	Otu00024	Bacteria;Bacteroidetes;Bacteroidia;Bacteroidales;Prevotellaceae;Prevotella_1;	0.967	0.001
Bacteria	Solid	GFE	Otu00015	Bacteria;Firmicutes;Clostridia;Clostridiales;Ruminococcaceae;Ruminococcaceae_NK4A214_group;	0.824	0.021
Bacteria	Solid	GFE	Otu00044	Bacteria;Firmicutes;Clostridia;Clostridiales;Lachnospiraceae;Lachnospira;	0.886	0.012
Bacteria	Solid	GFE	Otu00006	Bacteria;Bacteroidetes;Bacteroidia;Bacteroidales;Prevotellaceae;Prevotella_1;	0.877	0.015
Bacteria	Solid	GFE	Otu00072	Bacteria;Firmicutes;Clostridia;Clostridiales;Ruminococcaceae;Ruminococcus_1;	0.967	0.002
Bacteria	Solid	GFE	Otu00019	Bacteria;Bacteroidetes;Bacteroidia;Bacteroidales;Prevotellaceae;Prevotella_1;	0.971	0
Bacteria	Solid	GFE	Otu00103	Bacteria;Firmicutes;Clostridia;Clostridiales;Lachnospiraceae;Lachnospiraceae_AC2044_group;	0.886	0.014
Bacteria	Solid	GFE	Otu00032	Bacteria;Bacteroidetes;Bacteroidia;Bacteroidales;Prevotellaceae;Prevotella_1;	0.475	0.058
Bacteria	Solid	GFE	Otu00065	Bacteria;Firmicutes;Clostridia;Clostridiales;Lachnospiraceae;Lachnospiraceae_XPB1014_group;	0.98	0
Bacteria	Solid	GFE	Otu00042	Bacteria;Firmicutes;Clostridia;Clostridiales;Ruminococcaceae;Ruminococcaceae_NK4A214_group;	0.886	0.012
Bacteria	Solid	GFE	Otu00033	Bacteria;Firmicutes;Clostridia;Clostridiales;Ruminococcaceae;Saccharofermentans;	0.967	0.003
Bacteria	Solid	GFE	Otu00109	Bacteria;Firmicutes;Clostridia;Clostridiales;Lachnospiraceae;probable_genus_10;	0.971	0
Bacteria	Solid	GFE	Otu00014	Bacteria;Bacteroidetes;Bacteroidia;Bacteroidales;Prevotellaceae;Prevotella_1;	0.753	0.032
Bacteria	Solid	GFE	Otu00040	Bacteria;Firmicutes;Clostridia;Clostridiales;Lachnospiraceae;Lachnospiraceae_NK3A20_group;	0.475	0.055
Bacteria	Solid	GFE	Otu00143	Bacteria;Bacteroidetes;Bacteroidia;Bacteroidales;F082;F082_ge;	0.971	0.001
Bacteria	Solid	GFE	Otu00131	Bacteria;Firmicutes;Clostridia;Clostridiales;Lachnospiraceae;Lachnospiraceae_XPB1014_group;	0.967	0.005
Bacteria	Solid	GFE	Otu00067	Bacteria;Proteobacteria;Gammaproteobacteria;Aeromonadales;Succinivibrionaceae;Ruminobacter;	0.967	0.001
Bacteria	Solid	GFE	Otu00011	Bacteria;Bacteroidetes;Bacteroidia;Bacteroidales;Prevotellaceae;Prevotella_1;	0.824	0.02
Bacteria	Solid	GFE	Otu00108	Bacteria;Firmicutes;Clostridia;Clostridiales;Lachnospiraceae;Lachnobacterium;	0.824	0.026
Bacteria	Solid	GFE	Otu00056	Bacteria;Bacteroidetes;Bacteroidia;Bacteroidales;Rikenellaceae;Rikenellaceae_RC9_gut_group;	0.98	0
Bacteria	Solid	GFE	Otu00043	Bacteria;Bacteroidetes;Bacteroidia;Bacteroidales;Prevotellaceae;Prevotellaceae_UCG-003;	0.98	0
Bacteria	Solid	GFE	Otu00140	Bacteria;Firmicutes;Negativicutes;Selenomonadales;Veillonellaceae;Veillonellaceae_UCG-001;	0.901	0.011
Bacteria	Solid	GFE	Otu00077	Bacteria;Bacteroidetes;Bacteroidia;Bacteroidales;Prevotellaceae;Prevotella_1;	0.971	0.001
Bacteria	Solid	GFE	Otu00070	Bacteria;Bacteroidetes;Bacteroidia;Bacteroidales;Prevotellaceae;Prevotella_1;	0.971	0.001
Bacteria	Solid	GFE	Otu00061	Bacteria;Bacteroidetes;Bacteroidia;Bacteroidales;Prevotellaceae;Prevotellaceae_UCG-001;	0.824	0.021
Bacteria	Solid	GFE	Otu00112	Bacteria;Firmicutes;Clostridia;Clostridiales;Lachnospiraceae;Moryella;	0.824	0.025
Bacteria	Solid	GFE	Otu00088	Bacteria;Firmicutes;Clostridia;Clostridiales;Lachnospiraceae;Lachnospiraceae_ge;	0.967	0.003
Bacteria	Solid	GFE	Otu00150	Bacteria;Proteobacteria;Gammaproteobacteria;Aeromonadales;Succinivibrionaceae;Ruminobacter;	0.877	0.015
Bacteria	Solid	GFE	Otu00054	Bacteria;Bacteroidetes;Bacteroidia;Bacteroidales;Prevotellaceae;Prevotella_1;	0.753	0.03
Bacteria	Solid	GFE	Otu00142	Bacteria;Firmicutes;Negativicutes;Selenomonadales;Veillonellaceae;Selenomonas_1;	0.886	0.012
Bacteria	Solid	GFE	Otu00121	Bacteria;Firmicutes;Clostridia;Clostridiales;Lachnospiraceae;probable_genus_10;	0.886	0.012
Bacteria	Solid	GFE	Otu00013	Bacteria;Bacteroidetes;Bacteroidia;Bacteroidales;Prevotellaceae;Prevotella_1;	0.967	0.003
Bacteria	Solid	GFE	Otu00093	Bacteria;Bacteroidetes;Bacteroidia;Bacteroidales;Prevotellaceae;Prevotella_1;	0.971	0
Bacteria	Solid	GFE	Otu00123	Bacteria;Firmicutes;Clostridia;Clostridiales;Lachnospiraceae;Shuttleworthia;	0.967	0.002
Bacteria	Solid	GFE	Otu00124	Bacteria;Bacteroidetes;Bacteroidia;Bacteroidales;Prevotellaceae;Prevotella_1;	0.971	0
Bacteria	Solid	GFE	Otu00139	Bacteria;Bacteroidetes;Bacteroidia;Bacteroidales;Prevotellaceae;uncultured;	0.673	0.038
Bacteria	Solid	GFE	Otu00028	Bacteria;Bacteroidetes;Bacteroidia;Bacteroidales;Prevotellaceae;Prevotella_1;	0.387	0.076
Bacteria	Solid	GFE	Otu00106	Bacteria;Firmicutes;Clostridia;Clostridiales;Lachnospiraceae;Lachnospiraceae_ge;	0.87	0.017
Bacteria	Solid	GFE	Otu00128	Bacteria;Bacteroidetes;Bacteroidia;Bacteroidales;Prevotellaceae;Prevotella_1;	0.961	0.009
Bacteria	Solid	GFE	Otu00096	Bacteria;Firmicutes;Clostridia;Clostridiales;Lachnospiraceae;Butyrivibrio_2;	0.967	0.004
Bacteria	Solid	GFE	Otu00091	Bacteria;Bacteroidetes;Bacteroidia;Bacteroidales;Prevotellaceae;Prevotellaceae_UCG-001;	0.967	0.008
Bacteria	Solid	GFE	Otu00048	Bacteria;Firmicutes;Clostridia;Clostridiales;Family_XIII;Mogibacterium;	0.673	0.036
Bacteria	Solid	GFE	Otu00147	Bacteria;Proteobacteria;Gammaproteobacteria;Aeromonadales;Succinivibrionaceae;uncultured;	0.824	0.02
Bacteria	Solid	GFE	Otu00129	Bacteria;Bacteroidetes;Bacteroidia;Bacteroidales;Prevotellaceae;Prevotella_1;	0.559	0.046
Bacteria	Solid	GFE	Otu00144	Bacteria;Bacteroidetes;Bacteroidia;Bacteroidales;Prevotellaceae;Prevotella_1;	0.967	0.008
Bacteria	Solid	GFE	Otu00162	Bacteria;Bacteroidetes;Bacteroidia;Bacteroidales;Prevotellaceae;Prevotella_1;	0.967	0.001
Bacteria	Solid	GFE	Otu00156	Bacteria;Firmicutes;Clostridia;Clostridiales;Lachnospiraceae;Lachnospiraceae_AC2044_group;	0.135	0.109
Bacteria	Solid	GFE	Otu00073	Bacteria;Bacteroidetes;Bacteroidia;Bacteroidales;Prevotellaceae;Prevotella_1;	0.875	0.017
Fungi	Liquid	ECM	Otu007	k__Fungi;p__Ascomycota;c__Saccharomycetes;o__Saccharomycetales;f__Saccharomycetales_family_Incertae_sedis;g__Wickerhamomyces;s__Wickerhamomyces_anomalus;	0.692	0.01
Fungi	Liquid	ECM	Otu005	k__Fungi;p__Chytridiomycota;c__Neocallimastigomycetes;o__Neocallimastigales;f__Neocallimastigaceae;g__Neocallimastix;g__Neocallimastix_unclassified;	0.887	0.001
Fungi	Liquid	ECM	Otu012	k__Fungi;p__Ascomycota;c__Saccharomycetes;o__Saccharomycetales;f__Pichiaceae;g__Pichia;s__Pichia_norvegensis;	0.887	0
Fungi	Liquid	ECM	Otu010	k__Fungi;p__Ascomycota;c__Saccharomycetes;o__Saccharomycetales;f__Saccharomycetales_family_Incertae_sedis;g__Debaryomyces;s__Debaryomyces_prosopidis;	0.692	0.02
Fungi	Liquid	GFE	Otu007	k__Fungi;p__Ascomycota;c__Saccharomycetes;o__Saccharomycetales;f__Saccharomycetales_family_Incertae_sedis;g__Wickerhamomyces;s__Wickerhamomyces_anomalus;	0.48	0.006
Fungi	Liquid	GFE	Otu005	k__Fungi;p__Chytridiomycota;c__Neocallimastigomycetes;o__Neocallimastigales;f__Neocallimastigaceae;g__Neocallimastix;g__Neocallimastix_unclassified;	0.286	0.018
Fungi	Liquid	GFE	Otu012	k__Fungi;p__Ascomycota;c__Saccharomycetes;o__Saccharomycetales;f__Pichiaceae;g__Pichia;s__Pichia_norvegensis;	0.286	0.021
Fungi	Liquid	GFE	Otu010	k__Fungi;p__Ascomycota;c__Saccharomycetes;o__Saccharomycetales;f__Saccharomycetales_family_Incertae_sedis;g__Debaryomyces;s__Debaryomyces_prosopidis;	0.112	0.055
Fungi	Solid	ECM	Otu005	k__Fungi;p__Chytridiomycota;c__Neocallimastigomycetes;o__Neocallimastigales;f__Neocallimastigaceae;g__Neocallimastix;g__Neocallimastix_unclassified;	0.877	0.002
Fungi	Solid	ECM	Otu007	k__Fungi;p__Ascomycota;c__Saccharomycetes;o__Saccharomycetales;f__Saccharomycetales_family_Incertae_sedis;g__Wickerhamomyces;s__Wickerhamomyces_anomalus;	0.877	0.009
Fungi	Solid	ECM	Otu010	k__Fungi;p__Ascomycota;c__Saccharomycetes;o__Saccharomycetales;f__Saccharomycetales_family_Incertae_sedis;g__Debaryomyces;s__Debaryomyces_prosopidis;	0.877	0.002
Fungi	Solid	ECM	Otu012	k__Fungi;p__Ascomycota;c__Saccharomycetes;o__Saccharomycetales;f__Pichiaceae;g__Pichia;s__Pichia_norvegensis;	0.95	0
Fungi	Solid	ECM	Otu006	k__Fungi;p__Chytridiomycota;c__Neocallimastigomycetes;o__Neocallimastigales;f__Neocallimastigaceae;g__Neocallimastix;g__Neocallimastix_unclassified;	0.005	0.117
Fungi	Solid	GFE	Otu005	k__Fungi;p__Chytridiomycota;c__Neocallimastigomycetes;o__Neocallimastigales;f__Neocallimastigaceae;g__Neocallimastix;g__Neocallimastix_unclassified;	0.568	0.006
Fungi	Solid	GFE	Otu007	k__Fungi;p__Ascomycota;c__Saccharomycetes;o__Saccharomycetales;f__Saccharomycetales_family_Incertae_sedis;g__Wickerhamomyces;s__Wickerhamomyces_anomalus;	0.568	0.007
Fungi	Solid	GFE	Otu010	k__Fungi;p__Ascomycota;c__Saccharomycetes;o__Saccharomycetales;f__Saccharomycetales_family_Incertae_sedis;g__Debaryomyces;s__Debaryomyces_prosopidis;	0.547	0.017
Fungi	Solid	GFE	Otu012	k__Fungi;p__Ascomycota;c__Saccharomycetes;o__Saccharomycetales;f__Pichiaceae;g__Pichia;s__Pichia_norvegensis;	0.647	0.002
Fungi	Solid	GFE	Otu006	k__Fungi;p__Chytridiomycota;c__Neocallimastigomycetes;o__Neocallimastigales;f__Neocallimastigaceae;g__Neocallimastix;g__Neocallimastix_unclassified;	0.227	0.045
