# Supplementary material for: Assessing the Response of Ruminal Bacterial and Fungal Microbiota to Whole-Rumen Contents Exchange in Dairy Cows
Source: Front Microbiol. 2021 Jun 1;12:665776. doi: 10.3389/fmicb.2021.665776 (PMC8203821; doi:10.3389/fmicb.2021.665776)
Supplement: Supplementary file 5 [file Data_Sheet_3.XLSX]

## Sheet: Sheet1
Bacteria
sample	goods_coverage_raw	total_reads_raw	observed_species_raw	goods_coverage_norm	total_reads_norm	observed_species_norm	chao_richness_norm	sample_type	animal_ID	sample_day	pair	efficiency
RSL55d_1	0.996225	18809	857	0.977886	10084	857	962.782	liquid	55	-1	A	HE
RSL55d_4	0.996713	14603	580	0.985557	9970	580	672.757	liquid	55	-4	A	HE
RSL55d_5	0.993708	11126	612	0.993041	10059	612	629.628	liquid	55	-5	A	HE
RSL55d_7	0.994483	11056	531	0.993942	10069	531	554.165	liquid	55	-7	A	HE
RSL55d_8	0.992987	11408	810	0.992084	10106	810	835.079	liquid	55	-8	A	HE
RSL55d1	0.994159	13353	680	0.980101	9900	680	836.959	liquid	55	1	A	HE
RSL55d10	0.995629	12812	610	0.994416	10028	610	616.135	liquid	55	10	A	HE
RSL55d14	0.995457	16069	681	0.981663	9980	681	773.517	liquid	55	14	A	HE
RSL55d2	0.992517	11225	673	0.991664	10077	673	702.542	liquid	55	2	A	HE
RSL55d21	0.994845	13192	669	0.993232	10048	669	677.406	liquid	55	21	A	HE
RSL55d28	0.993957	19195	1122	0.970863	10159	1122	1267.53	liquid	55	28	A	HE
RSL55d3	0.995126	13131	615	0.993631	10048	615	623.727	liquid	55	3	A	HE
RSL55d35	0.995715	19137	753	0.979487	10091	753	854.529	liquid	55	35	A	HE
RSL55d42	0.995627	13262	574	0.994236	10063	574	580.975	liquid	55	42	A	HE
RSL55d56	0.995198	12911	705	0.993814	10022	705	712.273	liquid	55	56	A	HE
RSL55d7	0.993958	10924	477	0.99343	10045	477	498.238	liquid	55	7	A	HE
RSL55post	0.994419	13796	856	0.974836	9935	856	1036.96	liquid	55	0 post	A	HE
RSL55pre	0.995068	12773	722	0.993697	9995	722	729.659	liquid	55	0 pre	A	HE
RSL61d_1	0.995913	21531	1133	0.960404	9900	1045	1466.08	liquid	61	-1	A	LE
RSL61d_4	0.994949	11682	691	0.994139	10066	691	705.75	liquid	61	-4	A	LE
RSL61d_5	0.99548	13273	744	0.994052	10087	744	750.062	liquid	61	-5	A	LE
RSL61d_7	0.993995	16153	1094	0.970517	9972	1094	1217.41	liquid	61	-7	A	LE
RSL61d_8	0.992327	12903	986	0.990146	10047	986	999.665	liquid	61	-8	A	LE
RSL61d1	0.994124	13615	867	0.977236	9928	867	1019.25	liquid	61	1	A	LE
RSL61d10	0.993644	57428	1782	0.944684	9961	1191	2019.01	liquid	61	10	A	LE
RSL61d14	0.985293	21487	1181	0.973936	9822	865	1079.74	liquid	61	14	A	LE
RSL61d2	0.995454	78753	1943	0.949501	9921	1149	1829.71	liquid	61	2	A	LE
RSL61d21	0.994758	13354	850	0.979228	9869	850	962.419	liquid	61	21	A	LE
RSL61d28	0.994222	14712	854	0.976315	9964	854	1021.05	liquid	61	28	A	LE
RSL61d3	0.9835	29819	1529	0.956619	9843	1037	1575.17	liquid	61	3	A	LE
RSL61d35	0.994283	70142	1861	0.951274	9892	1070	1768.32	liquid	61	35	A	LE
RSL61d42	0.979417	20502	1391	0.969253	9692	969	1245.58	liquid	61	42	A	LE
RSL61d56	0.994327	63808	1772	0.959732	9834	979	1483.58	liquid	61	56	A	LE
RSL61d7	0.984979	19573	1189	0.957725	10266	1189	1612.25	liquid	61	7	A	LE
RSL61post	0.997178	27282	1108	0.947516	9965	1031	2065.11	liquid	61	0 post	A	LE
RSL61pre	0.996887	19917	1128	0.97174	10262	1128	1241.26	liquid	61	0 pre	A	LE
RSL62d_1	0.993973	56416	1747	0.944187	9944	1171	1997.53	liquid	62	-1	C	HE
RSL62d_4	0.994063	61138	1739	0.958622	9812	983	1566.09	liquid	62	-4	C	HE
RSL62d_5	0.979432	23143	1465	0.965858	9812	989	1310.52	liquid	62	-5	C	HE
RSL62d_7	0.977764	16505	1013	0.952711	10108	1013	1743.79	liquid	62	-7	C	HE
RSL62d_8	0.977565	16804	1235	0.949911	10142	1235	1845.32	liquid	62	-8	C	HE
RSL62d1	0.994447	77082	2136	0.942506	9914	1298	2018.73	liquid	62	1	C	HE
RSL62d10	0.994573	70200	1954	0.949388	9879	1154	1790.48	liquid	62	10	C	HE
RSL62d14	0.995626	89160	2109	0.949883	9837	1140	1768.38	liquid	62	14	C	HE
RSL62d2	0.994486	66560	2076	0.950066	9873	1253	1760.44	liquid	62	2	C	HE
RSL62d21	0.99174	10049	809	0.991722	10027	809	832.965	liquid	62	21	C	HE
RSL62d28	0.995212	11278	570	0.994636	10067	570	582.025	liquid	62	28	C	HE
RSL62d3	0.993968	68633	2022	0.946728	9855	1178	1872.7	liquid	62	3	C	HE
RSL62d35	0.995058	79326	1951	0.950544	9928	1108	1795.4	liquid	62	35	C	HE
RSL62d42	0.996001	16006	742	0.981016	9956	742	823.871	liquid	62	42	C	HE
RSL62d56	0.998758	81304	2024	0.948239	9737	1126	1846.2	liquid	62	56	C	HE
RSL62d7	0.996017	93893	1994	0.949397	9861	1046	1946.37	liquid	62	7	C	HE
RSL62post	0.993116	55495	1849	0.943136	9936	1217	2117.17	liquid	62	0 post	C	HE
RSL62pre	0.993325	53183	1761	0.95307	9951	1154	1662.46	liquid	62	0 pre	C	HE
RSL73d_1	0.997518	118866	1658	0.959915	9929	894	1511.21	liquid	73	-1	B	HE
RSL73d_4	0.996419	12567	553	0.995506	10013	553	558.103	liquid	73	-4	B	HE
RSL73d_5	0.997517	18926	626	0.986089	10064	626	686.812	liquid	73	-5	B	HE
RSL73d_7	0.997282	13979	526	0.986958	9968	526	610.697	liquid	73	-7	B	HE
RSL73d_8	0.991602	11431	1083	0.990464	10067	1083	1102	liquid	73	-8	B	HE
RSL73d1	0.995393	18017	824	0.978912	10053	824	931.529	liquid	73	1	B	HE
RSL73d10	0.97163	10786	633	0.969561	10053	633	1290.25	liquid	73	10	B	HE
RSL73d14	0.970501	11085	708	0.967547	10076	708	1374.26	liquid	73	14	B	HE
RSL73d2	0.995863	17645	788	0.979998	10049	788	874.638	liquid	73	2	B	HE
RSL73d21	0.996411	15881	691	0.982565	10037	691	786.755	liquid	73	21	B	HE
RSL73d28	0.992941	10908	842	0.992392	10121	842	859.314	liquid	73	28	B	HE
RSL73d3	0.99886	72785	1329	0.960077	9919	851	1390.38	liquid	73	3	B	HE
RSL73d35	0.995757	14847	750	0.981537	9966	750	883.619	liquid	73	35	B	HE
RSL73d42	0.996012	13290	661	0.994738	10072	661	666.648	liquid	73	42	B	HE
RSL73d56	0.995023	14064	613	0.981062	9980	613	774.509	liquid	73	56	B	HE
RSL73d7	0.991246	12109	887	0.989388	9989	887	903.813	liquid	73	7	B	HE
RSL73post	0.997492	37086	1210	0.947123	10080	1117	1936.53	liquid	73	0 post	B	HE
RSL73pre	0.996268	14470	657	0.982351	9972	657	802.283	liquid	73	0 pre	B	HE
RSL82d_1	0.99645	20848	1017	0.96717	9869	943	1249	liquid	82	-1	B	LE
RSL82d_4	0.995867	15970	924	0.976608	10046	924	1112.32	liquid	82	-4	B	LE
RSL82d_5	0.997062	29271	1241	0.95142	9963	1155	1757.51	liquid	82	-5	B	LE
RSL82d_7	0.997497	25169	913	0.966713	10004	850	1150.42	liquid	82	-7	B	LE
RSL82d_8	0.995729	18964	615	0.981235	10072	615	734.235	liquid	82	-8	B	LE
RSL82d1	0.995229	16769	670	0.980773	10038	670	786.528	liquid	82	1	B	LE
RSL82d10	0.992933	13301	849	0.990693	10100	849	863.767	liquid	82	10	B	LE
RSL82d14	0.997077	127246	2257	0.948481	9841	1152	1893.45	liquid	82	14	B	LE
RSL82d2	0.995157	13628	610	0.981707	9949	610	759.736	liquid	82	2	B	LE
RSL82d21	0.996325	33196	1302	0.947134	10101	1180	1860.91	liquid	82	21	B	LE
RSL82d28	0.991916	13483	971	0.971625	9903	971	1207.99	liquid	82	28	B	LE
RSL82d3	0.993435	12185	767	0.991998	9998	767	778.088	liquid	82	3	B	LE
RSL82d35	0.990663	11353	820	0.989504	10099	820	854.781	liquid	82	35	B	LE
RSL82d42	0.993247	10218	771	0.993143	10063	771	786.135	liquid	82	42	B	LE
RSL82d56	0.995029	15490	858	0.977527	10012	858	1012.6	liquid	82	56	B	LE
RSL82d7	0.993472	12102	747	0.99208	9975	747	757.661	liquid	82	7	B	LE
RSL82post	0.995106	14507	723	0.979058	9980	723	928.057	liquid	82	0 post	B	LE
RSL82pre	0.996509	20910	1044	0.96485	9872	971	1373.89	liquid	82	0 pre	B	LE
RSL97d_1	0.996231	28386	1305	0.945602	9982	1198	1984.91	liquid	97	-1	C	LE
RSL97d_4	0.995566	19847	1053	0.975464	10230	1053	1165.46	liquid	97	-4	C	LE
RSL97d_5	0.995424	19229	1057	0.976036	10140	1057	1147.19	liquid	97	-5	C	LE
RSL97d_7	0.99628	17741	947	0.97791	10050	947	1031.3	liquid	97	-7	C	LE
RSL97d_8	0.996658	14962	754	0.982567	9981	754	861.507	liquid	97	-8	C	LE
RSL97d1	0.995669	89348	2028	0.950558	9850	1079	1818.63	liquid	97	1	C	LE
RSL97d10	0.99274	11846	889	0.991489	10104	889	911.844	liquid	97	10	C	LE
RSL97d14	0.994197	10684	726	0.993853	10086	726	737.392	liquid	97	14	C	LE
RSL97d2	0.996318	104825	2175	0.954499	9824	1096	1596.91	liquid	97	2	C	LE
RSL97d21	0.993231	11818	803	0.992071	10090	803	823	liquid	97	21	C	LE
RSL97d28	0.996914	21061	795	0.971004	9898	730	1069.18	liquid	97	28	C	LE
RSL97d3	0.995945	20468	1079	0.965156	9844	996	1353.64	liquid	97	3	C	LE
RSL97d35	0.992901	12678	952	0.991039	10043	952	963.25	liquid	97	35	C	LE
RSL97d42	0.994663	14241	806	0.980583	9991	806	933.354	liquid	97	42	C	LE
RSL97d56	0.995825	91016	2252	0.941684	9860	1269	2170.78	liquid	97	56	C	LE
RSL97d7	0.994941	17197	997	0.972905	10002	997	1154.69	liquid	97	7	C	LE
RSL97post	0.993066	11393	784	0.992176	10097	784	804.678	liquid	97	0 post	C	LE
RSL97pre	0.997081	126078	2333	0.952497	9831	1149	1664.69	liquid	97	0 pre	C	LE
RSS55d_1	0.989009	42852	1727	0.963343	9848	1089	1458.2	solid	55	-1	A	HE
RSS55d_4	0.991221	55932	1726	0.954968	9904	1060	1692.07	solid	55	-4	A	HE
RSS55d_5	0.992148	63043	1812	0.961375	9864	1041	1471.89	solid	55	-5	A	HE
RSS55d_7	0.992703	63996	1879	0.957195	9882	1125	1643.91	solid	55	-7	A	HE
RSS55d_8	0.992261	63835	1954	0.961484	9866	1149	1577.63	solid	55	-8	A	HE
RSS55d1	0.987742	47234	1798	0.957736	9843	1043	1673.07	solid	55	1	A	HE
RSS55d10	0.986614	32421	1569	0.96095	9936	1135	1467.2	solid	55	10	A	HE
RSS55d14	0.990952	55040	1812	0.952952	9926	1162	1829.55	solid	55	14	A	HE
RSS55d2	0.986138	38668	1759	0.951017	9983	1223	1841.22	solid	55	2	A	HE
RSS55d21	0.991261	56641	1863	0.954092	9933	1199	1728.29	solid	55	21	A	HE
RSS55d28	0.985611	31552	1495	0.964253	9931	1041	1390.08	solid	55	28	A	HE
RSS55d3	0.988763	45831	1711	0.963185	9860	1034	1364.17	solid	55	3	A	HE
RSS55d35	0.986053	31978	1603	0.957567	9945	1157	1653.26	solid	55	35	A	HE
RSS55d42	0.983284	29254	1536	0.963083	9833	1047	1438.09	solid	55	42	A	HE
RSS55d56	0.986231	35223	1609	0.954911	9936	1124	1774.18	solid	55	56	A	HE
RSS55d7	0.989591	48998	1722	0.957912	9884	1082	1558.91	solid	55	7	A	HE
RSS55post	0.988323	45133	1924	0.959447	9839	1186	1496.16	solid	55	0 post	A	HE
RSS55pre	0.98826	40970	1686	0.964227	9812	1053	1425.27	solid	55	0 pre	A	HE
RSS61d_1	0.978758	24857	1516	0.971227	9801	988	1164.88	solid	61	-1	A	LE
RSS61d_4	0.982625	25842	1468	0.969697	9867	1019	1211.86	solid	61	-4	A	LE
RSS61d_5	0.988616	48842	1955	0.951477	9851	1208	1761.41	solid	61	-5	A	LE
RSS61d_7	0.988054	43614	1953	0.955136	9852	1244	1710.32	solid	61	-7	A	LE
RSS61d_8	0.99188	70323	2174	0.945683	9868	1285	1994.8	solid	61	-8	A	LE
RSS61d1	0.991564	61877	1981	0.958121	9814	1141	1564.39	solid	61	1	A	LE
RSS61d10	0.984505	32333	1655	0.960804	9899	1154	1484.74	solid	61	10	A	LE
RSS61d14	0.987689	37771	1541	0.957408	9955	1076	1560.74	solid	61	14	A	LE
RSS61d2	0.991007	57045	1982	0.948989	9939	1280	1879.4	solid	61	2	A	LE
RSS61d21	0.98643	40752	1763	0.961554	9754	1041	1428.43	solid	61	21	A	LE
RSS61d28	0.986023	36845	1710	0.95147	9932	1195	1721.91	solid	61	28	A	LE
RSS61d3	0.988376	41036	1721	0.959175	9798	1075	1547.19	solid	61	3	A	LE
RSS61d35	0.984538	35376	1689	0.953348	9946	1142	1839.51	solid	61	35	A	LE
RSS61d42	0.986916	39973	1774	0.950932	10088	1251	1830.45	solid	61	42	A	LE
RSS61d56	0.982674	32841	1827	0.954774	9928	1258	1647.83	solid	61	56	A	LE
RSS61d7	0.983565	31700	1673	0.960423	9930	1152	1579.93	solid	61	7	A	LE
RSS61post	0.994858	93741	2013	0.952958	9906	1163	1789.27	solid	61	0 post	A	LE
RSS61pre	0.978069	22708	1491	0.969852	9785	993	1243.66	solid	61	0 pre	A	LE
RSS62d_1	0.997969	299792	2865	0.948463	9857	1207	1874.24	solid	62	-1	C	HE
RSS62d_4	0.982122	27631	1619	0.956919	9842	1125	1831.11	solid	62	-4	C	HE
RSS62d_5	0.987228	42436	1790	0.960894	9794	1064	1510.05	solid	62	-5	C	HE
RSS62d_7	0.990249	54866	1874	0.951086	9895	1166	1883.09	solid	62	-7	C	HE
RSS62d_8	0.986474	37926	1696	0.95476	9947	1183	1698.43	solid	62	-8	C	HE
RSS62d1	0.98277	28496	1565	0.960808	9849	1074	1465.08	solid	62	1	C	HE
RSS62d10	0.980389	26872	1611	0.961476	9812	1084	1589.34	solid	62	10	C	HE
RSS62d14	0.984348	32519	1692	0.961011	9926	1183	1465.92	solid	62	14	C	HE
RSS62d2	0.98857	44182	1803	0.962406	9842	1126	1442.04	solid	62	2	C	HE
RSS62d21	0.982749	27245	1496	0.966244	9865	1026	1435.47	solid	62	21	C	HE
RSS62d28	0.984797	30322	1511	0.963486	9914	1050	1403.19	solid	62	28	C	HE
RSS62d3	0.984469	31550	1558	0.962843	9904	1068	1506.49	solid	62	3	C	HE
RSS62d35	0.982122	27016	1495	0.962703	9813	1012	1546.36	solid	62	35	C	HE
RSS62d42	0.985334	30342	1439	0.965305	9915	994	1333.06	solid	62	42	C	HE
RSS62d56	0.981349	25897	1475	0.973417	9856	992	1143.96	solid	62	56	C	HE
RSS62d7	0.979557	24703	1495	0.974597	9802	990	1134.28	solid	62	7	C	HE
RSS62post	0.987144	44493	1959	0.95894	9815	1214	1569.28	solid	62	0 post	C	HE
RSS62pre	0.977003	20133	1409	0.971985	9602	946	1160.56	solid	62	0 pre	C	HE
RSS73d_1	0.979351	19565	1170	0.948601	10292	1170	2065.23	solid	73	-1	B	HE
RSS73d_4	0.991403	50248	1421	0.967589	9904	861	1244.28	solid	73	-4	B	HE
RSS73d_5	0.991118	43122	1258	0.971267	9884	762	1159.88	solid	73	-5	B	HE
RSS73d_7	0.988418	41703	1461	0.971417	9831	850	1150.31	solid	73	-7	B	HE
RSS73d_8	0.990271	42452	1371	0.974414	9849	825	1070.16	solid	73	-8	B	HE
RSS73d1	0.989755	48412	1763	0.956641	9871	1094	1613.19	solid	73	1	B	HE
RSS73d10	0.984926	29123	1275	0.969881	9861	836	1166.5	solid	73	10	B	HE
RSS73d14	0.98213	24454	1250	0.976988	9821	813	959.965	solid	73	14	B	HE
RSS73d2	0.987524	35668	1528	0.957134	9938	1083	1641.8	solid	73	2	B	HE
RSS73d21	0.98129	21219	1191	0.977594	9774	794	994.597	solid	73	21	B	HE
RSS73d28	0.981985	21815	1168	0.979118	9817	775	949.25	solid	73	28	B	HE
RSS73d3	0.987726	42203	1584	0.966643	9833	913	1285.42	solid	73	3	B	HE
RSS73d35	0.980098	20953	1138	0.982785	9759	721	838.882	solid	73	35	B	HE
RSS73d42	0.977431	17103	1093	0.950187	10158	1093	1922.64	solid	73	42	B	HE
RSS73d56	0.978922	18598	1118	0.950588	10200	1118	2004.41	solid	73	56	B	HE
RSS73d7	0.986652	31166	1158	0.974051	9904	742	1005.17	solid	73	7	B	HE
RSS73post	0.989943	53891	1925	0.947459	9878	1209	2028.64	solid	73	0 post	B	HE
RSS73pre	0.989832	40520	1384	0.969008	9809	862	1213.57	solid	73	0 pre	B	HE
RSS82d_1	0.987781	37645	1497	0.959317	9955	1037	1526.88	solid	82	-1	B	LE
RSS82d_4	0.996034	100609	2123	0.955393	9819	1153	1667.53	solid	82	-4	B	LE
RSS82d_5	0.995737	95944	2088	0.952429	9901	1177	1828.09	solid	82	-5	B	LE
RSS82d_7	0.983362	23380	1165	0.979691	9848	776	940.463	solid	82	-7	B	LE
RSS82d_8	0.987917	41876	1561	0.969373	9828	906	1188.19	solid	82	-8	B	LE
RSS82d1	0.986921	30507	1233	0.970962	9918	834	1142.42	solid	82	1	B	LE
RSS82d10	0.974359	17745	1248	0.94326	10222	1248	2265.64	solid	82	10	B	LE
RSS82d14	0.982249	28900	1567	0.962168	9833	1054	1459.92	solid	82	14	B	LE
RSS82d2	0.989665	42960	1540	0.97029	9862	962	1231.04	solid	82	2	B	LE
RSS82d21	0.995693	95194	2186	0.947869	9879	1226	1957.24	solid	82	21	B	LE
RSS82d28	0.99661	113264	2211	0.952145	9884	1184	1777.77	solid	82	28	B	LE
RSS82d3	0.997575	328315	2930	0.960053	9813	1044	1479.43	solid	82	3	B	LE
RSS82d35	0.976358	20134	1381	0.975846	9605	905	1076.77	solid	82	35	B	LE
RSS82d42	0.975836	19823	1409	0.938685	10389	1409	2469.55	solid	82	42	B	LE
RSS82d56	0.973356	17940	1323	0.939453	10207	1323	2359.16	solid	82	56	B	LE
RSS82d7	0.984834	29210	1365	0.96571	9857	922	1304.23	solid	82	7	B	LE
RSS82post	0.989043	36507	1252	0.967146	9953	852	1198.11	solid	82	0 post	B	LE
RSS82pre	0.996678	110482	2088	0.955744	9897	1141	1678.66	solid	82	0 pre	B	LE
RSS97d_1	0.973029	18909	1461	0.936631	10289	1461	2348.97	solid	97	-1	C	LE
RSS97d_4	0.972522	18451	1437	0.933736	10262	1437	2427.82	solid	97	-4	C	LE
RSS97d_5	0.980672	24990	1378	0.973976	9837	895	1071.43	solid	97	-5	C	LE
RSS97d_7	0.989418	47343	1742	0.954509	9870	1097	1772.01	solid	97	-7	C	LE
RSS97d_8	0.979221	23533	1451	0.972703	9818	962	1178.84	solid	97	-8	C	LE
RSS97d1	0.977121	20805	1381	0.974404	9689	905	1094.06	solid	97	1	C	LE
RSS97d10	0.983649	23790	1178	0.976494	9870	789	1020	solid	97	10	C	LE
RSS97d14	0.981136	28202	1694	0.958367	9824	1162	1569	solid	97	14	C	LE
RSS97d2	0.978121	21802	1444	0.971361	9777	967	1202.3	solid	97	2	C	LE
RSS97d21	0.986436	42538	1952	0.956282	9813	1184	1650.02	solid	97	21	C	LE
RSS97d28	0.983109	32740	1834	0.956482	9927	1281	1604.25	solid	97	28	C	LE
RSS97d3	0.977779	22231	1504	0.968597	9776	1010	1313.04	solid	97	3	C	LE
RSS97d35	0.985548	36190	1888	0.946373	9939	1365	1984.12	solid	97	35	C	LE
RSS97d42	0.988338	43473	1879	0.954499	9846	1207	1751.17	solid	97	42	C	LE
RSS97d56	0.985236	34815	1776	0.946975	9901	1262	2085.65	solid	97	56	C	LE
RSS97d7	0.979384	23719	1480	0.970259	9818	991	1223.16	solid	97	7	C	LE
RSS97post	0.981552	24935	1531	0.971211	9830	1071	1233.87	solid	97	0 post	C	LE
RSS97pre	0.982441	26311	1583	0.971261	9882	1121	1302.02	solid	97	0 pre	C	LE
Fungi
sample	goods_coverage_raw	total_reads_raw	observed_species_raw	goods_coverage_norm	total_reads_norm	observed_species_norm	chao_richness_norm	sample_type	animal_ID	sample_day	pair	efficiency
RSL55d_1	0.999308	11561	27	0.999184	2450	18	19	liquid	55	-1	A	HE
RSL55d_4	0.999374	4791	25	0.998777	2452	25	26	liquid	55	-4	A	HE
RSL55d_5	0.997832	5996	32	0.999591	2444	19	19	liquid	55	-5	A	HE
RSL55d_7	0.998549	4134	22	0.997148	2454	22	43	liquid	55	-7	A	HE
RSL55d_8	0.998697	8439	29	0.999183	2447	18	18.5	liquid	55	-8	A	HE
RSL55d1	0.999602	5026	13	0.999592	2449	11	11	liquid	55	1	A	HE
RSL55d10	0.999745	11763	21	0.998369	2452	18	20	liquid	55	10	A	HE
RSL55d14	0.996949	6555	40	0.998363	2444	20	23	liquid	55	14	A	HE
RSL55d2	0.999382	12944	30	0.998366	2448	16	19	liquid	55	2	A	HE
RSL55d21	0.998853	11338	38	0.997957	2447	23	25.5	liquid	55	21	A	HE
RSL55d28	0.99886	7019	23	0.998775	2448	15	18	liquid	55	28	A	HE
RSL55d3	0.999591	7340	29	0.999591	2447	26	26	liquid	55	3	A	HE
RSL55d35	0.999566	4608	21	0.998776	2451	21	24	liquid	55	35	A	HE
RSL55d42	0.9995	10005	26	0.998775	2449	21	22	liquid	55	42	A	HE
RSL55d56	0.999372	9551	28	0.998365	2447	22	24	liquid	55	56	A	HE
RSL55d7	0.998871	7088	28	0.998773	2444	20	20.5	liquid	55	7	A	HE
RSL55post	0.999312	8719	26	0.997958	2449	20	25	liquid	55	0 post	A	HE
RSL55pre	0.999068	7512	32	0.998367	2450	25	26.5	liquid	55	0 pre	A	HE
RSL61d_1	0.999053	6334	23	1	2448	17	17	liquid	61	-1	A	LE
RSL61d_4	0.998793	5801	35	0.997139	2447	28	38.5	liquid	61	-4	A	LE
RSL61d_5	0.99854	6851	32	0.998366	2448	22	23.5	liquid	61	-5	A	LE
RSL61d_7	0.998891	7215	23	0.999182	2445	15	15.25	liquid	61	-7	A	LE
RSL61d_8	0.999304	10063	23	0.998775	2448	15	16.5	liquid	61	-8	A	LE
RSL61d1	0.999095	4419	20	0.997962	2453	20	23.3333	liquid	61	1	A	LE
RSL61d10	0.998142	11302	43	0.997957	2447	20	25	liquid	61	10	A	LE
RSL61d14	0.999228	11663	26	0.997959	2450	16	21	liquid	61	14	A	LE
RSL61d2	0.998564	6266	23	0.999183	2448	14	14.5	liquid	61	2	A	LE
RSL61d21	0.998861	14924	43	0.997547	2446	21	28.5	liquid	61	21	A	LE
RSL61d28	0.998703	6169	39	0.997548	2447	31	34	liquid	61	28	A	LE
RSL61d3	0.99879	13225	40	0.997139	2447	22	32.5	liquid	61	3	A	LE
RSL61d35	0.999514	18531	35	0.995915	2448	24	46.5	liquid	61	35	A	LE
RSL61d56	0.998537	11622	45	0.996729	2446	26	33	liquid	61	56	A	LE
RSL61d7	0.998378	8632	34	0.996731	2447	20	34	liquid	61	7	A	LE
RSL61post	0.998704	6175	39	0.998367	2450	31	32.2	liquid	61	0 post	A	LE
RSL61pre	0.998184	8258	51	0.996322	2447	36	43.2	liquid	61	0 pre	A	LE
RSL62d_1	0.997772	8977	45	0.997545	2444	25	28.75	liquid	62	-1	C	HE
RSL62d_4	0.998753	8824	38	0.996728	2445	27	32.6	liquid	62	-4	C	HE
RSL62d_5	0.998145	8088	33	0.999183	2447	18	18.3333	liquid	62	-5	C	HE
RSL62d_7	0.99969	6454	20	1	2449	18	18	liquid	62	-7	C	HE
RSL62d_8	0.998937	13171	46	0.995915	2448	27	36	liquid	62	-8	C	HE
RSL62d1	0.999185	20856	44	0.997549	2448	19	34	liquid	62	1	C	HE
RSL62d10	0.999397	16581	51	0.993056	2448	38	83.3333	liquid	62	10	C	HE
RSL62d14	0.998754	16056	52	0.997551	2450	31	33.5	liquid	62	14	C	HE
RSL62d2	0.998708	13935	50	0.993469	2450	29	149	liquid	62	2	C	HE
RSL62d21	0.998055	11828	59	0.995094	2446	31	47.5	liquid	62	21	C	HE
RSL62d28	0.999021	4085	24	0.998368	2451	24	27	liquid	62	28	C	HE
RSL62d3	0.999372	14327	40	0.995917	2449	27	36	liquid	62	3	C	HE
RSL62d35	0.998997	6982	32	0.999592	2448	25	25	liquid	62	35	C	HE
RSL62d42	0.999128	8025	25	0.999591	2447	18	18	liquid	62	42	C	HE
RSL62d56	0.996785	7465	43	0.998362	2442	19	22	liquid	62	56	C	HE
RSL62d7	0.998834	4287	33	0.997144	2451	33	40	liquid	62	7	C	HE
RSL62post	0.998979	12732	48	0.997959	2450	33	38	liquid	62	0 post	C	HE
RSL62pre	0.998859	15774	43	0.998366	2448	19	21	liquid	62	0 pre	C	HE
RSL73d_1	0.997489	7566	38	0.997954	2444	19	24	liquid	73	-1	B	HE
RSL73d_4	0.998954	5736	19	1	2448	13	13	liquid	73	-4	B	HE
RSL73d_5	0.998292	6442	29	0.998775	2448	18	19	liquid	73	-5	B	HE
RSL73d_7	0.99826	4599	24	0.99674	2454	24	29.6	liquid	73	-7	B	HE
RSL73d_8	0.999001	10006	30	0.997548	2447	19	26.5	liquid	73	-8	B	HE
RSL73d1	0.999195	11179	25	0.998367	2449	15	17	liquid	73	1	B	HE
RSL73d10	0.997982	7927	47	0.995913	2447	31	37.4286	liquid	73	10	B	HE
RSL73d14	0.998799	9993	55	0.995499	2444	35	48.75	liquid	73	14	B	HE
RSL73d2	0.999351	10779	22	0.999183	2448	15	15.5	liquid	73	2	B	HE
RSL73d21	0.998956	4791	24	0.997962	2453	24	34	liquid	73	21	B	HE
RSL73d28	0.99848	9209	42	0.997548	2447	28	31.75	liquid	73	28	B	HE
RSL73d3	0.999064	7478	30	0.998365	2447	23	24.5	liquid	73	3	B	HE
RSL73d35	0.998349	5451	50	0.998775	2449	41	41.75	liquid	73	35	B	HE
RSL73d42	0.999032	4131	23	0.996328	2451	23	41	liquid	73	42	B	HE
RSL73d56	0.998836	6013	27	0.998365	2447	20	21.2	liquid	73	56	B	HE
RSL73d7	0.998786	5764	27	1	2448	20	20	liquid	73	7	B	HE
RSL73post	0.999536	4306	19	0.999184	2451	19	20	liquid	73	0 post	B	HE
RSL73pre	0.999163	13137	38	0.996733	2449	26	35.3333	liquid	73	0 pre	B	HE
RSL82d_1	0.997925	6746	43	0.997133	2442	29	39.5	liquid	82	-1	B	LE
RSL82d_4	0.998615	6500	29	0.998365	2447	20	21.5	liquid	82	-4	B	LE
RSL82d_5	0.998678	7566	42	0.996733	2449	32	35.1111	liquid	82	-5	B	LE
RSL82d_7	0.999482	7722	21	0.999592	2448	17	17	liquid	82	-7	B	LE
RSL82d_8	0.999781	13702	28	0.998369	2452	25	26.5	liquid	82	-8	B	LE
RSL82d1	0.999006	5030	22	0.997957	2447	17	22	liquid	82	1	B	LE
RSL82d10	0.995255	4004	64	0.991035	2454	64	97	liquid	82	10	B	LE
RSL82d14	0.998074	5191	57	0.999181	2443	47	47.1429	liquid	82	14	B	LE
RSL82d2	0.996925	5854	37	0.998363	2443	19	22	liquid	82	2	B	LE
RSL82d21	0.998953	6686	24	0.998365	2447	17	20	liquid	82	21	B	LE
RSL82d28	0.997446	8221	44	0.997137	2445	23	30	liquid	82	28	B	LE
RSL82d3	0.998594	8537	29	0.998774	2447	17	18.5	liquid	82	3	B	LE
RSL82d35	0.998861	12296	43	0.998365	2447	27	28	liquid	82	35	B	LE
RSL82d42	0.9998	4994	20	1	2447	19	19	liquid	82	42	B	LE
RSL82d56	0.998846	7801	24	0.999592	2448	15	15	liquid	82	56	B	LE
RSL82d7	0.999414	5121	21	0.998774	2446	18	21	liquid	82	7	B	LE
RSL82post	0.998591	5677	34	0.996729	2446	26	35.3333	liquid	82	0 post	B	LE
RSL82pre	0.998782	8208	29	0.997957	2447	19	22.3333	liquid	82	0 pre	B	LE
RSL97d_1	0.998499	11994	48	0.997139	2447	27	30	liquid	97	-1	C	LE
RSL97d_4	0.999387	11422	26	1	2449	17	17	liquid	97	-4	C	LE
RSL97d_5	0.999199	9992	33	0.997549	2448	25	28	liquid	97	-5	C	LE
RSL97d_7	0.999487	5845	15	1	2449	12	12	liquid	97	-7	C	LE
RSL97d_8	0.998766	12151	44	0.997136	2444	20	24.2	liquid	97	-8	C	LE
RSL97d1	0.999448	10872	24	0.998774	2447	16	17.5	liquid	97	1	C	LE
RSL97d10	0.998742	8742	27	0.99796	2451	16	21	liquid	97	10	C	LE
RSL97d14	0.999008	16127	42	0.997551	2450	22	29.5	liquid	97	14	C	LE
RSL97d2	0.998963	8678	26	0.998367	2449	17	19	liquid	97	2	C	LE
RSL97d21	0.999867	14995	27	0.997141	2448	22	29	liquid	97	21	C	LE
RSL97d28	0.998514	11442	41	0.998363	2444	19	22	liquid	97	28	C	LE
RSL97d3	0.99924	11842	40	0.995917	2449	27	38.25	liquid	97	3	C	LE
RSL97d35	0.999198	9981	39	0.997136	2444	29	32.5	liquid	97	35	C	LE
RSL97d56	0.997733	7058	40	0.998363	2444	24	25.5	liquid	97	56	C	LE
RSL97d7	0.999113	9022	25	0.998775	2449	17	18.5	liquid	97	7	C	LE
RSL97post	0.999416	6844	24	0.998775	2449	20	20.5	liquid	97	0 post	C	LE
RSL97pre	0.998634	8054	28	0.997958	2448	17	27	liquid	97	0 pre	C	LE
RSS55d_1	0.999132	12669	30	0.99755	2449	17	32	solid	55	-1	A	HE
RSS55d_4	0.997726	9676	49	0.995915	2448	27	42	solid	55	-4	A	HE
RSS55d_5	0.998854	13956	60	0.993873	2448	35	56	solid	55	-5	A	HE
RSS55d_7	0.998499	11994	37	0.998774	2446	16	17.5	solid	55	-7	A	HE
RSS55d_8	0.998828	14501	41	0.996325	2449	23	35	solid	55	-8	A	HE
RSS55d1	0.999364	9435	19	0.998367	2449	13	16	solid	55	1	A	HE
RSS55d10	0.997919	10571	53	0.997548	2447	28	30.5	solid	55	10	A	HE
RSS55d14	0.998959	7686	20	0.999183	2448	12	12.5	solid	55	14	A	HE
RSS55d2	0.998935	15021	36	0.998365	2446	13	16	solid	55	2	A	HE
RSS55d21	0.999188	8620	23	0.998366	2448	16	18	solid	55	21	A	HE
RSS55d28	0.998627	12379	46	0.995505	2447	28	41.75	solid	55	28	A	HE
RSS55d3	0.999217	16604	39	0.997957	2447	20	23.3333	solid	55	3	A	HE
RSS55d35	0.999047	12588	29	0.998775	2448	16	17.5	solid	55	35	A	HE
RSS55d42	0.999185	14715	43	0.995913	2447	25	34	solid	55	42	A	HE
RSS55d56	0.997428	5443	36	0.999181	2443	22	22.2	solid	55	56	A	HE
RSS55d7	0.999653	14397	22	0.999184	2451	16	16.2	solid	55	7	A	HE
RSS55post	0.998816	11820	40	0.995912	2446	23	45.5	solid	55	0 post	A	HE
RSS55pre	0.999486	19471	35	0.997141	2448	17	27.5	solid	55	0 pre	A	HE
RSS61d_1	0.998844	13846	42	0.995096	2447	22	88	solid	61	-1	A	LE
RSS61d_4	0.998904	13683	74	0.992251	2452	56	70.25	solid	61	-4	A	LE
RSS61d_5	0.99837	9818	32	0.998772	2443	12	15	solid	61	-5	A	LE
RSS61d_7	0.998642	10312	28	0.999591	2446	10	10	solid	61	-7	A	LE
RSS61d_8	0.999082	10889	29	0.997957	2447	16	19.3333	solid	61	-8	A	LE
RSS61d1	0.99906	10635	27	0.998773	2445	13	14.5	solid	61	1	A	LE
RSS61d10	0.998417	8846	43	0.996322	2447	29	34.1429	solid	61	10	A	LE
RSS61d14	0.998329	8976	33	0.997958	2449	18	21.3333	solid	61	14	A	LE
RSS61d2	0.998947	10450	36	0.997548	2447	22	25	solid	61	2	A	LE
RSS61d21	0.998183	6605	23	0.999182	2446	11	12	solid	61	21	A	LE
RSS61d28	0.999398	9970	28	0.997957	2447	20	23.3333	solid	61	28	A	LE
RSS61d3	0.998475	9179	43	0.996325	2449	29	47	solid	61	3	A	LE
RSS61d35	0.998703	10794	30	0.998365	2447	13	16	solid	61	35	A	LE
RSS61d42	0.998511	8061	31	0.998366	2448	19	20.5	solid	61	42	A	LE
RSS61d56	0.999226	18099	34	0.997957	2447	15	25	solid	61	56	A	LE
RSS61d7	0.998918	13857	43	0.99591	2445	21	66	solid	61	7	A	LE
RSS61post	0.99799	8459	36	0.997547	2446	19	22.75	solid	61	0 post	A	LE
RSS61pre	0.998431	10196	36	0.997137	2445	16	37	solid	61	0 pre	A	LE
RSS62d_1	0.998638	12483	47	0.997547	2446	26	28.5	solid	62	-1	C	HE
RSS62d_4	0.996469	7929	73	0.996321	2446	45	49	solid	62	-4	C	HE
RSS62d_5	0.998279	13946	56	0.996325	2449	28	34	solid	62	-5	C	HE
RSS62d_7	0.999283	11159	23	0.999183	2448	13	13.3333	solid	62	-7	C	HE
RSS62d_8	0.99889	9907	29	0.997141	2448	17	27.5	solid	62	-8	C	HE
RSS62d1	0.99874	7936	25	0.999591	2447	15	15	solid	62	1	C	HE
RSS62d10	0.999023	10239	29	0.998774	2447	18	18.5	solid	62	10	C	HE
RSS62d14	0.998501	11340	44	0.995505	2447	27	45.3333	solid	62	14	C	HE
RSS62d2	0.999112	11259	27	0.999182	2446	12	12.5	solid	62	2	C	HE
RSS62d21	0.99806	8248	38	0.997138	2446	22	29	solid	62	21	C	HE
RSS62d28	0.998485	12543	49	0.997547	2446	24	27.75	solid	62	28	C	HE
RSS62d3	0.998975	13655	39	0.996324	2448	23	32	solid	62	3	C	HE
RSS62d35	0.999164	14355	34	0.997549	2448	21	28.5	solid	62	35	C	HE
RSS62d42	0.996829	7254	60	0.997543	2442	37	40.75	solid	62	42	C	HE
RSS62d56	0.996049	4050	38	0.992261	2455	38	80.75	solid	62	56	C	HE
RSS62d7	0.998687	11420	31	0.999182	2446	14	14.5	solid	62	7	C	HE
RSS62post	0.999133	18454	47	0.998365	2446	17	19	solid	62	0 post	C	HE
RSS62pre	0.999337	13567	36	0.997961	2452	26	31	solid	62	0 pre	C	HE
RSS73d_1	0.998656	6698	45	0.997546	2445	36	41	solid	73	-1	B	HE
RSS73d_4	0.99807	10880	50	0.996322	2447	26	30.5	solid	73	-4	B	HE
RSS73d_5	0.997017	3352	45	0.994286	2450	45	75.3333	solid	73	-5	B	HE
RSS73d_7	0.998867	12361	33	0.996733	2449	19	33	solid	73	-7	B	HE
RSS73d_8	0.998921	14829	34	0.999182	2446	12	12.3333	solid	73	-8	B	HE
RSS73d1	0.999391	14768	24	0.999183	2447	12	12.5	solid	73	1	B	HE
RSS73d10	0.998776	2450	37	0.998776	2450	37	38.5	solid	73	10	B	HE
RSS73d14	0.998498	8653	33	0.997958	2449	20	22.5	solid	73	14	B	HE
RSS73d2	0.996672	10215	54	0.997135	2443	19	29.5	solid	73	2	B	HE
RSS73d21	0.998541	7539	25	0.999183	2449	14	14.3333	solid	73	21	B	HE
RSS73d28	0.99879	10744	37	0.997139	2447	18	28.5	solid	73	28	B	HE
RSS73d3	0.998465	11073	46	0.997956	2446	25	27	solid	73	3	B	HE
RSS73d35	0.999531	6403	16	0.99755	2449	13	20.5	solid	73	35	B	HE
RSS73d42	0.997598	2498	42	0.997553	2452	42	45	solid	73	42	B	HE
RSS73d56	0.993305	3585	44	0.989821	2456	44	344	solid	73	56	B	HE
RSS73d7	1	5190	8	1	2450	8	8	solid	73	7	B	HE
RSS73post	0.999037	10389	34	0.997549	2448	21	26	solid	73	0 post	B	HE
RSS73pre	0.998901	12742	42	0.998365	2446	22	22.8571	solid	73	0 pre	B	HE
RSS82d_1	0.997441	10940	63	0.997138	2446	32	34.625	solid	82	-1	B	LE
RSS82d_4	0.997746	9316	57	0.995503	2446	36	42.1111	solid	82	-4	B	LE
RSS82d_5	0.997812	10971	76	0.993863	2444	46	54.75	solid	82	-5	B	LE
RSS82d_7	0.999184	14699	32	0.997549	2448	17	24.5	solid	82	-7	B	LE
RSS82d_8	0.999435	17712	25	0.998365	2447	14	17	solid	82	-8	B	LE
RSS82d1	0.998696	11503	34	0.997136	2444	16	23	solid	82	1	B	LE
RSS82d10	0.99908	11951	28	0.997958	2448	15	25	solid	82	10	B	LE
RSS82d14	0.998679	10596	34	0.996731	2447	20	48	solid	82	14	B	LE
RSS82d2	0.999749	19909	26	0.998775	2448	17	17.6	solid	82	2	B	LE
RSS82d21	0.999298	15667	26	1	2447	10	10	solid	82	21	B	LE
RSS82d28	0.998673	15070	45	0.999591	2445	17	17	solid	82	28	B	LE
RSS82d3	0.999025	12308	28	0.998367	2449	16	19	solid	82	3	B	LE
RSS82d35	0.999105	17871	35	0.997549	2448	17	32	solid	82	35	B	LE
RSS82d42	0.998657	13404	38	0.998773	2445	15	16.5	solid	82	42	B	LE
RSS82d56	0.996587	2637	24	0.996334	2455	24	33	solid	82	56	B	LE
RSS82d7	0.998333	8399	34	0.996322	2447	20	38	solid	82	7	B	LE
RSS82post	0.999079	14112	48	0.9951	2449	31	40.4286	solid	82	0 post	B	LE
RSS82pre	0.998666	16487	48	0.995913	2447	22	67	solid	82	0 pre	B	LE
RSS97d_1	0.999227	23271	40	0.998365	2446	15	18	solid	97	-1	C	LE
RSS97d_4	0.998339	11442	46	0.996321	2446	23	35	solid	97	-4	C	LE
RSS97d_5	0.997241	6162	57	0.995908	2444	40	47.5	solid	97	-5	C	LE
RSS97d_7	0.998446	9008	29	0.998774	2447	15	16.5	solid	97	-7	C	LE
RSS97d_8	0.999118	23811	49	0.997139	2447	18	39	solid	97	-8	C	LE
RSS97d1	0.998689	13731	41	0.996736	2451	22	27.6	solid	97	1	C	LE
RSS97d10	0.999525	12632	32	0.996731	2447	22	29	solid	97	10	C	LE
RSS97d14	0.999294	18423	39	0.997548	2447	16	31	solid	97	14	C	LE
RSS97d2	0.999081	4354	14	0.997961	2452	14	24	solid	97	2	C	LE
RSS97d21	0.997379	7250	43	0.997954	2444	24	26	solid	97	21	C	LE
RSS97d28	0.999059	11690	33	0.997549	2448	19	26.5	solid	97	28	C	LE
RSS97d3	0.999523	16781	27	0.996733	2449	17	31	solid	97	3	C	LE
RSS97d35	0.998466	11735	42	0.997138	2446	20	30.5	solid	97	35	C	LE
RSS97d42	0.997662	5987	29	0.998363	2444	15	18	solid	97	42	C	LE
RSS97d56	0.998709	15491	44	0.997548	2447	19	26.5	solid	97	56	C	LE
RSS97d7	0.999282	9749	27	0.996328	2451	20	38	solid	97	7	C	LE
RSS97post	0.995488	8865	85	0.993036	2441	45	67.6667	solid	97	0 post	C	LE
RSS97pre	0.999443	16151	33	0.997957	2447	17	27	solid	97	0 pre	C	LE
