# Supplementary material for: Assessing the Response of Ruminal Bacterial and Fungal Microbiota to Whole-Rumen Contents Exchange in Dairy Cows
Source: Front Microbiol. 2021 Jun 1;12:665776. doi: 10.3389/fmicb.2021.665776 (PMC8203821; doi:10.3389/fmicb.2021.665776)
Supplement: Supplementary file 6 [file Data_Sheet_4.XLSX]

## Sheet: Bact_matrix
label	Group	numOtus	Otu00001	Otu00002	Otu00003	Otu00004	Otu00005	Otu00006	Otu00007	Otu00008	Otu00009	Otu00010	Otu00011	Otu00012	Otu00013	Otu00014	Otu00015	Otu00016	Otu00017	Otu00018	Otu00019	Otu00020	Otu00021	Otu00022	Otu00023	Otu00024	Otu00025	Otu00026	Otu00027	Otu00028	Otu00029	Otu00030	Otu00031	Otu00032	Otu00033	Otu00034	Otu00035	Otu00036	Otu00037	Otu00038	Otu00039	Otu00040	Otu00041	Otu00042	Otu00043	Otu00044	Otu00045	Otu00046	Otu00047
0.03	RSL55d1	8298	1481	924	481	473	452	350	88	175	106	64	117	88	190	199	32	23	97	20	123	13	8	11	60	55	46	52	61	62	29	18	28	91	8	56	2	57	54	58	43	4	8	10	73	10	32	64	15
0.03	RSL55d10	8298	2925	402	266	181	203	130	0	72	68	33	98	156	98	100	12	10	41	2	92	91	14	12	46	12	62	30	565	26	634	33	26	44	12	43	157	45	47	24	27	1	27	0	16	6	94	41	14
0.03	RSL55d14	8298	2640	612	238	208	202	176	7	136	86	58	99	124	139	146	15	25	49	1	121	29	6	5	53	13	58	35	464	64	338	35	17	36	4	37	94	45	81	26	55	3	14	9	30	3	110	29	11
0.03	RSL55d2	8298	1582	713	389	396	343	269	183	176	86	89	93	76	143	174	25	18	80	4	156	18	4	5	47	41	103	43	253	70	143	44	9	51	12	62	12	86	60	55	48	2	20	4	45	4	54	39	11
0.03	RSL55d21	8298	2987	426	296	149	127	102	8	86	72	39	82	124	68	66	9	7	62	5	57	92	5	10	53	4	31	34	640	32	444	40	12	24	8	48	245	59	39	33	55	5	26	5	5	8	66	31	17
0.03	RSL55d28	8298	144	905	505	339	546	242	489	170	79	119	136	34	141	164	73	18	66	9	148	1	15	23	20	90	49	78	0	63	1	55	75	73	8	29	0	40	58	36	15	3	22	7	67	16	54	45	19
0.03	RSL55d3	8298	2581	685	308	292	244	171	124	79	84	49	86	95	98	113	30	27	62	8	78	31	27	8	43	20	40	40	531	45	382	26	23	28	11	50	35	62	47	40	69	5	34	6	31	5	56	27	19
0.03	RSL55d35	8298	3031	560	288	165	224	173	3	118	91	54	107	80	126	126	18	22	72	5	80	43	10	6	53	7	36	47	347	48	358	25	26	35	4	48	74	29	72	29	63	4	18	5	33	4	72	38	8
0.03	RSL55d42	8298	4772	262	177	96	121	76	4	38	78	26	78	73	47	51	7	26	45	1	37	77	3	7	41	0	23	20	400	29	423	43	20	27	0	22	173	45	48	17	38	1	17	5	8	5	43	14	8
0.03	RSL55d56	8298	1832	589	345	298	244	213	2	149	74	57	150	52	117	122	29	12	60	2	105	102	53	9	48	5	37	42	459	49	359	42	26	24	7	75	50	24	50	42	33	6	19	15	60	2	45	42	5
0.03	RSL55d7	8298	4733	338	189	112	117	75	2	49	69	37	54	76	76	72	5	16	53	10	33	39	19	7	31	6	34	17	536	25	795	31	28	6	2	33	53	26	25	27	34	5	14	4	16	5	53	22	14
0.03	RSL55d_1	8298	3009	448	332	126	198	86	12	177	132	53	99	65	93	76	20	23	96	8	61	51	16	8	53	3	45	58	184	39	144	23	32	23	5	32	113	26	72	22	63	1	29	8	32	12	76	39	17
0.03	RSL55d_4	8298	3733	381	222	114	108	64	2	56	44	40	74	55	110	75	27	27	47	2	36	148	11	1	71	0	39	28	640	41	400	31	29	10	3	47	179	33	82	55	66	0	42	13	14	10	12	27	6
0.03	RSL55d_5	8298	3434	365	309	170	128	82	0	84	82	56	146	73	84	63	17	33	54	4	46	103	44	11	62	0	55	43	490	22	290	22	19	37	13	55	144	14	61	24	49	4	17	6	20	7	47	20	33
0.03	RSL55d_7	8298	1990	626	254	232	255	182	15	103	98	30	97	101	190	129	34	22	64	0	65	24	0	10	109	0	33	27	441	40	409	31	23	23	2	58	308	54	98	36	60	0	9	7	32	9	102	52	0
0.03	RSL55d_8	8298	947	620	296	173	201	127	10	143	147	87	131	122	117	92	45	35	99	4	52	50	16	28	98	7	40	48	160	77	175	137	58	44	16	72	96	81	94	59	41	5	42	25	34	16	199	44	25
0.03	RSL55post	8298	614	871	476	572	539	314	174	144	119	76	115	125	185	259	48	34	88	7	133	9	10	14	41	80	31	59	7	115	7	58	54	75	7	46	0	42	49	78	38	1	20	7	43	12	33	17	2
0.03	RSL55pre	8298	2372	463	345	124	199	105	9	165	94	72	143	94	124	89	38	17	62	5	77	78	13	13	52	2	38	59	168	52	114	48	23	35	2	32	83	36	66	54	45	4	53	2	48	17	104	39	23
0.03	RSL61d1	8298	1562	461	383	191	230	185	38	208	142	72	145	57	135	84	31	21	61	12	87	46	19	21	63	3	48	78	176	57	97	40	35	50	7	32	58	47	64	54	48	8	36	15	45	15	98	46	21
0.03	RSL61d10	8298	1160	550	388	201	229	168	385	161	115	87	138	101	135	118	48	25	80	14	67	38	30	20	38	22	65	52	128	61	232	51	49	72	12	57	10	58	48	37	91	8	34	15	34	10	71	41	19
0.03	RSL61d14	8298	757	809	415	397	413	311	327	199	98	75	124	112	181	200	37	13	73	13	176	10	0	16	39	64	28	41	0	73	16	73	26	59	13	34	4	56	54	54	22	5	12	15	56	7	75	48	6
0.03	RSL61d2	8298	1557	633	323	217	222	189	113	174	96	58	126	93	149	108	47	30	78	27	138	24	17	37	84	11	42	42	53	73	49	73	43	54	11	39	39	78	75	44	32	11	19	12	39	18	33	31	23
0.03	RSL61d21	8298	275	956	660	444	566	241	479	219	93	79	163	137	142	130	78	22	91	12	109	7	13	16	42	120	50	46	0	34	1	54	37	109	9	42	0	43	40	63	59	10	14	21	43	16	37	29	10
0.03	RSL61d28	8298	17	1064	532	619	826	437	109	194	74	118	73	41	201	173	35	12	35	22	215	0	7	24	17	165	50	52	0	126	0	198	44	90	15	11	0	33	67	54	12	5	4	33	47	6	16	37	6
0.03	RSL61d3	8298	636	845	331	384	391	375	360	152	74	100	120	67	195	150	57	32	56	33	199	4	18	29	41	81	32	34	35	106	29	82	35	61	10	34	9	36	67	64	19	18	17	15	68	11	21	69	11
0.03	RSL61d35	8298	114	769	515	495	509	336	132	243	124	99	126	49	249	168	111	29	106	9	183	0	12	15	28	72	36	72	0	123	4	48	41	98	10	65	0	24	59	84	47	4	26	25	87	8	20	112	10
0.03	RSL61d42	8298	546	694	502	293	329	242	254	167	102	85	139	98	142	136	74	26	102	15	134	4	23	21	46	73	67	44	1	52	10	73	61	91	16	39	0	40	52	37	32	35	29	20	46	10	123	31	23
0.03	RSL61d56	8298	599	768	499	476	566	356	59	209	74	69	137	82	186	236	63	34	86	15	218	2	17	15	44	71	43	62	0	70	1	49	28	104	12	70	0	34	69	69	29	10	17	14	74	7	86	57	12
0.03	RSL61d7	8298	283	817	466	371	460	285	177	179	106	101	135	65	147	159	59	36	68	30	178	17	17	31	57	99	53	45	34	61	44	41	43	89	15	66	2	48	46	57	55	4	52	17	61	18	52	67	34
0.03	RSL61d_1	8298	740	832	450	419	405	278	189	150	107	85	70	88	209	164	44	26	110	23	142	7	11	13	46	54	42	57	5	63	3	66	37	57	8	40	2	40	61	69	23	9	36	14	49	8	25	48	8
0.03	RSL61d_4	8298	1400	1017	572	480	428	246	235	96	96	68	142	190	158	170	63	27	68	9	85	38	37	26	34	51	19	28	25	45	41	13	45	98	3	27	2	71	71	51	34	4	30	13	40	9	33	29	7
0.03	RSL61d_5	8298	2274	889	332	338	343	307	222	95	73	77	66	100	128	140	35	17	77	6	57	11	19	9	47	42	23	49	8	62	37	102	24	68	7	35	0	49	50	34	22	5	25	0	56	2	26	45	5
0.03	RSL61d_7	8298	607	810	235	325	355	220	419	124	57	46	65	86	220	174	63	45	64	4	69	6	12	19	43	40	17	49	4	43	24	160	62	51	19	30	0	45	53	82	58	2	6	12	62	11	21	53	1
0.03	RSL61d_8	8298	482	725	467	277	319	206	215	129	73	81	66	67	154	118	75	27	81	17	95	16	26	18	39	54	50	32	12	30	12	111	67	51	26	35	0	29	29	46	55	8	26	12	43	11	64	44	29
0.03	RSL61post	8298	3557	356	247	136	167	84	21	88	81	55	86	70	66	63	18	21	71	12	51	106	59	7	104	5	29	31	154	34	88	59	52	40	6	33	80	18	47	50	43	4	33	4	37	8	62	19	7
0.03	RSL61pre	8298	991	634	365	411	365	311	278	108	65	50	56	62	183	227	34	22	71	8	155	6	14	8	27	40	15	60	3	66	9	117	21	74	8	25	0	30	50	103	12	4	5	10	84	5	8	29	2
0.03	RSL62d1	8298	206	695	401	287	367	268	459	157	66	153	136	33	147	116	79	22	41	35	153	0	10	22	35	150	49	34	0	56	0	54	60	57	16	16	0	52	40	64	12	13	14	22	110	11	35	50	20
0.03	RSL62d10	8298	342	844	513	444	522	287	135	168	82	102	119	85	178	161	50	25	57	38	159	12	8	27	39	113	33	41	0	81	3	43	57	99	9	48	0	89	52	37	18	10	23	20	44	12	31	50	17
0.03	RSL62d14	8298	203	842	433	381	405	327	358	188	96	101	90	77	182	157	53	23	65	20	134	7	13	18	26	126	31	59	0	76	10	63	61	62	9	31	0	81	50	75	18	8	29	19	57	10	11	93	10
0.03	RSL62d2	8298	129	502	335	267	356	232	902	149	60	108	127	26	139	96	71	15	45	26	170	0	18	23	12	140	64	38	0	53	0	37	91	47	19	21	0	29	49	53	10	15	12	33	61	12	47	56	25
0.03	RSL62d21	8298	559	837	268	365	416	234	836	99	60	70	93	80	119	112	15	44	44	12	80	6	11	11	19	64	45	33	0	25	4	81	59	77	15	28	0	90	22	74	5	3	8	5	104	9	43	78	7
0.03	RSL62d28	8298	3705	342	169	86	92	67	0	94	111	27	40	27	33	44	4	12	39	1	19	76	8	7	40	0	87	7	239	30	653	102	19	4	6	18	118	15	75	12	44	0	18	8	14	9	70	33	16
0.03	RSL62d3	8298	261	780	353	351	386	385	355	152	61	120	118	79	188	149	73	25	42	48	190	0	12	35	38	118	37	28	1	103	0	60	49	56	12	24	0	33	65	62	14	22	20	20	78	11	29	89	16
0.03	RSL62d35	8298	693	827	371	405	404	278	189	163	88	85	87	127	168	151	53	29	80	10	146	14	18	14	38	68	51	45	5	111	21	80	37	55	9	49	9	74	52	51	44	5	27	15	43	6	29	116	11
0.03	RSL62d42	8298	1845	1340	308	359	369	304	109	114	99	50	76	99	157	140	43	27	87	17	98	47	14	24	45	12	45	49	38	77	36	79	22	40	3	30	12	109	50	40	45	3	8	1	61	1	35	26	9
0.03	RSL62d56	8298	1699	631	223	196	201	177	231	79	74	51	72	170	84	85	47	32	59	15	69	56	32	21	43	31	60	26	110	50	165	45	61	41	6	33	41	76	41	49	28	18	27	11	30	10	59	33	22
0.03	RSL62d7	8298	70	983	520	526	629	348	190	232	93	138	130	64	170	208	55	34	66	31	232	2	6	24	49	160	15	50	1	72	1	19	40	105	11	52	0	31	68	46	12	4	38	19	66	8	16	110	5
0.03	RSL62d_1	8298	1081	989	518	300	348	214	276	160	132	98	70	70	107	157	48	25	97	17	85	10	43	17	24	57	61	73	0	72	4	33	53	50	7	31	1	65	27	38	26	16	22	19	24	8	36	78	16
0.03	RSL62d_4	8298	426	1222	533	400	342	344	323	141	140	85	97	47	140	189	67	26	96	15	77	11	41	16	27	50	80	60	0	68	4	20	54	55	8	76	0	35	38	40	61	10	44	19	39	6	38	102	15
0.03	RSL62d_5	8298	1716	703	244	181	189	197	312	63	51	46	39	87	77	126	38	26	38	10	38	7	56	17	34	18	64	30	0	47	2	158	41	22	11	27	0	60	31	76	49	6	23	13	64	9	25	41	8
0.03	RSL62d_7	8298	476	1465	336	363	366	331	84	119	89	62	45	251	203	164	38	28	62	12	72	1	5	21	56	31	22	41	0	127	1	201	23	38	5	30	0	159	38	55	37	2	20	14	62	13	18	85	2
0.03	RSL62d_8	8298	289	827	520	252	280	204	371	129	167	141	42	32	154	90	87	25	111	34	72	0	35	35	26	95	23	65	0	66	0	104	71	47	12	20	0	35	15	43	36	18	61	33	51	7	25	46	19
0.03	RSL62post	8298	13	775	663	434	542	211	140	184	105	164	295	18	99	147	127	24	62	42	252	1	19	19	32	233	31	44	0	43	1	23	68	75	15	29	0	17	50	33	7	12	23	41	100	19	16	22	24
0.03	RSL62pre	8298	348	1064	458	355	432	284	283	180	124	91	83	46	152	215	46	27	89	13	97	9	31	15	23	51	68	78	0	84	4	62	42	54	7	42	0	67	38	37	32	9	23	20	33	9	32	53	15
0.03	RSL73d1	8298	697	1085	495	462	403	387	88	203	162	82	119	158	151	152	27	39	98	9	140	18	7	9	90	53	48	53	63	92	73	30	23	62	9	79	26	32	73	46	41	4	21	16	37	6	21	45	16
0.03	RSL73d10	8298	3957	296	267	98	65	51	0	98	86	52	55	61	50	18	3	27	34	1	10	399	6	7	40	1	108	19	266	30	242	70	3	11	7	47	201	14	52	8	32	2	21	0	7	17	13	8	31
0.03	RSL73d14	8298	2741	425	338	216	77	94	0	105	130	36	79	68	76	43	8	22	33	1	18	148	8	11	55	2	69	20	315	17	572	38	20	18	20	51	156	15	124	23	41	0	23	3	13	16	38	22	17
0.03	RSL73d2	8298	2342	692	396	269	261	218	43	95	95	83	98	170	128	141	7	29	95	4	100	61	14	9	69	37	59	21	134	63	113	38	6	46	8	50	77	51	50	22	52	0	16	7	40	5	26	42	31
0.03	RSL73d21	8298	2977	469	399	150	126	77	0	82	207	54	108	69	87	69	7	28	61	4	45	123	11	20	51	0	44	32	153	28	249	84	26	29	14	35	88	40	104	16	57	2	21	2	14	11	84	30	17
0.03	RSL73d28	8298	568	817	408	345	358	259	523	149	93	56	52	127	153	168	34	25	72	6	78	10	13	17	25	42	44	39	3	72	22	92	42	38	7	20	0	171	47	48	29	6	14	6	51	21	51	48	5
0.03	RSL73d3	8298	2879	477	291	162	147	152	5	91	83	64	95	177	98	86	12	22	60	4	65	84	6	6	62	19	46	30	329	41	226	46	25	18	6	59	162	67	56	14	56	5	29	5	17	9	31	26	16
0.03	RSL73d35	8298	2157	331	279	135	53	57	0	145	161	53	86	54	46	45	5	22	31	7	24	177	11	3	50	0	54	34	225	29	217	55	27	18	19	33	173	9	71	26	93	5	64	9	15	11	20	11	86
0.03	RSL73d42	8298	2173	384	354	176	115	104	0	137	181	36	87	36	114	65	5	54	51	0	45	180	5	2	57	0	45	39	121	27	302	131	44	14	15	35	94	43	188	14	117	11	36	8	9	6	39	18	9
0.03	RSL73d56	8298	3262	316	279	93	70	57	0	93	121	47	73	83	58	22	9	16	50	9	14	247	16	5	50	5	191	23	281	15	220	31	18	7	11	38	220	18	81	4	56	0	48	1	12	14	18	11	21
0.03	RSL73d7	8298	0	1008	485	547	432	245	149	170	102	117	111	123	157	166	69	29	81	44	130	0	12	45	20	122	60	77	0	83	0	137	64	67	11	45	0	26	21	70	7	19	26	36	76	19	12	46	21
0.03	RSL73d_1	8298	2177	507	242	50	59	88	0	139	148	39	61	51	64	44	14	27	49	6	23	123	19	10	52	0	87	23	296	33	196	19	20	19	14	42	167	32	76	20	47	1	38	4	13	10	139	6	28
0.03	RSL73d_4	8298	2280	385	256	103	37	60	0	127	135	34	64	39	109	33	4	44	12	0	15	151	6	2	34	0	54	13	377	34	172	41	33	11	19	72	474	19	68	16	82	0	22	2	10	14	20	30	24
0.03	RSL73d_5	8298	3254	360	156	78	42	48	0	33	85	21	39	40	63	23	8	29	19	2	9	209	18	0	17	0	48	9	398	30	247	38	20	5	7	42	263	12	43	34	104	2	26	2	11	8	17	31	18
0.03	RSL73d_7	8298	3682	489	161	72	33	59	0	63	98	24	57	29	119	60	8	21	26	0	15	132	5	3	38	0	35	16	567	20	320	38	24	4	8	41	196	0	59	15	157	0	24	2	10	4	38	35	12
0.03	RSL73d_8	8298	66	489	318	345	465	217	500	110	43	135	106	38	108	81	31	25	35	24	143	0	1	16	24	77	24	39	0	47	0	270	45	37	12	11	0	32	34	45	0	7	8	7	125	6	16	34	2
0.03	RSL73post	8298	132	869	432	517	397	396	99	185	140	110	103	133	211	213	45	25	95	8	140	9	2	12	77	51	44	44	23	106	24	130	41	52	9	75	13	82	69	66	45	1	25	13	84	7	15	54	13
0.03	RSL73pre	8298	3003	360	301	83	68	62	0	116	114	39	54	56	75	25	17	28	68	2	17	189	23	1	56	0	59	17	250	25	141	8	8	16	7	23	149	26	77	20	29	3	46	0	15	12	85	6	39
0.03	RSL82d1	8298	1576	433	287	109	138	93	1	137	135	45	78	52	96	65	20	32	52	3	28	96	12	2	60	2	53	33	394	38	379	50	22	24	10	40	267	70	119	13	76	1	29	2	14	10	52	22	17
0.03	RSL82d10	8298	26	834	677	510	407	322	80	220	154	72	277	152	171	148	62	29	141	23	59	0	7	28	32	5	43	55	0	89	0	152	43	62	16	126	5	36	134	41	53	11	20	14	33	31	3	41	16
0.03	RSL82d14	8298	23	595	373	461	541	289	186	159	79	61	186	166	145	116	60	32	40	26	72	0	23	25	40	21	211	38	0	76	1	157	47	118	13	73	3	47	85	82	28	15	20	18	49	19	7	58	14
0.03	RSL82d2	8298	2366	409	320	239	79	87	2	134	120	46	108	91	69	52	10	21	33	3	12	138	7	7	47	0	81	15	398	23	611	28	8	17	16	68	160	33	122	27	33	0	32	4	19	8	54	28	17
0.03	RSL82d21	8298	16	937	470	558	512	275	99	171	110	108	138	156	237	151	40	35	70	28	151	0	5	21	27	108	89	74	0	87	0	104	40	71	8	67	0	60	69	46	52	5	14	26	75	12	21	59	7
0.03	RSL82d28	8298	70	684	465	308	506	260	457	203	81	92	188	47	149	222	83	34	84	33	179	0	16	13	32	82	39	65	0	76	0	64	55	103	10	41	1	21	63	59	19	2	19	15	71	12	96	40	23
0.03	RSL82d3	8298	767	934	419	211	105	139	7	181	162	54	80	102	133	94	29	57	65	0	39	122	20	15	59	4	90	40	52	92	217	71	62	19	13	31	81	78	97	53	144	9	30	3	21	21	13	38	24
0.03	RSL82d35	8298	29	648	569	475	484	255	107	233	83	146	146	113	144	148	71	45	91	23	127	0	5	14	50	70	114	83	0	100	0	90	69	33	16	101	0	54	28	61	46	7	17	25	48	8	88	64	20
0.03	RSL82d42	8298	38	1034	616	513	525	297	169	179	75	117	197	90	191	173	45	46	120	29	161	0	3	18	49	81	21	82	0	39	0	176	35	63	13	67	0	37	23	17	9	27	10	28	67	16	23	38	3
0.03	RSL82d56	8298	29	866	610	950	582	434	119	225	63	90	103	88	190	158	46	41	59	28	116	0	10	14	17	74	58	50	0	57	1	59	60	87	10	79	0	57	39	62	25	12	19	10	87	19	15	63	24
0.03	RSL82d7	8298	11	1309	457	450	364	208	1203	196	118	95	144	88	158	164	33	35	61	7	59	3	13	15	26	8	40	45	2	44	0	65	23	81	17	62	9	121	128	22	53	5	27	11	39	5	0	29	12
0.03	RSL82d_1	8298	23	1146	513	412	524	386	177	198	128	122	145	208	159	206	52	18	95	22	105	0	7	28	56	78	72	40	0	101	0	81	58	82	14	48	0	46	43	45	32	13	38	25	34	26	26	34	27
0.03	RSL82d_4	8298	26	1032	542	497	513	210	245	202	126	125	106	85	148	126	85	28	103	16	96	0	14	11	42	66	103	62	2	66	0	29	94	66	14	42	0	61	41	78	76	7	34	26	68	13	15	60	29
0.03	RSL82d_5	8298	4	728	442	405	348	250	387	146	134	108	110	234	126	139	41	40	89	32	104	1	11	25	47	52	122	78	0	94	0	127	78	59	12	59	0	82	38	60	64	4	32	22	65	29	33	56	21
0.03	RSL82d_7	8298	0	1268	454	559	448	388	44	190	141	110	184	316	197	293	50	27	65	12	213	1	0	16	104	77	44	47	0	120	0	102	29	70	15	108	0	40	62	49	38	3	27	23	87	14	13	56	7
0.03	RSL82d_8	8298	2974	393	237	84	105	75	0	123	126	48	79	69	90	63	6	13	47	2	27	182	11	2	37	7	80	20	348	22	421	66	7	7	4	63	337	17	79	8	119	0	41	3	12	4	22	34	9
0.03	RSL82post	8298	2200	465	347	85	90	92	0	218	151	43	80	62	52	45	28	34	81	0	17	270	25	3	70	2	57	29	247	34	132	21	41	28	8	43	84	15	97	17	50	0	35	2	23	18	94	10	25
0.03	RSL82pre	8298	153	1063	671	362	383	296	186	196	135	96	139	113	156	207	73	48	111	32	103	7	31	26	77	91	35	70	7	74	4	55	50	81	14	56	4	35	41	38	16	15	76	24	52	11	21	29	17
0.03	RSL97d1	8298	451	874	374	311	371	303	230	173	94	82	94	89	174	199	35	33	78	16	154	10	9	17	49	49	91	68	0	110	10	36	29	41	6	56	0	146	56	49	48	7	22	11	55	9	48	51	7
0.03	RSL97d10	8298	770	910	357	225	279	163	461	102	76	89	102	73	138	133	41	24	73	11	87	9	27	9	48	63	88	59	0	45	3	55	31	57	3	16	3	95	30	26	48	3	35	18	74	26	190	46	24
0.03	RSL97d14	8298	539	675	366	400	384	288	1344	110	59	77	96	54	168	118	22	7	51	6	141	0	21	16	26	69	27	38	0	88	0	159	36	37	2	15	0	165	47	22	4	2	7	9	130	3	38	61	2
0.03	RSL97d2	8298	641	792	351	263	345	268	263	144	87	73	91	74	175	161	42	30	82	14	118	9	13	16	45	60	91	71	1	78	9	67	42	45	8	52	0	116	41	34	41	5	27	12	64	7	51	52	8
0.03	RSL97d21	8298	331	795	366	387	519	349	652	166	52	110	185	92	173	165	45	26	43	17	184	2	5	12	30	116	52	74	0	56	0	50	25	50	3	33	0	96	60	30	18	5	20	13	72	3	49	68	3
0.03	RSL97d28	8298	3009	355	221	185	131	76	9	84	63	36	59	81	68	76	18	22	42	4	72	94	12	12	38	6	38	23	563	20	719	42	22	22	5	38	93	42	41	30	48	1	22	3	34	14	37	20	5
0.03	RSL97d3	8298	341	795	288	278	359	236	260	135	66	60	86	82	162	152	49	23	79	16	133	10	16	10	53	36	85	58	0	94	12	88	27	44	5	38	0	215	57	24	46	8	30	16	56	7	66	68	13
0.03	RSL97d35	8298	226	700	520	431	533	225	282	189	43	103	110	73	159	155	64	24	65	30	146	0	12	2	26	105	65	81	0	113	0	52	50	72	15	51	0	54	58	42	19	14	28	22	89	16	69	71	30
0.03	RSL97d42	8298	249	976	357	357	463	371	107	140	51	93	106	110	190	196	41	13	62	13	169	0	9	12	67	67	88	55	0	149	0	69	20	41	2	33	2	208	72	82	36	9	24	4	54	12	74	107	16
0.03	RSL97d56	8298	41	479	241	279	405	239	235	156	55	108	126	55	152	136	59	24	51	20	214	0	12	12	36	96	63	52	0	80	0	106	51	40	10	29	1	96	76	60	14	7	13	18	134	5	79	47	10
0.03	RSL97d7	8298	527	737	313	247	415	272	466	120	51	104	97	108	179	162	41	37	72	16	149	4	10	15	42	49	92	45	0	69	2	74	37	38	19	19	2	156	50	40	32	1	21	12	95	15	48	42	6
0.03	RSL97d_1	8298	87	499	450	385	450	330	457	179	72	141	125	33	204	117	72	16	31	17	213	0	10	20	43	144	50	27	0	66	0	63	49	63	18	25	0	81	66	58	8	12	4	24	115	12	32	73	12
0.03	RSL97d_4	8298	116	563	366	323	520	344	348	189	38	117	174	43	243	173	68	31	29	20	266	2	8	15	53	129	73	38	0	59	0	26	45	63	12	46	0	64	67	60	9	4	14	21	82	12	63	105	19
0.03	RSL97d_5	8298	473	551	302	278	502	339	203	151	40	117	129	76	186	118	51	29	27	20	223	0	0	19	70	113	63	44	2	105	0	81	49	55	10	25	0	112	78	82	9	2	18	24	143	18	40	88	6
0.03	RSL97d_7	8298	188	696	440	437	639	319	250	194	47	93	140	62	225	179	38	30	57	19	215	0	4	36	74	105	36	31	0	56	0	154	27	101	11	17	0	130	51	57	3	9	15	11	82	11	23	46	8
0.03	RSL97d_8	8298	1757	485	404	152	66	71	0	113	229	70	112	83	78	35	5	37	53	0	23	263	21	7	70	0	11	40	259	27	134	75	29	18	27	52	122	20	65	11	169	3	53	4	13	21	15	39	33
0.03	RSL97post	8298	126	1180	610	427	437	367	175	215	115	88	75	31	147	206	42	24	95	10	115	1	9	12	24	67	47	76	0	89	1	79	27	63	11	25	0	77	41	47	47	3	14	12	57	4	9	104	11
0.03	RSL97pre	8298	132	607	389	329	466	337	193	173	63	126	153	43	219	139	52	17	28	20	232	0	4	18	48	164	43	38	0	75	0	61	39	62	9	26	0	78	76	62	9	8	12	20	129	12	31	56	15
0.03	RSS55d1	8298	1675	585	392	101	17	131	71	118	102	132	109	181	46	74	70	130	74	105	61	51	85	101	119	43	42	61	11	38	13	37	34	52	60	35	7	43	19	29	29	48	54	38	21	55	36	14	32
0.03	RSS55d10	8298	1368	292	217	64	65	73	0	96	79	73	93	118	52	39	98	120	82	35	35	223	121	48	71	12	58	43	122	28	131	47	45	21	61	37	150	20	19	30	40	85	50	49	14	30	68	19	70
0.03	RSS55d14	8298	1681	379	290	77	79	101	5	99	95	87	85	154	58	65	95	108	64	70	54	133	103	64	69	10	49	45	76	39	45	19	47	24	45	40	84	37	31	28	32	70	45	44	15	27	53	16	53
0.03	RSS55d2	8298	988	502	382	120	111	92	114	137	96	134	93	84	41	65	139	127	64	95	51	97	129	74	76	34	52	68	49	33	31	40	39	36	62	44	17	38	21	28	49	108	54	62	20	38	44	13	48
0.03	RSS55d21	8298	970	350	285	73	64	81	4	108	123	97	102	173	48	43	99	148	73	37	28	176	129	58	78	10	37	49	99	33	80	38	51	18	59	42	137	33	22	34	58	50	69	39	12	31	34	17	55
0.03	RSS55d28	8298	1549	360	262	102	70	88	6	93	115	81	117	169	48	49	78	115	52	60	38	229	119	60	82	7	33	46	104	34	152	37	41	23	42	40	95	35	26	27	42	61	39	32	18	45	27	13	56
0.03	RSS55d3	8298	1584	434	374	96	92	110	77	114	86	131	94	149	46	63	110	148	55	73	45	125	110	70	79	22	52	63	108	33	73	31	40	28	41	44	28	41	19	22	50	75	59	46	15	47	43	10	40
0.03	RSS55d35	8298	875	417	292	71	78	89	3	128	142	122	124	119	37	65	63	144	73	84	47	126	71	88	100	8	58	55	70	33	71	30	52	30	85	45	92	23	33	45	53	33	41	33	29	37	53	19	60
0.03	RSS55d42	8298	1650	322	270	72	60	72	2	86	130	86	106	122	46	37	80	122	65	36	28	209	126	43	80	8	45	43	98	29	101	43	41	19	52	40	138	17	26	23	48	59	45	44	14	22	31	19	41
0.03	RSS55d56	8298	1087	393	408	108	85	118	5	123	111	105	139	112	43	51	108	156	61	52	54	142	113	69	75	6	22	71	86	37	67	41	34	28	56	61	70	34	39	27	43	64	56	41	26	37	20	23	52
0.03	RSS55d7	8298	1681	326	245	52	62	92	3	92	103	84	85	150	52	37	82	148	57	54	27	209	121	56	90	14	35	42	124	29	186	37	44	20	63	40	97	39	24	28	29	51	56	32	15	31	59	22	56
0.03	RSS55d_1	8298	1510	275	270	53	74	64	10	117	115	116	86	85	43	34	79	107	62	68	29	108	107	73	92	4	32	65	53	25	30	51	56	20	51	24	131	40	31	35	43	49	44	40	20	38	77	17	70
0.03	RSS55d_4	8298	2101	247	260	62	47	58	2	69	69	75	96	113	44	35	61	98	36	15	21	273	147	43	91	2	45	45	220	31	145	17	38	17	31	38	237	29	44	26	40	57	48	30	9	39	25	10	52
0.03	RSS55d_5	8298	1939	273	233	63	64	68	3	78	97	74	104	118	30	34	78	101	56	53	21	206	147	46	86	4	44	40	169	25	106	18	44	20	42	43	139	19	39	29	30	64	38	37	10	26	34	10	47
0.03	RSS55d_7	8298	1326	353	229	85	74	87	5	96	109	79	119	122	37	42	92	103	58	48	24	133	148	68	103	6	63	46	99	33	79	17	53	28	48	51	120	33	43	43	42	67	50	49	15	31	107	13	65
0.03	RSS55d_8	8298	250	362	406	100	107	83	6	143	193	152	141	60	27	50	98	168	106	102	35	109	177	81	59	14	26	74	44	47	26	32	62	33	90	65	52	16	46	50	72	47	68	54	32	27	52	26	63
0.03	RSS55post	8298	908	560	424	109	12	112	134	121	109	131	73	95	77	64	132	138	82	128	45	14	79	150	54	57	42	61	2	31	3	45	41	59	75	33	2	29	17	35	24	68	40	59	21	60	12	17	31
0.03	RSS55pre	8298	1370	275	322	50	86	80	11	142	121	105	91	93	31	41	79	120	73	88	38	122	120	94	98	6	29	71	56	29	49	45	54	25	65	30	97	26	28	36	42	52	45	35	19	43	82	17	58
0.03	RSS61d1	8298	784	341	449	93	112	78	24	171	158	144	132	85	30	54	98	141	89	76	59	82	118	116	77	11	35	75	46	37	33	48	44	42	88	44	47	32	33	43	37	38	62	42	19	46	84	18	50
0.03	RSS61d10	8298	773	509	371	114	12	124	157	142	131	134	114	160	44	60	111	103	78	92	35	94	121	84	71	27	57	62	37	46	47	36	60	50	65	53	9	19	28	36	68	79	52	48	25	28	37	18	36
0.03	RSS61d14	8298	2314	395	412	112	99	102	30	111	111	97	106	131	66	52	91	91	69	74	55	112	108	61	68	15	39	56	58	41	36	15	40	34	36	40	57	27	28	25	34	63	43	36	14	33	54	20	55
0.03	RSS61d2	8298	426	624	401	111	13	96	44	167	145	122	146	78	45	59	103	112	86	151	63	40	105	140	86	15	55	66	15	38	17	31	65	55	93	54	42	28	36	44	35	42	52	50	17	46	25	16	46
0.03	RSS61d21	8298	511	589	510	136	150	135	189	151	159	173	106	135	61	55	100	129	111	172	45	12	105	135	66	101	67	70	0	38	0	62	31	55	85	51	0	41	19	36	63	43	35	44	25	56	26	28	37
0.03	RSS61d28	8298	238	573	542	141	178	134	339	165	170	204	119	54	79	68	150	105	117	202	51	0	92	160	46	85	26	80	0	37	0	35	38	52	76	36	0	22	24	40	22	66	32	71	25	47	46	18	28
0.03	RSS61d3	8298	1214	577	379	116	10	117	61	128	130	103	138	106	63	55	98	142	75	70	61	64	109	95	102	16	33	51	25	44	21	48	43	54	53	45	37	43	34	36	29	46	49	39	16	36	13	9	45
0.03	RSS61d35	8298	137	884	542	136	20	143	130	172	169	157	153	68	56	60	87	122	96	244	67	1	44	180	52	62	75	87	0	52	0	32	36	71	108	52	0	16	18	47	51	36	39	44	32	54	25	49	51
0.03	RSS61d42	8298	878	507	464	123	124	110	169	137	128	141	100	83	43	55	123	118	106	114	44	16	145	97	76	51	42	69	2	43	2	61	42	42	68	44	1	16	18	38	36	63	46	64	27	39	37	15	38
0.03	RSS61d56	8298	129	473	456	135	141	82	354	116	122	201	75	42	55	39	200	92	90	209	34	0	108	109	51	107	39	57	0	34	0	62	60	23	74	21	0	22	12	35	19	82	25	74	34	37	37	15	36
0.03	RSS61d7	8298	1104	356	409	90	94	89	130	126	151	132	105	132	48	47	71	133	81	114	37	57	79	116	95	26	38	70	16	31	16	73	44	43	67	42	12	42	21	28	54	39	45	51	19	41	30	19	35
0.03	RSS61d_1	8298	1464	752	450	127	2	148	158	110	118	114	80	86	46	83	134	105	93	107	44	18	70	106	52	55	39	50	1	37	1	37	24	62	45	31	1	27	21	26	14	68	37	60	25	60	14	21	33
0.03	RSS61d_4	8298	1671	529	389	126	135	130	133	102	110	89	91	168	47	65	116	101	80	58	40	44	149	72	70	36	77	44	10	31	14	19	35	48	36	34	4	38	27	25	33	90	36	54	11	50	56	18	34
0.03	RSS61d_5	8298	1509	464	374	120	134	118	113	112	106	99	88	140	56	64	103	93	76	77	43	38	101	98	71	42	64	56	7	36	12	31	43	42	48	33	2	25	22	34	22	63	34	49	20	44	42	22	35
0.03	RSS61d_7	8298	495	629	373	110	13	132	173	112	95	105	89	126	50	72	157	87	70	127	45	17	88	131	80	46	93	52	3	38	6	33	64	53	74	36	1	28	18	39	33	80	44	59	26	57	46	23	36
0.03	RSS61d_8	8298	361	608	438	107	12	105	118	129	127	158	81	132	44	54	160	137	99	147	42	26	91	158	104	61	49	62	2	39	8	54	53	41	88	27	1	32	14	38	50	76	62	67	23	51	27	26	38
0.03	RSS61post	8298	1699	335	291	61	76	76	7	131	121	101	102	85	46	35	94	107	70	67	41	94	180	69	66	5	36	63	49	25	32	47	56	26	48	38	96	26	30	36	31	52	40	41	14	27	86	15	65
0.03	RSS61pre	8298	1002	642	490	131	18	114	155	113	126	144	101	105	43	71	100	122	84	132	44	26	80	165	81	55	39	63	2	45	4	48	32	51	63	33	2	32	19	40	19	48	49	52	28	71	18	16	46
0.03	RSS62d1	8298	47	630	507	169	180	91	268	182	147	250	167	39	39	40	159	104	80	283	71	1	46	149	37	169	46	47	0	31	0	41	56	32	106	17	0	18	13	29	15	56	32	68	39	60	23	26	32
0.03	RSS62d10	8298	653	511	496	237	212	160	135	139	106	151	118	103	81	65	160	66	80	97	78	17	73	75	54	99	65	38	1	45	2	36	45	53	40	31	0	32	23	33	20	106	32	67	28	31	33	31	42
0.03	RSS62d14	8298	269	598	429	158	165	156	202	137	137	155	83	78	93	74	178	90	81	118	55	19	63	126	48	107	45	56	0	50	3	43	56	35	64	22	0	41	23	39	20	111	43	68	22	38	12	34	29
0.03	RSS62d2	8298	40	580	477	160	147	84	348	154	140	225	120	36	57	38	210	91	78	267	63	1	52	154	17	172	32	47	0	38	0	37	63	26	75	14	0	25	11	31	11	97	33	95	30	47	11	26	28
0.03	RSS62d21	8298	758	587	446	157	170	131	261	123	153	145	109	85	66	46	168	81	90	124	57	16	90	126	47	94	61	44	0	52	0	47	58	43	46	36	0	30	17	30	25	77	35	70	21	56	43	31	39
0.03	RSS62d28	8298	1011	683	560	144	160	142	344	129	148	143	82	58	65	55	156	88	109	101	49	32	112	86	49	79	45	54	0	41	7	35	38	46	45	22	0	37	19	21	23	79	37	70	18	38	29	24	40
0.03	RSS62d3	8298	552	610	483	208	173	186	456	145	120	160	145	85	93	70	161	77	86	134	101	1	36	134	41	120	48	39	0	54	0	20	41	38	52	23	0	15	29	29	14	83	33	70	26	50	23	33	25
0.03	RSS62d35	8298	1097	603	458	142	190	161	110	117	134	143	94	76	71	69	117	115	97	82	58	23	54	105	71	64	95	44	1	63	5	25	44	41	78	41	4	25	16	34	34	70	37	44	11	35	25	43	47
0.03	RSS62d42	8298	1961	543	399	121	135	155	106	104	113	108	104	123	64	73	98	104	88	59	44	113	141	81	88	29	95	45	9	49	8	17	32	32	31	32	8	32	27	18	29	61	43	41	13	36	60	20	44
0.03	RSS62d56	8298	1640	551	387	103	118	114	113	78	115	104	81	142	43	52	114	107	93	88	28	104	137	85	49	40	47	56	18	32	21	34	35	27	42	36	16	31	12	25	23	57	45	44	18	51	40	19	31
0.03	RSS62d7	8298	617	502	457	166	166	142	234	138	145	165	79	88	73	55	137	120	103	136	69	2	41	125	75	121	40	39	0	54	0	50	43	44	63	31	0	30	21	30	17	51	44	51	28	63	30	45	33
0.03	RSS62d_1	8298	1120	604	500	141	155	161	182	143	152	123	73	64	48	76	124	87	97	85	51	25	120	81	43	60	63	80	0	60	1	20	44	37	38	33	0	33	16	34	31	68	31	56	14	26	27	39	31
0.03	RSS62d_4	8298	721	590	441	112	129	177	212	109	155	121	67	80	57	71	158	77	107	67	32	24	180	76	54	50	81	64	0	55	2	43	61	34	31	54	0	25	21	45	52	65	52	67	21	28	24	37	35
0.03	RSS62d_5	8298	1317	649	419	111	123	164	185	87	134	91	80	123	45	83	94	80	93	88	40	18	175	104	55	48	80	45	0	44	1	57	48	35	38	51	0	31	20	36	48	58	45	49	14	26	33	23	31
0.03	RSS62d_7	8298	726	851	419	108	16	188	73	96	137	133	63	149	77	78	112	85	91	80	49	3	95	121	100	52	113	56	0	57	0	42	24	35	44	37	0	52	26	52	53	43	50	59	24	52	33	32	49
0.03	RSS62d_8	8298	286	525	517	93	117	95	186	103	192	179	50	58	69	38	133	102	120	158	33	2	167	170	32	103	39	62	0	34	0	16	85	31	74	22	0	18	11	35	23	86	61	86	22	32	28	21	30
0.03	RSS62post	8298	309	464	328	110	148	87	247	140	101	177	97	63	68	39	142	87	53	201	60	1	41	118	71	119	74	35	0	26	0	33	61	24	59	11	0	41	13	28	12	70	21	58	35	67	31	15	26
0.03	RSS62pre	8298	425	665	608	150	187	148	131	158	176	172	97	54	51	87	112	92	127	71	42	32	150	78	27	84	52	82	0	34	0	13	49	43	52	50	0	23	13	34	26	66	40	54	15	29	31	26	43
0.03	RSS73d1	8298	797	657	533	164	157	147	115	114	182	162	112	175	56	57	86	149	98	109	39	68	86	97	81	45	26	58	15	42	16	28	50	42	54	52	29	28	21	34	40	52	66	46	18	51	16	20	52
0.03	RSS73d10	8298	2196	366	406	118	47	58	8	122	154	75	89	80	38	21	42	118	55	20	10	498	94	20	59	6	93	30	114	21	95	45	28	12	51	44	181	10	46	6	28	40	37	26	9	27	9	10	66
0.03	RSS73d14	8298	1818	347	470	161	49	55	0	154	192	79	90	96	51	27	63	108	53	35	14	336	126	25	52	2	39	30	112	30	130	26	39	25	63	53	119	7	74	18	27	48	38	29	5	42	17	21	59
0.03	RSS73d2	8298	1337	498	530	127	118	111	33	117	176	140	108	175	50	48	97	142	102	84	41	120	116	63	62	43	56	51	31	27	21	22	54	27	50	54	46	28	17	26	40	61	59	49	13	38	14	14	61
0.03	RSS73d21	8298	1468	461	598	112	65	65	1	137	199	96	88	80	36	34	49	143	59	48	20	295	115	47	71	0	29	50	48	26	64	44	46	33	77	36	66	25	39	27	46	31	50	26	11	51	24	15	60
0.03	RSS73d28	8298	1840	353	485	137	50	50	0	137	232	109	90	70	39	30	74	143	80	50	7	329	116	53	66	0	28	43	46	34	66	26	46	19	59	37	75	13	46	19	43	61	40	36	10	60	22	23	56
0.03	RSS73d3	8298	2297	449	324	81	79	77	5	91	152	103	111	132	46	41	88	102	65	35	28	235	146	34	64	25	24	33	65	27	43	28	48	22	36	56	70	22	23	16	33	68	50	54	6	23	10	13	58
0.03	RSS73d35	8298	1213	348	484	142	42	50	0	175	249	108	97	32	46	33	47	193	49	29	9	284	32	42	56	0	39	61	128	26	74	26	51	10	114	33	215	8	88	30	105	31	63	19	11	47	14	18	87
0.03	RSS73d42	8298	1670	333	499	101	43	52	0	144	250	81	102	67	43	26	55	130	66	29	13	368	96	23	63	0	22	51	23	30	62	68	36	16	65	32	86	12	64	20	60	36	36	26	11	26	12	12	78
0.03	RSS73d56	8298	1959	398	454	117	40	58	1	124	268	83	87	70	34	27	51	129	75	58	11	245	109	47	68	0	37	38	94	27	48	44	26	25	39	45	48	18	44	19	60	38	43	35	5	32	15	10	99
0.03	RSS73d7	8298	1872	390	468	82	61	65	0	142	236	106	112	113	50	36	15	123	69	20	18	585	145	40	77	9	51	46	109	27	149	62	15	15	52	56	283	14	39	11	66	17	43	7	9	43	10	12	94
0.03	RSS73d_1	8298	1784	438	403	71	47	73	1	178	181	82	74	93	42	25	78	135	41	32	7	297	104	42	65	1	45	45	118	28	47	12	26	16	41	28	134	14	46	19	25	27	36	20	9	30	44	2	79
0.03	RSS73d_4	8298	1776	280	486	114	22	42	0	130	169	75	87	82	39	14	42	158	36	14	7	401	76	19	66	0	25	35	137	25	42	27	27	10	46	48	279	9	35	20	46	31	38	25	3	32	8	14	82
0.03	RSS73d_5	8298	2380	267	446	111	20	48	0	109	152	55	76	67	47	17	41	96	32	13	7	416	104	21	60	0	39	28	131	22	65	11	25	9	28	47	289	5	36	12	52	34	42	16	4	15	9	17	73
0.03	RSS73d_7	8298	929	523	593	162	53	94	5	159	180	84	145	112	57	45	53	135	43	46	16	366	67	52	94	6	86	65	143	32	114	9	33	24	68	81	144	7	62	21	137	26	65	37	10	70	14	22	78
0.03	RSS73d_8	8298	599	428	743	135	51	61	0	163	424	134	141	48	54	35	29	183	63	47	16	290	93	47	77	0	23	61	94	44	43	39	48	21	105	71	112	11	72	20	123	15	89	20	7	35	5	25	80
0.03	RSS73post	8298	171	701	495	143	163	145	168	120	157	156	103	145	52	62	118	122	98	136	39	5	87	145	87	61	39	60	2	47	2	50	55	40	81	40	1	23	14	43	18	79	50	78	29	89	9	23	45
0.03	RSS73pre	8298	1972	362	448	69	48	55	1	146	172	80	65	88	21	21	64	120	58	30	10	341	92	45	64	1	32	48	94	23	59	14	30	24	50	33	131	11	41	14	35	30	38	17	8	33	38	6	79
0.03	RSS82d1	8298	1490	404	540	132	80	58	1	147	207	111	78	141	44	26	36	167	80	63	10	379	139	63	93	2	38	42	105	21	50	18	24	25	90	34	142	15	43	13	39	16	51	20	9	87	15	4	52
0.03	RSS82d10	8298	97	564	838	227	123	149	72	158	225	143	196	149	60	54	125	107	176	135	14	10	129	110	69	14	22	44	1	71	0	62	38	31	69	79	5	17	61	36	31	81	55	60	12	64	1	14	45
0.03	RSS82d14	8298	58	549	531	151	189	160	114	101	152	124	163	141	85	57	110	107	65	259	20	0	102	158	99	26	72	53	0	52	1	112	47	78	82	58	1	26	40	44	27	85	31	55	22	113	4	29	28
0.03	RSS82d2	8298	315	446	703	136	69	58	2	168	277	134	75	74	31	27	89	152	108	71	10	199	207	81	50	3	39	47	24	30	37	16	64	27	120	31	42	24	31	32	57	56	74	43	17	69	10	14	80
0.03	RSS82d21	8298	44	794	608	150	8	122	97	112	186	152	68	121	71	46	96	111	115	250	24	0	136	124	48	81	24	65	0	47	0	93	58	30	98	37	0	17	17	56	53	37	35	64	37	68	8	21	33
0.03	RSS82d28	8298	3	616	575	200	227	169	88	163	134	174	76	45	63	60	149	93	66	299	65	0	100	139	25	200	18	72	0	53	0	48	65	52	109	18	0	11	20	35	16	69	14	77	39	83	8	29	30
0.03	RSS82d3	8298	562	668	615	172	76	109	7	146	223	108	116	135	62	47	63	143	83	52	19	211	120	84	78	2	61	42	21	40	45	12	38	36	74	52	47	25	52	31	67	47	72	36	12	77	7	20	51
0.03	RSS82d35	8298	155	693	542	122	9	116	148	142	137	157	90	78	62	61	145	136	125	191	30	0	83	151	90	54	31	91	0	41	0	23	67	34	95	55	0	19	11	44	43	104	44	74	16	54	9	31	45
0.03	RSS82d42	8298	150	725	579	178	18	103	183	112	122	187	110	87	63	50	117	144	98	231	34	0	85	152	72	88	21	58	0	42	0	78	48	36	76	32	0	18	7	34	21	73	26	78	37	78	13	17	55
0.03	RSS82d56	8298	86	812	742	250	17	168	171	146	120	132	94	115	66	65	138	133	75	169	30	0	71	171	45	72	40	60	0	52	0	47	43	48	70	36	0	18	19	21	29	93	49	75	26	89	8	25	55
0.03	RSS82d7	8298	25	825	704	201	126	140	633	202	191	186	126	141	73	93	22	103	106	227	27	12	169	157	61	8	12	82	0	54	0	71	13	61	87	64	13	48	53	31	37	19	42	15	26	76	1	18	18
0.03	RSS82d_1	8298	146	1065	681	247	283	207	208	146	164	165	134	164	57	91	103	94	113	201	41	0	133	134	75	66	33	61	0	46	0	37	42	64	88	36	0	14	18	31	21	86	30	62	21	91	5	24	24
0.03	RSS82d_4	8298	77	691	587	158	174	146	136	158	157	194	92	154	70	64	110	101	118	161	38	4	94	103	84	62	55	88	4	59	3	29	80	40	66	45	2	30	18	44	78	61	55	57	37	53	16	38	56
0.03	RSS82d_5	8298	15	721	590	166	166	134	200	141	154	195	109	178	70	68	106	102	100	192	29	0	88	95	82	58	44	87	0	58	0	49	60	37	70	48	0	27	20	43	61	78	57	60	34	67	13	34	51
0.03	RSS82d_7	8298	2	1132	716	315	223	201	39	115	158	173	167	167	49	100	145	118	100	152	49	0	78	209	62	63	52	67	0	59	0	21	43	60	77	82	0	17	25	24	39	115	51	65	22	159	11	22	36
0.03	RSS82d_8	8298	5	906	879	257	233	88	53	127	224	230	117	50	21	63	90	146	145	410	39	2	81	212	32	143	11	72	0	43	0	40	69	44	130	43	0	15	11	21	20	48	42	57	32	110	5	28	26
0.03	RSS82post	8298	2890	398	448	69	51	61	1	116	168	77	62	85	23	24	65	102	60	19	8	339	164	39	54	0	26	28	90	20	47	10	11	17	44	35	149	5	39	10	24	29	30	17	10	30	25	2	48
0.03	RSS82pre	8298	266	664	588	189	153	130	184	134	190	176	106	145	43	54	69	90	125	102	35	1	113	92	82	75	39	52	0	40	0	25	68	44	70	46	0	23	14	51	22	56	68	53	29	58	15	20	65
0.03	RSS97d1	8298	503	647	596	173	154	123	108	136	167	140	92	108	53	64	102	128	118	207	40	25	132	131	50	80	55	86	0	36	0	54	37	37	73	37	0	25	16	45	50	59	44	69	20	88	29	17	29
0.03	RSS97d10	8298	1805	314	409	103	37	65	0	138	146	70	69	111	40	24	47	135	40	23	7	502	68	25	65	2	97	20	113	28	125	46	34	13	61	53	213	8	47	8	41	36	34	17	8	36	6	8	73
0.03	RSS97d14	8298	575	529	432	123	145	120	205	130	134	158	91	85	69	43	142	83	88	132	43	6	106	135	62	86	24	70	0	36	0	87	40	28	61	20	0	40	15	28	19	62	37	54	43	52	28	26	24
0.03	RSS97d2	8298	611	627	468	128	18	88	239	133	122	151	109	101	49	43	104	125	90	182	35	55	85	180	78	58	65	75	0	28	0	33	52	31	58	29	0	54	11	24	33	51	43	56	15	68	29	15	28
0.03	RSS97d21	8298	579	482	380	130	136	145	264	131	92	142	114	98	76	56	127	86	71	143	44	1	105	122	81	91	39	56	0	33	0	39	39	34	58	21	0	44	22	38	21	46	30	53	41	52	32	28	38
0.03	RSS97d28	8298	307	520	416	108	132	92	335	113	109	169	77	77	48	50	177	98	82	181	41	1	73	139	40	64	27	52	0	32	0	71	60	27	76	19	0	33	10	39	17	74	41	72	32	66	34	26	37
0.03	RSS97d3	8298	808	649	411	96	14	97	231	116	118	133	86	112	54	53	126	120	87	140	31	55	72	142	98	47	59	77	0	27	0	46	46	38	54	28	0	58	17	22	38	55	53	49	26	81	31	15	30
0.03	RSS97d35	8298	423	379	367	93	122	88	235	106	78	154	73	72	60	35	180	113	78	137	45	1	85	106	57	79	40	68	0	38	0	51	72	38	66	16	0	33	14	34	28	65	35	70	28	62	55	22	35
0.03	RSS97d42	8298	715	468	340	119	100	101	175	101	69	105	83	152	48	37	149	108	74	90	45	6	87	104	87	46	95	48	0	32	0	46	56	23	47	24	1	42	16	39	24	91	45	59	24	66	59	20	46
0.03	RSS97d56	8298	957	437	393	126	128	137	89	128	106	110	87	126	54	62	117	112	77	116	48	10	76	134	79	47	24	58	0	36	1	62	45	45	58	41	1	28	13	32	32	65	40	51	26	49	52	19	35
0.03	RSS97d7	8298	897	519	376	109	129	142	180	113	92	141	72	157	68	56	38	132	78	183	43	20	104	212	131	49	54	54	0	45	0	77	25	25	79	22	4	66	15	27	22	28	44	26	40	105	32	10	31
0.03	RSS97d_1	8298	193	497	342	139	185	124	392	158	107	183	106	68	61	53	153	95	62	224	60	1	15	177	78	132	36	33	0	36	1	43	52	42	74	15	1	53	21	33	11	52	13	79	45	66	18	20	24
0.03	RSS97d_4	8298	492	550	377	166	203	115	347	151	92	173	121	98	81	31	178	99	64	169	86	0	28	127	118	100	55	44	0	38	0	39	39	37	68	16	0	44	20	30	7	53	16	80	32	82	32	38	40
0.03	RSS97d_5	8298	1576	524	379	164	198	126	253	155	92	172	122	92	76	48	109	86	67	201	74	0	16	137	81	98	66	30	0	41	0	21	37	41	58	19	0	33	21	24	12	36	18	56	29	78	32	23	32
0.03	RSS97d_7	8298	228	515	457	155	233	112	266	186	121	216	125	65	61	53	128	133	73	255	89	0	18	233	74	117	52	40	0	32	0	29	44	44	89	19	0	33	20	35	10	42	25	57	34	138	22	23	39
0.03	RSS97d_8	8298	9	578	586	177	247	98	103	178	148	270	126	30	54	42	172	116	88	294	63	0	16	198	48	165	38	43	0	43	0	39	50	42	106	14	0	14	13	28	13	68	23	85	34	114	18	35	35
0.03	RSS97post	8298	280	630	572	146	169	116	122	151	179	148	80	43	60	65	138	133	106	147	39	24	94	144	43	79	58	81	0	49	0	22	57	34	75	31	0	26	14	28	31	93	25	67	14	47	23	28	32
0.03	RSS97pre	8298	255	442	349	123	157	105	180	138	122	211	117	51	40	38	125	84	78	178	65	0	27	106	45	141	40	36	0	32	0	22	67	26	68	19	0	18	15	32	5	80	21	65	42	48	33	15	37
[truncated: 5,000 more columns]

## Sheet: Fungi_matrix
label	Group	numOtus	Otu001	Otu002	Otu003	Otu004	Otu005	Otu006	Otu007	Otu008	Otu009	Otu010	Otu011	Otu012	Otu013	Otu014	Otu015	Otu016	Otu017	Otu018	Otu019	Otu020	Otu021	Otu022	Otu023	Otu024	Otu025	Otu026	Otu028	Otu029	Otu030	Otu031	Otu032	Otu033	Otu034	Otu035	Otu036	Otu037	Otu038	Otu039	Otu040	Otu041	Otu042	Otu043	Otu044	Otu045	Otu046	Otu047	Otu048
0.03	RSL55d1	507	855	928	394	111	30	76	0	1	29	0	0	0	0	0	3	0	0	0	0	0	0	0	0	0	0	0	0	0	0	0	0	0	0	0	8	0	0	0	0	0	0	0	0	0	14	0	0
0.03	RSL55d10	507	1624	121	259	116	82	178	24	9	20	1	0	0	0	4	0	0	0	1	4	3	1	0	0	0	1	0	0	0	0	0	0	0	0	0	0	0	0	2	0	0	0	0	0	0	0	0	0
0.03	RSL55d14	507	1477	241	232	162	64	157	35	17	18	0	0	4	0	10	1	0	11	0	0	0	0	0	0	0	0	0	0	0	0	2	0	0	0	0	0	0	0	0	0	0	0	0	0	1	0	0	0
0.03	RSL55d2	507	1191	441	408	156	46	125	17	12	39	0	0	0	0	4	2	3	0	0	0	0	0	0	0	0	1	0	0	0	0	0	0	0	0	0	0	0	0	0	0	0	0	0	0	1	0	0	0
0.03	RSL55d21	507	1211	204	402	203	60	118	50	16	26	76	0	14	0	41	0	2	0	1	0	0	0	2	5	0	0	0	4	0	0	0	0	0	0	0	0	0	1	0	0	0	0	0	0	1	0	0	0
0.03	RSL55d28	507	535	427	1015	188	92	61	23	46	26	1	6	0	0	3	0	0	23	0	0	0	0	0	1	0	1	0	0	0	0	0	0	0	0	0	0	0	0	0	0	0	0	0	0	0	0	0	0
0.03	RSL55d3	507	1250	273	266	98	91	138	64	4	16	19	0	23	9	108	7	2	0	0	5	3	0	0	0	0	4	0	0	0	0	0	0	0	0	0	0	0	0	0	0	0	0	0	0	0	0	0	0
0.03	RSL55d35	507	830	243	527	224	51	91	162	22	49	38	3	135	0	9	0	12	8	0	0	0	0	31	0	0	0	0	0	0	0	0	0	0	0	0	0	0	0	0	0	0	0	0	0	5	0	0	0
0.03	RSL55d42	507	1322	70	466	122	71	146	155	14	22	21	4	0	0	4	7	0	0	0	0	7	0	1	0	0	5	0	1	0	0	0	0	0	0	0	0	0	0	6	0	0	0	0	0	2	0	0	0
0.03	RSL55d56	507	1287	91	243	206	75	123	329	17	16	4	24	9	0	4	0	2	3	1	0	1	0	0	0	3	0	0	0	0	0	0	0	2	0	0	0	0	0	0	1	0	0	0	0	0	0	0	0
0.03	RSL55d7	507	938	94	180	75	37	95	32	8	18	899	0	46	0	1	0	2	0	0	0	1	0	9	0	0	2	0	0	0	0	0	0	0	0	0	0	0	0	0	2	0	0	0	0	0	0	0	0
0.03	RSL55d_1	507	1462	196	205	118	104	73	63	81	63	48	0	9	0	0	3	0	0	0	0	0	0	0	0	0	0	0	0	0	0	0	0	0	0	0	0	0	0	0	4	0	0	0	0	3	0	0	0
0.03	RSL55d_4	507	692	596	327	96	33	122	266	57	69	5	0	34	0	23	0	0	0	11	41	7	25	0	0	0	0	0	0	0	0	0	0	0	0	0	0	0	0	0	0	0	0	0	0	3	0	0	0
0.03	RSL55d_5	507	1092	297	327	179	89	70	139	44	145	19	0	11	0	13	0	2	0	0	0	2	0	3	0	0	0	0	0	0	0	0	0	0	0	0	0	0	0	0	4	0	0	0	0	1	0	0	0
0.03	RSL55d_7	507	286	540	659	127	58	35	1	40	130	503	0	0	0	11	0	0	0	0	0	1	7	0	0	0	0	0	0	0	0	0	0	0	0	0	0	0	0	0	9	0	0	0	0	1	0	0	0
0.03	RSL55d_8	507	736	119	493	112	76	47	37	31	159	572	0	41	0	6	1	0	0	0	0	0	0	3	0	0	0	0	0	0	0	0	0	0	0	0	0	0	0	0	7	0	0	0	0	4	0	0	0
0.03	RSL55post	507	535	553	771	364	22	56	9	25	82	1	1	0	0	1	0	3	0	0	0	0	0	0	0	5	0	0	0	0	0	0	0	0	0	0	0	0	1	0	0	0	0	0	0	0	0	0	0
0.03	RSL55pre	507	1184	194	286	231	107	82	82	98	122	10	0	5	0	5	3	0	0	0	1	0	2	0	0	9	0	0	0	0	0	0	0	0	0	0	2	0	1	0	3	0	1	0	0	7	0	0	0
0.03	RSL61d1	507	1097	308	329	263	108	64	22	100	124	0	0	1	0	19	1	0	0	0	0	0	0	0	0	0	3	0	0	0	0	0	0	0	0	0	0	0	0	0	4	0	0	0	0	3	0	0	0
0.03	RSL61d10	507	1216	665	103	145	106	76	33	41	38	3	4	1	0	0	0	1	0	3	0	0	4	0	3	0	0	0	0	0	0	0	0	0	0	0	0	0	0	0	0	0	0	0	0	0	0	1	0
0.03	RSL61d14	507	1640	326	51	125	85	160	18	5	9	0	2	0	0	0	0	0	24	0	0	1	0	0	0	0	0	0	0	0	0	0	0	0	0	0	0	0	1	0	0	0	1	0	0	0	1	0	0
0.03	RSL61d2	507	1066	445	220	381	93	67	1	45	60	61	0	3	0	0	0	0	0	0	0	0	0	0	0	0	0	0	0	0	0	0	0	0	0	0	0	0	0	0	3	1	0	0	0	2	0	0	0
0.03	RSL61d21	507	893	442	561	102	77	68	19	64	197	0	3	0	0	1	1	1	3	0	0	0	0	0	0	0	1	0	0	0	0	0	0	2	0	0	0	0	0	3	3	0	0	0	0	0	0	1	0
0.03	RSL61d28	507	573	982	227	214	24	62	33	120	42	8	19	0	2	81	0	4	3	6	0	1	2	0	0	4	0	0	0	0	0	0	1	0	0	0	8	0	0	0	0	1	0	0	0	0	6	1	0
0.03	RSL61d3	507	1043	382	70	334	88	74	3	22	22	2	0	6	363	9	0	1	0	1	0	0	0	0	1	0	0	0	1	0	0	12	0	0	0	0	0	0	0	0	1	0	0	0	0	0	0	0	0
0.03	RSL61d35	507	566	373	867	99	48	44	15	46	343	12	16	0	0	4	0	3	0	0	0	1	0	0	1	0	2	0	0	0	0	0	0	1	0	0	0	0	0	0	1	1	0	0	0	1	0	0	0
0.03	RSL61d56	507	624	264	611	175	50	46	181	30	171	6	237	0	0	25	5	1	0	2	0	2	0	0	1	0	0	0	3	0	0	0	0	0	0	0	0	0	0	0	1	0	0	0	0	0	0	0	0
0.03	RSL61d7	507	1685	382	5	81	115	122	20	4	7	10	0	6	0	1	0	0	0	0	1	1	0	2	0	0	1	0	0	0	0	0	0	0	0	0	0	0	0	1	0	0	1	0	0	0	0	0	0
0.03	RSL61d_1	507	699	529	604	210	39	83	24	37	59	8	0	0	0	69	0	0	0	0	0	0	0	0	0	0	0	0	0	0	0	0	0	0	0	0	0	0	0	0	4	0	0	0	0	0	0	0	0
0.03	RSL61d_4	507	554	282	790	426	9	44	144	4	85	6	0	23	0	16	0	0	0	14	1	0	4	0	0	2	0	0	0	0	0	5	0	7	0	0	7	0	0	0	1	6	1	0	0	1	0	0	1
0.03	RSL61d_5	507	313	602	913	312	13	49	57	6	117	7	0	1	0	34	0	3	0	0	0	0	5	0	0	2	0	0	0	0	0	1	0	0	0	0	0	0	0	0	0	0	0	0	0	3	4	0	0
0.03	RSL61d_7	507	308	947	747	240	24	21	5	8	86	2	0	0	0	51	0	0	0	0	0	0	0	0	0	0	0	0	0	0	0	0	0	0	0	0	0	0	0	0	0	0	0	0	0	0	0	0	0
0.03	RSL61d_8	507	683	344	606	536	33	87	32	8	65	1	0	0	0	46	0	0	0	0	0	0	0	0	0	0	0	0	0	0	0	0	0	0	0	0	0	0	0	0	0	0	0	0	0	3	0	0	0
0.03	RSL61post	507	1209	165	260	250	131	76	53	102	82	8	0	6	0	17	17	4	0	0	0	6	0	0	0	0	0	0	0	0	0	0	0	0	0	0	0	0	0	0	3	0	0	0	0	5	0	0	0
0.03	RSL61pre	507	1816	66	0	18	60	193	116	0	0	12	8	9	0	1	20	9	0	26	14	5	11	0	14	7	10	0	2	0	0	0	3	0	0	0	0	0	0	0	0	0	0	0	0	0	0	0	0
0.03	RSL62d1	507	663	765	485	205	69	76	10	114	30	1	0	3	0	0	3	0	0	0	0	1	0	0	0	1	5	0	0	14	0	0	0	0	0	0	0	0	0	0	0	0	0	1	0	0	0	1	0
0.03	RSL62d10	507	693	499	567	115	81	75	172	79	32	19	8	17	0	22	28	6	0	0	3	2	1	3	1	1	0	0	0	0	2	4	4	0	0	0	0	0	0	1	0	0	0	0	0	0	1	0	0
0.03	RSL62d14	507	512	444	893	119	57	42	57	147	58	4	5	13	36	12	2	2	15	4	0	3	2	5	1	0	0	0	1	1	0	0	2	0	0	0	0	0	0	0	0	0	0	0	0	0	0	1	0
0.03	RSL62d2	507	1093	474	359	109	119	127	18	88	20	11	1	1	0	1	7	1	0	1	0	1	0	0	0	0	0	0	0	6	1	0	0	0	0	0	0	0	0	0	0	0	0	0	0	0	0	0	0
0.03	RSL62d21	507	688	591	606	68	73	70	85	125	33	23	6	28	0	21	1	0	2	0	0	3	1	4	0	1	0	0	1	0	0	0	0	0	0	0	1	0	0	0	0	0	0	0	0	0	1	1	0
0.03	RSL62d28	507	1063	396	34	364	164	97	99	111	14	2	7	0	0	33	1	3	25	0	0	0	0	0	0	0	0	0	0	0	0	1	0	1	0	11	11	0	0	0	0	0	3	0	0	3	0	0	0
0.03	RSL62d3	507	870	716	337	108	100	110	6	144	10	5	0	1	0	15	2	0	0	1	0	1	0	0	0	0	0	0	0	0	7	0	0	0	0	0	0	0	1	1	0	0	0	0	0	0	0	1	0
0.03	RSL62d35	507	631	317	867	139	66	56	57	104	52	25	19	60	0	16	0	2	0	3	0	0	0	7	0	0	0	0	3	0	0	2	0	10	0	0	0	0	0	0	0	0	0	0	0	0	0	0	2
0.03	RSL62d42	507	686	516	538	152	70	84	96	123	10	14	10	107	0	4	0	0	0	0	0	0	0	13	0	0	5	0	0	0	0	0	0	0	0	0	0	0	0	0	0	0	0	0	0	0	0	0	1
0.03	RSL62d56	507	782	230	403	278	75	70	327	54	14	18	81	85	0	10	0	0	0	2	0	0	0	9	0	0	0	0	1	0	0	0	0	0	0	0	0	0	1	1	0	0	0	0	0	0	0	0	0
0.03	RSL62d7	507	575	319	470	118	62	91	294	91	49	76	0	7	0	129	33	0	0	2	11	8	0	0	0	0	0	0	0	0	0	0	0	1	0	0	0	0	0	0	0	4	0	0	0	0	0	0	0
0.03	RSL62d_1	507	996	396	264	137	163	129	164	40	6	57	0	55	0	4	5	5	0	0	4	1	2	7	1	0	0	0	1	0	0	0	0	0	0	0	0	0	0	2	0	0	0	1	0	0	0	0	0
0.03	RSL62d_4	507	596	305	702	177	106	91	215	91	16	85	1	32	0	3	2	0	0	1	0	3	0	1	0	0	4	0	0	0	0	0	0	3	0	0	0	0	0	0	0	0	0	0	0	0	0	0	1
0.03	RSL62d_5	507	602	466	601	167	111	107	148	100	13	57	0	53	0	3	6	0	0	0	0	0	0	7	0	0	0	0	0	0	0	0	0	0	0	0	0	0	0	0	0	0	0	0	0	0	0	1	0
0.03	RSL62d_7	507	325	576	814	203	23	40	204	124	17	29	0	26	0	32	0	0	0	0	0	0	0	0	0	0	6	0	0	0	0	0	0	0	0	0	0	0	0	0	0	0	0	0	0	0	0	0	0
0.03	RSL62d_8	507	459	302	900	309	73	49	141	85	22	40	1	9	0	38	1	2	0	0	0	2	0	0	0	0	3	0	0	0	0	0	0	0	0	0	0	0	0	1	0	0	0	0	0	0	0	0	0
0.03	RSL62post	507	837	379	398	224	81	76	26	74	34	27	5	46	154	12	5	4	0	3	4	6	1	6	2	8	12	0	0	9	0	0	0	0	0	0	0	0	0	4	0	0	0	0	0	0	0	0	0
0.03	RSL62pre	507	779	325	795	170	126	116	15	74	15	9	0	7	0	2	5	1	0	0	4	0	0	0	0	0	0	2	0	0	0	0	0	0	0	0	0	0	1	0	0	0	0	0	0	0	0	0	0
0.03	RSL73d1	507	517	1089	390	171	34	60	3	94	83	2	0	1	0	1	1	1	0	0	0	0	0	0	0	0	0	0	0	0	0	0	0	0	0	0	0	0	0	0	0	0	0	0	0	0	0	0	0
0.03	RSL73d10	507	1859	45	1	36	134	177	106	4	0	13	1	2	0	24	11	2	0	3	3	2	1	0	1	0	1	0	2	0	0	0	0	2	0	0	0	0	0	4	0	0	0	0	0	0	0	0	0
0.03	RSL73d14	507	1307	113	5	191	162	130	124	136	3	19	0	42	37	49	0	8	72	11	4	4	3	3	4	0	0	0	1	0	0	0	0	1	0	0	0	0	2	1	0	2	0	0	0	0	0	0	2
0.03	RSL73d2	507	939	701	263	238	55	90	11	70	65	4	2	4	0	4	0	0	0	0	0	0	1	0	0	0	0	0	0	0	0	0	0	0	0	0	0	0	0	0	0	0	0	0	0	0	0	0	0
0.03	RSL73d21	507	1208	189	5	446	185	57	99	140	5	32	1	29	0	13	0	0	7	0	0	0	8	0	0	0	0	0	0	0	0	0	0	12	1	0	0	0	0	0	0	0	0	0	0	3	0	0	0
0.03	RSL73d28	507	745	213	442	142	76	90	82	106	24	379	7	89	4	6	0	1	11	0	0	2	0	10	0	3	0	0	0	0	0	0	0	0	0	0	1	0	0	0	0	0	0	0	0	0	0	0	0
0.03	RSL73d3	507	1352	235	172	230	68	125	30	66	42	24	1	53	5	26	2	0	0	0	0	2	0	3	2	0	0	0	0	0	0	0	0	0	0	0	0	0	0	0	0	0	0	0	0	0	0	0	0
0.03	RSL73d35	507	51	0	0	0	5	3	1051	0	0	283	43	538	0	36	16	7	21	17	13	11	45	98	4	18	0	0	5	0	0	0	35	28	0	0	3	0	0	2	0	0	0	0	0	0	0	0	2
0.03	RSL73d42	507	1459	49	1	180	400	107	135	53	0	33	1	1	0	4	0	0	0	0	1	0	0	0	0	0	0	0	0	0	0	0	0	0	1	0	0	0	0	0	0	0	0	0	0	1	0	0	0
0.03	RSL73d56	507	1145	28	1	364	414	68	301	15	0	9	33	0	0	18	2	0	15	0	0	0	0	0	0	0	0	0	2	0	0	0	0	2	1	0	0	0	1	0	0	0	0	0	0	0	0	0	0
0.03	RSL73d7	507	1298	151	62	158	99	166	114	54	36	47	0	33	0	20	3	0	0	0	8	2	0	10	0	0	0	0	0	0	0	0	0	0	10	0	0	170	0	0	0	0	0	0	0	0	0	0	0
0.03	RSL73d_1	507	1070	31	0	834	250	0	144	2	0	52	0	19	0	15	9	1	0	3	1	0	4	3	0	1	0	0	0	0	0	0	0	0	0	0	0	0	0	0	0	0	0	0	0	1	0	0	0
0.03	RSL73d_4	507	1114	28	0	390	309	0	539	4	0	27	0	0	0	8	0	0	0	6	0	0	0	0	0	0	0	0	6	0	0	0	0	0	0	0	0	0	0	0	0	0	0	0	0	0	0	0	0
0.03	RSL73d_5	507	1041	38	1	772	265	0	253	6	2	16	0	30	0	3	1	0	0	0	0	0	0	8	3	3	0	0	0	0	0	0	0	0	3	0	0	0	0	0	0	0	0	0	0	0	0	0	0
0.03	RSL73d_7	507	1225	77	1	702	346	0	40	7	0	0	0	0	0	23	0	0	3	1	0	4	0	0	0	0	0	0	0	0	0	0	2	0	0	0	0	0	0	0	0	0	0	0	0	1	0	0	0
0.03	RSL73d_8	507	798	458	468	280	89	103	56	107	24	7	0	1	0	38	0	0	0	0	2	0	0	0	0	0	0	0	0	0	11	0	0	0	1	0	0	0	0	0	0	0	0	0	0	0	1	0	0
0.03	RSL73post	507	496	589	518	350	10	42	41	226	112	14	0	12	0	17	0	3	0	0	0	0	0	5	1	5	0	0	0	0	0	0	0	0	0	0	0	0	0	0	0	0	0	0	0	0	0	0	0
0.03	RSL73pre	507	1020	59	5	684	214	47	177	7	0	77	0	98	0	7	16	0	0	0	8	0	0	12	1	1	0	0	0	0	0	0	0	0	1	0	0	0	0	2	0	0	3	0	0	2	0	0	0
0.03	RSL82d1	507	1274	71	43	640	296	57	15	26	9	4	0	0	0	2	0	0	0	1	0	0	0	0	0	0	0	0	0	0	0	0	0	0	1	0	0	0	1	0	0	0	0	0	0	5	0	0	0
0.03	RSL82d10	507	1131	137	9	26	103	86	233	1	0	10	15	74	1	221	59	55	0	29	3	47	28	8	13	22	21	0	7	0	0	0	7	0	1	6	0	0	0	12	0	0	0	2	0	0	1	0	4
0.03	RSL82d14	507	137	2	0	0	16	17	370	0	0	333	35	249	81	251	270	15	9	0	157	20	34	29	40	8	61	0	25	0	0	46	0	0	0	0	77	0	0	5	0	0	5	0	0	0	11	0	42
0.03	RSL82d2	507	1061	47	55	861	283	43	33	11	20	11	0	3	0	3	3	0	0	0	2	0	0	0	1	0	0	0	0	0	0	0	0	0	0	0	0	0	0	0	0	0	0	0	0	0	0	0	0
0.03	RSL82d21	507	1108	428	272	244	95	107	27	60	70	1	7	0	0	20	0	0	0	0	0	0	0	0	0	1	0	0	3	0	0	0	0	0	0	0	0	0	0	0	0	0	0	0	0	0	0	0	0
0.03	RSL82d28	507	687	358	698	146	69	67	67	60	255	1	9	2	0	4	0	1	4	0	0	1	0	0	0	0	0	0	0	0	0	0	0	0	0	0	0	0	0	3	7	0	0	0	0	1	0	1	0
0.03	RSL82d3	507	925	222	173	775	200	43	23	7	56	4	1	0	0	8	2	3	0	0	0	0	0	0	0	1	0	0	0	0	0	0	0	0	0	0	0	0	0	0	0	0	0	0	0	0	0	0	0
0.03	RSL82d35	507	750	304	619	266	34	77	40	94	138	6	47	0	0	11	0	5	2	2	0	2	7	0	0	0	0	0	0	0	0	0	0	6	0	0	0	0	0	0	0	1	0	0	0	0	0	0	0
0.03	RSL82d42	507	752	395	490	203	27	109	102	80	114	3	94	0	0	43	0	0	0	3	0	9	0	0	0	8	0	0	0	0	0	0	0	0	5	0	0	0	0	0	0	0	0	0	0	0	2	0	0
0.03	RSL82d56	507	568	303	624	201	21	57	282	89	115	15	160	0	0	2	2	0	0	0	0	1	0	0	0	0	0	0	8	0	0	0	0	0	0	0	0	0	0	0	0	0	0	0	0	0	0	0	0
0.03	RSL82d7	507	1010	256	490	133	250	48	18	1	152	0	0	0	0	44	0	14	0	0	0	6	0	0	0	0	0	0	0	0	0	0	0	0	0	0	8	0	0	0	0	0	0	0	0	0	0	0	0
0.03	RSL82d_1	507	804	316	651	219	24	77	33	69	141	8	1	0	0	13	8	25	0	6	8	7	0	0	3	6	4	0	8	0	0	0	0	0	0	0	0	0	0	3	0	0	0	0	0	0	0	0	0
0.03	RSL82d_4	507	772	295	514	454	27	89	44	109	96	1	0	0	0	21	1	0	0	0	0	2	0	0	0	0	3	0	0	0	0	0	0	0	0	0	0	0	0	0	0	2	0	0	0	0	0	0	0
0.03	RSL82d_5	507	637	385	505	527	12	65	28	118	116	2	0	0	0	2	0	7	0	3	0	8	4	0	4	3	2	0	1	0	0	0	0	0	0	0	1	0	0	2	0	0	0	0	0	0	0	0	0
0.03	RSL82d_7	507	380	506	781	253	9	43	26	114	215	0	9	0	0	8	0	0	0	0	0	0	0	0	0	0	0	0	0	0	0	0	0	0	0	0	0	0	0	0	10	0	0	0	0	0	0	0	0
0.03	RSL82d_8	507	860	353	278	385	31	87	168	83	57	2	4	0	0	12	0	3	0	0	0	3	1	0	0	0	0	0	0	0	0	4	0	0	0	68	0	0	0	0	0	0	0	0	0	0	0	0	0
0.03	RSL82post	507	1015	48	1	854	271	8	80	7	2	52	0	41	0	17	18	0	0	0	0	1	0	6	0	3	0	0	0	0	0	0	1	0	0	0	0	0	0	0	0	0	0	0	0	0	0	0	0
0.03	RSL82pre	507	594	412	661	387	22	59	5	142	146	4	0	0	0	3	2	3	0	0	0	0	0	0	0	1	0	0	1	0	0	0	0	0	0	0	0	0	0	0	0	0	0	0	0	0	0	1	2
0.03	RSL97d1	507	686	388	813	179	95	89	4	80	14	63	0	28	0	1	0	1	0	2	0	0	0	3	0	1	0	0	0	0	0	0	0	0	0	0	0	0	0	0	0	0	0	0	0	0	0	0	0
0.03	RSL97d10	507	920	501	479	204	137	114	9	63	12	0	0	1	0	5	0	0	0	1	0	0	0	0	0	0	0	0	0	0	0	0	0	0	0	0	0	0	1	0	0	0	0	1	0	0	0	2	0
0.03	RSL97d14	507	903	450	492	128	134	124	39	104	15	4	3	11	19	7	0	0	9	1	0	2	1	1	0	0	0	0	0	0	0	0	0	0	0	0	0	0	0	0	0	0	0	0	0	0	0	1	0
0.03	RSL97d2	507	577	501	715	371	84	71	13	80	13	4	1	12	0	2	2	0	0	0	1	0	0	0	0	1	0	0	0	0	0	0	0	0	0	0	0	0	0	0	0	0	0	0	0	0	0	0	0
0.03	RSL97d21	507	703	517	810	62	99	78	51	59	21	1	1	3	0	19	2	0	1	0	0	0	1	0	0	0	0	0	1	0	0	0	0	0	0	0	0	0	0	1	0	0	0	0	0	0	0	0	0
0.03	RSL97d28	507	1316	252	265	102	73	142	127	7	11	21	2	83	0	9	0	1	22	1	0	0	0	8	0	0	0	0	0	0	0	0	0	0	0	0	0	0	0	0	0	0	0	0	0	0	0	0	0
0.03	RSL97d3	507	1235	478	84	158	183	141	42	18	0	17	0	17	0	28	14	0	0	4	14	0	1	1	0	2	0	0	1	0	0	0	0	0	0	0	0	0	0	0	0	0	1	0	0	0	0	0	0
0.03	RSL97d35	507	540	407	1032	118	74	57	32	68	49	2	25	3	0	1	3	1	4	2	0	3	0	0	0	2	0	0	0	0	0	0	0	3	0	0	3	0	1	0	0	6	0	0	0	0	0	0	1
0.03	RSL97d56	507	668	469	286	237	82	70	320	34	11	2	157	6	0	58	0	4	0	2	0	0	0	0	1	1	0	0	4	0	0	0	0	0	0	0	0	0	0	0	0	0	0	0	0	0	0	0	1
0.03	RSL97d7	507	770	351	739	242	112	96	21	49	17	18	0	17	0	5	2	0	0	0	0	0	0	7	0	0	0	0	0	0	0	0	0	0	0	0	0	0	0	0	0	0	0	0	0	0	0	0	0
0.03	RSL97d_1	507	840	314	519	316	96	101	41	131	33	12	0	2	0	4	1	7	0	1	2	4	0	0	2	2	1	0	0	10	0	0	0	0	1	0	0	0	0	0	0	0	0	0	0	0	0	0	0
0.03	RSL97d_4	507	694	363	548	338	106	120	54	166	30	3	0	7	0	4	0	0	0	0	0	0	0	0	3	0	5	0	0	4	2	0	0	0	0	0	0	0	0	0	0	0	0	0	0	0	0	0	0
0.03	RSL97d_5	507	630	509	566	309	73	58	40	171	34	7	0	0	0	9	0	8	0	1	0	0	1	0	0	0	0	0	0	10	2	0	0	0	0	0	1	0	0	0	0	0	0	0	0	0	0	0	0
0.03	RSL97d_7	507	457	586	306	182	13	115	47	93	27	608	0	0	0	0	0	0	0	0	0	0	0	0	0	0	0	0	0	7	0	0	0	0	0	0	0	0	0	0	0	0	0	0	0	0	0	0	0
0.03	RSL97d_8	507	1294	23	0	477	441	57	117	4	0	2	1	4	0	12	0	0	0	0	0	0	0	0	0	0	0	0	0	0	0	0	0	0	2	0	0	0	0	0	0	0	0	0	0	0	0	0	0
0.03	RSL97post	507	448	549	880	289	64	69	15	77	16	10	0	2	0	13	0	0	0	2	6	0	0	0	0	1	0	0	0	0	0	0	0	0	0	0	0	0	0	0	0	0	0	0	0	0	0	0	0
0.03	RSL97pre	507	854	604	405	225	92	101	6	94	23	0	0	5	0	26	0	0	0	0	0	0	1	0	0	1	0	0	0	8	0	0	0	0	0	0	0	0	0	1	0	0	0	0	0	0	0	0	0
0.03	RSS55d1	507	1637	331	44	165	66	193	3	2	4	0	0	1	0	1	0	0	0	0	0	0	0	0	0	0	0	0	0	0	0	0	0	0	1	0	0	0	0	0	0	0	0	1	0	0	0	0	0
0.03	RSS55d10	507	1942	56	9	44	59	196	64	0	2	2	18	1	0	0	6	4	0	3	0	1	2	0	0	0	2	0	0	0	0	7	0	0	4	0	0	0	0	8	0	5	0	2	0	0	0	0	0
0.03	RSS55d14	507	1767	169	31	137	92	192	27	4	0	0	2	1	0	0	0	0	25	0	0	0	0	0	0	0	0	0	0	0	0	0	0	0	0	0	0	0	0	0	0	0	0	0	0	0	0	0	0
0.03	RSS55d2	507	1657	300	64	160	68	180	3	1	8	0	1	0	0	0	0	0	0	0	0	0	0	0	1	0	0	0	0	0	0	0	0	0	0	0	0	0	2	0	0	0	0	0	0	0	0	0	0
0.03	RSS55d21	507	1539	267	50	317	73	166	8	8	2	9	2	0	0	0	0	0	3	1	0	1	0	0	0	0	0	0	0	0	0	0	0	0	0	0	0	0	1	0	0	0	0	0	0	0	0	0	0
0.03	RSS55d28	507	1524	397	36	110	76	163	37	4	3	4	9	12	9	1	0	1	46	2	0	1	0	0	1	1	0	0	1	0	0	0	2	0	0	0	0	0	0	0	0	0	1	0	0	0	0	0	0
0.03	RSS55d3	507	1507	384	54	104	62	167	8	3	4	1	0	4	135	0	0	0	0	1	0	0	0	0	0	0	0	0	0	0	0	2	0	0	0	0	0	0	0	0	0	2	0	1	0	0	0	0	0
0.03	RSS55d35	507	1766	176	75	111	89	196	8	4	4	0	8	3	0	1	0	0	0	0	0	0	0	0	0	0	0	0	0	0	0	0	0	0	0	0	0	0	0	1	0	0	0	0	0	2	0	0	0
0.03	RSS55d42	507	1805	114	43	106	96	179	46	5	2	8	21	1	0	0	0	2	6	0	0	2	1	0	0	0	0	0	0	0	0	1	0	1	0	0	0	0	0	0	0	1	1	0	0	0	0	0	0
0.03	RSS55d56	507	1213	11	0	7	50	131	493	0	0	4	429	7	5	19	3	2	6	1	0	8	0	0	2	0	0	43	0	0	0	2	4	0	0	0	0	0	0	0	0	0	0	0	0	0	0	0	0
0.03	RSS55d7	507	1797	155	50	91	78	195	12	2	4	50	0	2	0	2	0	0	0	0	1	2	0	1	0	0	0	9	0	0	0	0	0	0	0	0	0	0	0	0	0	0	0	0	0	0	0	0	0
0.03	RSS55d_1	507	1788	171	36	104	160	127	5	30	14	5	0	1	0	0	0	1	0	0	0	0	0	0	1	0	0	0	0	0	0	0	0	0	1	0	0	0	3	0	1	0	0	0	0	0	0	0	0
0.03	RSS55d_4	507	1601	226	23	88	154	108	165	20	14	7	1	8	0	0	6	5	0	6	0	2	0	0	2	1	0	0	0	0	0	0	0	0	0	0	0	0	0	1	0	0	0	0	0	0	0	0	0
0.03	RSS55d_5	507	1245	543	74	167	132	82	101	31	19	10	0	5	0	0	1	1	0	3	1	0	0	0	4	0	0	0	2	0	0	0	1	0	1	0	0	0	1	0	1	0	2	0	0	0	0	1	0
0.03	RSS55d_7	507	951	447	44	112	98	67	23	13	19	656	0	5	0	0	0	0	0	0	0	0	0	0	0	0	1	0	0	0	0	0	0	0	1	0	0	0	1	0	0	0	0	0	0	0	0	0	0
0.03	RSS55d_8	507	1278	287	102	232	134	95	29	25	36	201	0	12	0	0	1	1	0	1	0	0	0	2	0	5	0	0	0	0	0	0	0	0	1	0	0	0	0	0	1	0	0	1	0	2	0	0	0
0.03	RSS55post	507	1116	585	170	259	46	137	5	6	18	0	0	0	0	9	1	0	0	0	1	1	1	0	1	0	0	75	0	0	0	8	0	0	0	0	0	0	0	0	0	0	0	2	0	0	0	0	0
0.03	RSS55pre	507	1774	163	40	118	169	135	6	21	13	1	0	0	0	0	1	0	0	1	0	0	0	0	0	0	0	0	0	0	0	0	0	0	2	0	0	0	1	0	0	0	0	0	0	0	0	0	0
0.03	RSS61d1	507	1609	219	77	185	152	130	3	36	29	0	0	0	0	0	0	1	0	0	0	0	0	0	0	0	0	0	0	0	0	0	0	0	1	0	0	0	0	0	0	0	0	0	0	2	0	0	0
0.03	RSS61d10	507	1264	609	94	125	109	87	43	31	38	1	5	1	0	0	2	2	0	9	1	3	1	0	5	2	0	0	1	0	0	0	0	0	0	0	0	0	0	0	2	1	0	0	0	0	0	0	0
0.03	RSS61d14	507	1706	274	31	96	90	166	32	7	6	2	4	0	0	0	0	0	28	0	0	0	0	0	0	1	0	0	1	0	0	0	2	0	1	0	0	0	0	0	0	0	0	0	0	0	1	0	0
0.03	RSS61d2	507	1046	452	177	357	89	68	2	42	49	144	0	3	0	0	1	0	0	0	0	0	2	0	2	0	0	0	0	0	0	0	0	0	0	0	0	0	1	0	3	0	1	0	0	2	0	0	0
0.03	RSS61d21	507	1122	717	108	237	101	79	15	29	36	0	0	0	0	0	0	0	0	0	0	0	0	0	0	0	0	0	0	0	0	0	0	0	0	0	0	0	0	0	0	0	0	0	0	0	0	0	0
0.03	RSS61d28	507	1144	568	125	262	112	93	7	18	43	0	2	0	0	2	0	0	7	0	0	0	1	0	1	0	0	47	0	0	0	1	0	0	0	0	0	0	0	0	1	0	0	0	0	0	0	0	0
0.03	RSS61d3	507	804	360	119	333	77	65	4	29	36	3	0	4	540	7	1	0	0	5	0	3	3	1	1	0	0	0	3	0	0	25	0	0	0	0	0	0	0	0	1	0	0	0	0	0	1	0	0
0.03	RSS61d35	507	1249	495	210	177	111	111	0	18	70	0	2	0	0	0	0	0	0	1	0	0	0	0	0	0	0	0	0	0	0	0	0	0	0	0	0	0	0	0	0	0	0	0	0	1	0	1	0
0.03	RSS61d42	507	1304	463	138	157	126	120	14	39	50	4	20	0	0	1	0	2	3	0	0	2	1	0	0	0	2	0	0	0	0	0	0	0	0	0	0	0	0	0	0	0	0	0	0	0	0	0	0
0.03	RSS61d56	507	1329	327	170	268	124	120	18	37	6	1	43	0	0	0	0	0	0	0	0	0	0	0	0	0	0	0	0	0	0	0	0	0	1	0	0	0	0	0	0	0	0	1	0	0	0	0	0
0.03	RSS61d7	507	1033	694	200	243	93	62	11	36	55	4	0	1	0	1	1	0	0	0	0	1	1	0	0	1	0	0	0	0	0	0	0	0	0	0	0	0	1	0	4	0	0	1	0	0	0	0	0
0.03	RSS61d_1	507	1014	717	175	319	44	126	13	5	19	0	1	0	0	0	1	3	0	1	1	0	1	0	1	0	1	0	0	0	0	0	0	0	1	0	0	0	1	0	0	0	0	1	0	0	0	0	0
0.03	RSS61d_4	507	1028	491	72	273	45	117	219	2	10	27	3	10	0	4	6	19	0	8	1	7	9	1	9	2	2	0	1	0	0	2	2	4	0	0	0	0	0	2	0	0	6	0	0	0	0	0	5
0.03	RSS61d_5	507	897	663	224	456	54	102	21	6	17	1	0	0	0	0	0	0	0	0	0	0	0	0	0	0	0	0	0	1	0	0	0	0	0	0	0	0	1	0	0	0	0	0	0	0	0	0	0
0.03	RSS61d_7	507	1024	660	157	399	51	121	8	4	21	0	0	0	0	0	0	0	0	0	0	0	0	0	0	0	0	0	0	0	0	0	0	0	0	0	0	0	0	0	0	0	0	0	0	0	0	0	0
0.03	RSS61d_8	507	1156	404	164	484	51	128	22	6	23	0	2	0	0	2	0	1	0	0	0	0	1	0	0	0	0	0	1	0	0	0	0	0	0	0	0	0	0	0	0	0	0	0	0	1	0	0	0
0.03	RSS61post	507	1733	192	48	119	158	123	7	32	19	0	0	0	0	0	1	0	0	0	0	2	0	0	1	2	0	0	1	0	0	0	0	0	1	0	0	0	0	0	0	0	0	1	0	0	0	0	0
0.03	RSS61pre	507	984	627	277	353	43	103	5	11	35	1	0	0	0	0	1	0	0	0	1	1	0	0	0	0	0	0	0	0	0	0	0	0	0	0	0	0	0	0	0	0	0	0	0	0	0	0	0
0.03	RSS62d1	507	1253	617	67	164	139	148	5	27	5	0	0	0	0	1	0	0	0	2	0	0	0	0	0	0	0	0	0	8	0	0	2	0	0	0	0	0	0	0	0	0	0	0	0	0	0	0	0
0.03	RSS62d10	507	835	1012	151	110	189	50	20	18	46	2	2	0	0	0	1	1	0	0	0	0	0	0	0	0	0	0	2	0	0	0	0	0	1	0	0	0	2	0	0	0	0	2	0	0	0	0	0
0.03	RSS62d14	507	997	785	155	173	101	108	28	48	7	3	6	4	0	1	0	1	14	1	0	2	0	0	1	0	0	0	0	3	0	1	0	0	0	0	0	0	1	0	0	0	0	0	0	0	1	1	0
0.03	RSS62d2	507	1118	674	140	189	103	124	2	74	6	1	0	0	0	0	0	0	0	0	0	0	0	0	0	0	0	0	0	0	14	0	0	0	0	0	0	0	0	0	0	0	0	1	0	0	0	0	0
0.03	RSS62d21	507	1527	512	2	52	127	142	23	7	0	7	6	1	2	0	0	12	5	12	0	1	0	1	3	0	0	0	0	0	0	0	0	0	0	0	0	0	0	0	0	0	0	0	0	0	0	0	0
0.03	RSS62d28	507	1128	544	134	224	107	121	17	42	5	71	8	8	0	1	0	2	13	6	0	0	0	0	0	0	0	6	0	0	0	0	0	0	1	0	0	0	0	0	0	0	0	0	0	0	0	0	0
0.03	RSS62d3	507	909	883	145	167	107	107	11	72	12	2	1	2	0	1	2	1	0	1	1	0	0	0	0	1	1	0	0	0	15	0	0	0	0	0	0	0	0	0	0	0	0	1	0	0	0	0	0
0.03	RSS62d35	507	1326	428	174	163	125	125	3	62	8	6	8	1	0	3	0	3	0	1	0	2	0	0	0	1	0	0	0	0	0	0	0	0	0	0	0	0	0	0	0	0	0	1	0	0	0	0	0
0.03	RSS62d42	507	1415	102	0	6	96	116	325	0	0	50	79	76	0	0	8	5	18	5	0	12	0	11	1	5	4	0	2	0	0	0	0	5	0	0	0	0	0	0	0	6	3	0	0	0	0	0	0
0.03	RSS62d56	507	122	1	0	1	7	13	1169	0	0	39	864	132	0	0	1	4	11	30	1	7	2	8	1	0	0	0	3	0	0	0	1	1	0	0	1	0	0	2	0	0	0	0	0	0	1	0	0
0.03	RSS62d7	507	1117	691	137	181	105	121	6	71	6	3	0	1	0	0	0	0	0	0	0	0	0	0	0	0	0	0	0	0	4	0	0	0	0	0	0	0	0	0	0	0	0	1	2	0	0	0	0
0.03	RSS62d_1	507	1257	487	22	90	180	169	74	13	0	25	2	17	0	0	74	4	0	4	11	1	1	3	0	2	0	0	0	0	0	0	0	0	1	0	0	0	0	0	0	0	0	0	0	0	2	0	0
0.03	RSS62d_4	507	1237	311	10	79	195	186	145	8	0	54	5	24	0	1	6	38	0	20	1	8	9	6	10	7	3	0	6	0	0	0	0	0	0	0	0	0	0	0	0	0	0	0	0	0	0	0	9
0.03	RSS62d_5	507	1034	629	109	191	147	132	92	46	3	21	0	14	0	1	1	4	0	4	0	4	1	1	2	2	2	0	2	0	0	0	1	0	0	0	0	0	0	0	0	2	0	0	0	0	0	0	0
0.03	RSS62d_7	507	981	745	110	252	161	131	22	37	2	2	0	3	0	0	0	1	0	0	0	0	0	0	0	0	0	0	0	0	0	0	0	0	0	0	0	0	0	0	0	0	0	0	0	0	0	0	0
0.03	RSS62d_8	507	701	757	356	325	120	102	19	50	9	2	0	0	0	0	0	0	0	0	0	0	0	0	0	0	0	0	1	0	0	0	0	0	0	0	0	0	0	0	0	0	0	1	0	0	0	0	0
0.03	RSS62post	507	1159	575	179	178	111	133	3	70	12	2	0	4	0	0	0	0	0	0	0	0	0	0	0	1	0	0	0	0	14	0	0	0	0	0	0	0	2	0	0	0	0	0	0	0	0	1	0
0.03	RSS62pre	507	910	617	267	237	135	149	15	49	6	8	2	3	4	15	7	3	0	3	7	1	0	1	0	1	4	0	0	0	0	0	0	0	0	0	0	0	0	0	0	0	0	0	0	0	0	0	0
0.03	RSS73d1	507	1035	738	143	289	46	122	4	30	36	0	0	0	0	0	0	0	0	0	0	0	0	0	0	1	0	0	0	0	0	0	0	0	0	0	0	0	0	0	0	0	0	1	0	0	0	0	0
0.03	RSS73d10	507	291	0	0	1	19	21	992	0	0	26	171	0	0	0	97	63	0	88	0	50	161	0	76	11	0	0	68	0	0	0	18	10	0	0	0	0	0	3	0	1	23	0	0	0	64	0	0
0.03	RSS73d14	507	1791	80	0	88	207	176	17	24	0	0	8	0	0	0	0	3	38	2	0	0	0	0	1	3	0	0	0	0	0	0	0	2	0	0	0	0	0	0	0	0	0	0	0	0	2	0	0
0.03	RSS73d2	507	1219	631	67	277	45	104	22	46	16	1	0	1	0	3	4	0	0	1	0	0	0	0	0	0	1	0	0	0	0	1	0	0	0	0	0	0	0	0	0	0	0	0	0	0	0	0	0
0.03	RSS73d21	507	1726	82	0	169	269	166	12	6	0	3	4	0	0	0	1	0	6	0	0	0	0	0	1	0	0	0	2	0	0	0	0	0	2	0	0	0	0	0	0	0	0	0	0	0	0	0	0
0.03	RSS73d28	507	1396	272	3	379	198	126	10	36	1	0	8	0	0	0	0	0	10	2	0	1	0	0	1	1	0	0	0	0	0	0	0	0	0	0	0	0	0	1	0	0	0	1	0	0	0	0	0
0.03	RSS73d3	507	1278	435	25	219	62	116	26	30	9	15	2	17	0	0	88	2	0	4	102	1	0	2	0	0	4	0	0	0	0	0	1	2	0	0	0	0	0	0	0	0	0	0	0	0	0	0	0
0.03	RSS73d35	507	1803	80	0	119	298	129	2	12	0	0	1	0	0	1	0	1	0	0	0	1	0	0	0	0	0	0	0	0	0	0	0	0	1	0	1	0	0	0	0	0	0	0	0	0	0	0	0
0.03	RSS73d42	507	209	5	0	0	33	19	1019	0	0	77	489	0	0	0	27	60	22	96	2	27	26	0	0	16	96	0	85	0	0	0	0	11	2	10	0	0	0	8	0	6	29	0	0	0	2	0	0
0.03	RSS73d56	507	119	1	1	1	27	7	686	0	0	16	1491	0	0	7	0	11	5	1	0	3	9	0	1	0	0	0	3	0	0	0	5	21	0	0	0	0	0	0	0	0	0	0	0	0	0	0	0
0.03	RSS73d7	507	1732	253	71	138	60	185	0	3	8	0	0	0	0	0	0	0	0	0	0	0	0	0	0	0	0	0	0	0	0	0	0	0	0	0	0	0	0	0	0	0	0	0	0	0	0	0	0
0.03	RSS73d_1	507	1338	0	1	5	212	1	482	0	0	84	14	56	0	0	11	17	0	0	10	29	9	6	17	16	0	0	33	0	0	0	0	7	0	0	0	0	0	5	0	28	10	0	0	0	4	0	0
0.03	RSS73d_4	507	1640	17	0	214	444	2	65	0	0	3	0	2	0	0	1	6	0	9	0	2	1	0	7	2	0	0	1	0	0	0	0	0	2	0	19	0	0	0	0	0	2	0	0	0	0	0	0
0.03	RSS73d_5	507	648	3	0	1	98	16	1219	0	0	61	26	73	0	27	1	17	0	5	0	18	23	20	16	13	0	0	0	0	0	39	0	0	0	0	0	0	0	4	0	1	9	0	0	0	0	0	0
0.03	RSS73d_7	507	1365	129	17	421	380	73	26	18	7	0	2	0	0	3	1	0	0	0	0	0	1	0	0	0	0	0	0	0	0	0	0	0	0	0	1	0	1	0	0	0	0	0	0	0	0	0	0
0.03	RSS73d_8	507	1525	32	2	408	449	3	17	2	0	0	0	1	0	0	0	0	0	0	0	0	0	0	0	0	0	0	0	0	0	0	0	0	3	0	0	0	0	0	0	0	0	0	0	0	0	0	0
0.03	RSS73post	507	1360	531	29	222	32	150	4	19	14	2	0	0	59	4	1	10	0	4	0	2	1	0	0	0	0	0	0	0	0	1	0	0	0	0	0	0	0	1	0	0	0	0	0	0	0	0	0
0.03	RSS73pre	507	1667	25	2	243	410	7	35	1	0	15	0	13	0	0	3	3	0	0	0	2	0	0	1	0	2	0	0	0	0	0	0	0	2	0	0	0	0	0	0	0	0	0	4	0	0	0	0
0.03	RSS82d1	507	1615	32	2	337	430	9	0	2	1	0	1	0	0	0	0	5	0	0	0	1	0	0	0	0	0	0	0	0	0	0	0	0	1	0	0	0	0	0	0	0	0	0	0	0	0	0	0
0.03	RSS82d10	507	828	988	204	112	157	60	18	18	55	0	0	0	0	0	0	0	0	1	0	0	0	0	0	0	0	0	0	0	0	0	0	0	3	0	0	0	0	0	0	0	0	1	0	0	0	1	0
0.03	RSS82d14	507	1073	800	48	196	171	90	13	12	23	0	4	0	0	0	0	0	0	1	0	1	0	0	1	1	0	0	0	0	0	0	0	0	3	0	0	0	1	0	0	0	0	1	0	0	0	0	0
0.03	RSS82d2	507	1339	61	13	648	290	67	2	7	4	0	0	0	0	0	0	0	0	0	0	0	0	0	0	0	1	0	0	0	0	0	0	0	2	0	0	0	5	0	0	0	0	0	1	0	0	1	0
0.03	RSS82d21	507	907	607	319	303	101	96	0	44	65	0	0	0	0	0	0	0	0	0	0	0	0	0	0	0	0	0	0	0	0	0	0	0	2	0	0	0	0	0	0	0	0	0	0	0	0	3	0
0.03	RSS82d28	507	1165	458	303	214	59	117	4	48	60	0	3	0	0	0	0	0	2	0	0	0	0	0	0	0	0	0	0	0	0	0	0	0	2	0	0	0	3	0	0	0	0	2	0	0	0	2	0
0.03	RSS82d3	507	1145	295	26	649	249	49	3	4	8	2	0	0	12	1	1	0	0	0	0	0	0	0	3	1	0	0	0	0	0	0	0	0	0	0	0	0	0	0	0	0	0	0	0	0	0	0	0
0.03	RSS82d35	507	1038	450	334	311	49	115	6	52	67	1	15	0	0	0	0	0	1	5	0	0	0	0	0	0	0	0	1	0	0	0	0	0	0	0	0	0	1	0	0	0	0	1	0	0	0	1	0
0.03	RSS82d42	507	1084	572	258	209	38	118	13	81	50	0	13	0	0	0	0	0	0	0	0	0	0	0	0	0	0	0	0	0	0	0	0	0	1	0	0	0	1	0	0	0	0	2	0	0	0	1	0
0.03	RSS82d56	507	70	6	0	1	4	2	295	0	0	1	2036	0	0	0	4	0	0	2	0	4	3	0	0	2	0	0	0	0	0	0	7	3	0	0	0	0	0	0	0	0	0	0	0	0	0	0	0
0.03	RSS82d7	507	1357	560	8	62	284	80	9	0	6	1	0	0	0	0	1	6	0	64	1	0	1	0	0	1	0	0	0	0	0	0	0	0	1	0	0	0	0	0	0	0	0	0	0	0	0	0	2
0.03	RSS82d_1	507	1887	142	0	28	37	175	59	0	0	22	5	8	0	0	13	14	0	9	1	7	6	0	4	2	0	0	3	0	0	0	0	0	0	0	0	0	0	0	0	3	0	0	0	0	0	0	0
0.03	RSS82d_4	507	1799	103	0	37	37	189	68	0	0	4	2	0	0	0	4	119	0	17	1	6	9	0	8	7	3	0	0	0	0	0	0	0	0	0	0	0	0	1	0	2	0	0	0	0	0	0	0
0.03	RSS82d_5	507	1868	107	0	50	33	161	72	1	1	3	0	0	0	0	0	15	0	18	0	8	8	0	7	11	12	0	0	0	0	2	11	2	0	0	0	0	0	0	0	0	0	0	0	0	0	0	1
0.03	RSS82d_7	507	1094	493	126	476	33	106	14	63	32	0	3	0	0	2	0	1	0	0	0	1	0	0	0	0	0	0	0	0	0	0	0	0	0	0	0	0	1	0	0	0	0	0	0	0	0	0	0
0.03	RSS82d_8	507	1073	331	347	383	28	108	5	75	91	0	0	0	0	0	0	0	0	0	0	0	0	0	0	0	0	0	0	0	0	0	0	0	0	0	0	0	2	0	0	0	0	0	1	0	0	0	0
0.03	RSS82post	507	1610	38	0	273	372	83	16	1	0	2	0	2	0	6	2	2	0	4	1	3	0	0	2	3	0	0	0	0	0	0	0	0	2	0	0	0	0	0	0	0	0	0	5	0	0	0	0
0.03	RSS82pre	507	1334	603	33	218	31	140	16	35	18	3	0	0	0	0	3	3	0	1	0	0	1	0	1	0	0	0	1	0	0	0	1	0	1	0	0	0	0	0	0	0	0	1	0	0	0	1	0
0.03	RSS97d1	507	1227	430	188	239	164	127	7	35	14	2	0	2	0	1	1	0	0	2	1	2	0	0	1	1	0	0	0	0	0	0	0	0	0	0	0	0	0	0	0	0	0	1	4	0	0	0	0
0.03	RSS97d10	507	1786	126	3	144	142	158	40	25	1	2	3	0	0	0	0	1	0	0	0	1	3	0	3	0	0	0	0	0	0	0	0	0	0	0	0	0	0	1	0	1	0	0	0	0	0	0	0
0.03	RSS97d14	507	1058	691	141	176	180	118	5	55	6	0	1	1	0	0	0	0	11	0	0	0	0	0	0	0	0	0	0	0	0	0	0	0	0	0	0	0	0	0	0	0	0	0	0	0	0	1	0
0.03	RSS97d2	507	963	445	307	364	161	132	3	69	1	1	0	0	0	0	0	0	0	0	0	0	0	0	0	0	0	0	0	0	0	0	0	0	0	0	0	0	0	0	0	0	0	0	3	0	0	0	0
0.03	RSS97d21	507	1672	196	2	28	222	177	41	2	0	0	9	7	0	0	0	3	14	0	0	3	0	0	4	0	0	0	1	0	0	0	49	0	0	0	0	0	0	0	0	0	0	0	0	0	0	0	0
0.03	RSS97d28	507	1434	499	24	88	197	148	11	8	0	1	7	0	0	0	0	0	16	3	0	1	1	0	0	1	0	0	0	0	0	0	0	0	1	0	0	0	0	1	0	0	0	0	0	0	5	0	0
0.03	RSS97d3	507	877	637	257	351	146	127	1	40	2	0	0	0	1	0	0	0	0	4	0	0	0	0	0	0	0	0	0	1	0	0	0	0	0	0	0	0	0	0	0	0	0	1	0	0	0	0	0
0.03	RSS97d35	507	1254	495	149	149	149	141	14	43	7	0	24	0	0	0	0	1	5	2	0	1	1	0	0	0	0	0	0	0	0	0	1	7	0	0	1	0	0	0	0	0	1	0	0	0	0	0	0
0.03	RSS97d42	507	1238	612	98	86	162	145	23	42	0	1	27	0	0	0	0	0	5	1	0	1	0	0	0	0	2	0	0	0	0	0	0	0	0	0	0	0	0	0	0	0	0	0	0	0	1	0	0
0.03	RSS97d56	507	1300	417	36	201	128	121	68	13	14	1	134	0	4	0	0	0	3	0	0	2	1	0	1	0	0	0	1	0	0	0	0	0	0	0	0	0	0	0	0	0	0	0	0	0	0	0	0
0.03	RSS97d7	507	1020	598	157	299	168	146	3	29	1	0	0	11	2	0	0	1	0	0	0	0	0	1	0	0	0	0	0	0	0	0	0	0	1	0	0	0	0	0	0	1	0	0	0	0	0	0	0
0.03	RSS97d_1	507	961	825	132	224	99	108	5	64	8	0	0	0	0	0	0	1	0	0	0	0	0	0	0	0	0	0	0	14	0	0	0	0	0	0	0	0	2	0	0	0	0	1	0	0	0	1	0
0.03	RSS97d_4	507	1261	562	35	206	132	157	19	44	3	2	0	1	0	0	1	4	0	0	5	1	0	0	0	0	0	0	0	0	5	0	0	0	1	0	0	0	0	0	0	0	0	1	0	0	0	0	0
0.03	RSS97d_5	507	1721	84	0	18	88	203	107	0	0	6	1	18	0	0	8	35	0	42	2	6	3	4	14	2	4	0	6	0	0	0	0	5	12	0	0	0	0	0	0	0	6	2	0	0	0	0	0
0.03	RSS97d_7	507	935	679	159	253	115	127	3	139	6	14	0	0	0	0	0	0	0	0	0	0	0	0	0	0	0	0	0	12	0	0	0	0	0	0	0	0	0	0	0	0	0	2	0	0	0	0	0
0.03	RSS97d_8	507	1317	375	173	163	135	162	12	75	13	1	1	0	0	0	0	0	0	0	0	0	0	0	0	0	0	0	0	12	0	0	0	0	1	0	0	0	3	0	0	0	0	1	0	0	0	0	0
0.03	RSS97post	507	1840	48	1	12	162	149	60	0	0	12	1	4	0	11	16	9	0	3	2	11	1	1	3	14	0	0	1	0	0	0	4	0	0	0	0	0	0	0	0	0	0	0	16	0	0	0	2
0.03	RSS97pre	507	1022	745	145	199	102	116	9	62	8	0	0	0	0	0	5	0	0	0	0	0	0	0	0	1	0	0	1	0	15	0	0	0	0	0	0	0	0	0	0	0	0	0	14	0	0	0	0
[truncated: 460 more columns]

## Sheet: Bact_tax
OTU	Size	Taxonomy
Otu00001	723001	Bacteria;Proteobacteria;Gammaproteobacteria;Aeromonadales;Succinivibrionaceae;Succinivibrionaceae_UCG-001;
Otu00002	490338	Bacteria;Bacteroidetes;Bacteroidia;Bacteroidales;Prevotellaceae;Prevotella_1;
Otu00003	348375	Bacteria;Bacteroidetes;Bacteroidia;Bacteroidales;Prevotellaceae;Prevotella_1;
Otu00004	165804	Bacteria;Bacteroidetes;Bacteroidia;Bacteroidales;Prevotellaceae;Prevotella_1;
Otu00005	165157	Bacteria;Bacteroidetes;Bacteroidia;Bacteroidales;Prevotellaceae;Prevotella_1;
Otu00006	133611	Bacteria;Bacteroidetes;Bacteroidia;Bacteroidales;Prevotellaceae;Prevotella_1;
Otu00007	121375	Bacteria;Proteobacteria;Gammaproteobacteria;Aeromonadales;Succinivibrionaceae;Succinivibrionaceae_UCG-002;
Otu00008	112717	Bacteria;Bacteroidetes;Bacteroidia;Bacteroidales;Prevotellaceae;Prevotella_1;
Otu00009	102566	Bacteria;Bacteroidetes;Bacteroidia;Bacteroidales;Prevotellaceae;Prevotella_1;
Otu00010	91238	Bacteria;Bacteroidetes;Bacteroidia;Bacteroidales;Prevotellaceae;Prevotella_1;
Otu00011	84369	Bacteria;Bacteroidetes;Bacteroidia;Bacteroidales;Prevotellaceae;Prevotella_1;
Otu00012	79070	Bacteria;Bacteroidetes;Bacteroidia;Bacteroidales;Prevotellaceae;Prevotella_1;
Otu00013	73304	Bacteria;Bacteroidetes;Bacteroidia;Bacteroidales;Prevotellaceae;Prevotella_1;
Otu00014	69271	Bacteria;Bacteroidetes;Bacteroidia;Bacteroidales;Prevotellaceae;Prevotella_1;
Otu00015	64763	Bacteria;Firmicutes;Clostridia;Clostridiales;Ruminococcaceae;Ruminococcaceae_NK4A214_group;
Otu00016	63715	Bacteria;Firmicutes;Clostridia;Clostridiales;Lachnospiraceae;Lachnospiraceae_ge;
Otu00017	60862	Bacteria;Bacteroidetes;Bacteroidia;Bacteroidales;Prevotellaceae;Prevotella_1;
Otu00018	60020	Bacteria;Firmicutes;Clostridia;Clostridiales;Lachnospiraceae;Butyrivibrio_2;
Otu00019	58955	Bacteria;Bacteroidetes;Bacteroidia;Bacteroidales;Prevotellaceae;Prevotella_1;
Otu00020	57662	Bacteria;Firmicutes;Clostridia;Clostridiales;Lachnospiraceae;Oribacterium;
Otu00021	56170	Bacteria;Firmicutes;Negativicutes;Selenomonadales;Acidaminococcaceae;Succiniclasticum;
Otu00022	52761	Bacteria;Firmicutes;Clostridia;Clostridiales;Lachnospiraceae;Pseudobutyrivibrio;
Otu00023	47550	Bacteria;Bacteroidetes;Bacteroidia;Bacteroidales;Prevotellaceae;Prevotellaceae_YAB2003_group;
Otu00024	44457	Bacteria;Bacteroidetes;Bacteroidia;Bacteroidales;Prevotellaceae;Prevotella_1;
Otu00025	42371	Bacteria;Bacteroidetes;Bacteroidia;Bacteroidales;Prevotellaceae;Prevotellaceae_unclassified;
Otu00026	42164	Bacteria;Bacteroidetes;Bacteroidia;Bacteroidales;Prevotellaceae;Prevotella_1;
Otu00027	41989	Bacteria;Bacteroidetes;Bacteroidia;Bacteroidales;Prevotellaceae;Prevotella_7;
Otu00028	41104	Bacteria;Bacteroidetes;Bacteroidia;Bacteroidales;Prevotellaceae;Prevotella_1;
Otu00029	38498	Bacteria;Bacteroidetes;Bacteroidia;Bacteroidales;Prevotellaceae;Prevotella_7;
Otu00030	38312	Bacteria;Fibrobacteres;Fibrobacteria;Fibrobacterales;Fibrobacteraceae;Fibrobacter;
Otu00031	36070	Bacteria;Firmicutes;Clostridia;Clostridiales;Christensenellaceae;Christensenellaceae_R-7_group;
Otu00032	34998	Bacteria;Bacteroidetes;Bacteroidia;Bacteroidales;Prevotellaceae;Prevotella_1;
Otu00033	34447	Bacteria;Firmicutes;Clostridia;Clostridiales;Ruminococcaceae;Saccharofermentans;
Otu00034	33151	Bacteria;Bacteroidetes;Bacteroidia;Bacteroidales;Prevotellaceae;Prevotella_1;
Otu00035	32940	Bacteria;Bacteroidetes;Bacteroidia;Bacteroidales;Prevotellaceae;Prevotella_7;
Otu00036	32510	Bacteria;Bacteroidetes;Bacteroidia;Bacteroidales;Prevotellaceae;Prevotellaceae_Ga6A1_group;
Otu00037	32243	Bacteria;Bacteroidetes;Bacteroidia;Bacteroidales;Prevotellaceae;Prevotella_1;
Otu00038	31050	Bacteria;Bacteroidetes;Bacteroidia;Bacteroidales;Prevotellaceae;Prevotellaceae_UCG-003;
Otu00039	30785	Bacteria;Bacteroidetes;Bacteroidia;Bacteroidales;Prevotellaceae;Prevotella_1;
Otu00040	30565	Bacteria;Firmicutes;Clostridia;Clostridiales;Lachnospiraceae;Lachnospiraceae_NK3A20_group;
Otu00041	29819	Bacteria;Bacteroidetes;Bacteroidia;Bacteroidales;Prevotellaceae;Prevotella_1;
Otu00042	28703	Bacteria;Firmicutes;Clostridia;Clostridiales;Ruminococcaceae;Ruminococcaceae_NK4A214_group;
Otu00043	28424	Bacteria;Bacteroidetes;Bacteroidia;Bacteroidales;Prevotellaceae;Prevotellaceae_UCG-003;
Otu00044	28307	Bacteria;Firmicutes;Clostridia;Clostridiales;Lachnospiraceae;Lachnospira;
Otu00045	27817	Bacteria;Bacteroidetes;Bacteroidia;Bacteroidales;Prevotellaceae;Prevotellaceae_unclassified;
Otu00046	27530	Bacteria;Bacteroidetes;Bacteroidia;Bacteroidales;Prevotellaceae;Prevotella_1;
Otu00047	27254	Bacteria;Bacteroidetes;Bacteroidia;Bacteroidales;Prevotellaceae;Prevotella_1;
Otu00048	25956	Bacteria;Firmicutes;Clostridia;Clostridiales;Family_XIII;Mogibacterium;
Otu00049	24601	Bacteria;Firmicutes;Negativicutes;Selenomonadales;Veillonellaceae;Veillonellaceae_unclassified;
Otu00050	24135	Bacteria;Firmicutes;Clostridia;Clostridiales;Lachnospiraceae;Lachnospiraceae_NK3A20_group;
Otu00051	24127	Bacteria;Firmicutes;Clostridia;Clostridiales;Ruminococcaceae;Ruminococcus_1;
Otu00052	23979	Bacteria;Bacteroidetes;Bacteroidia;Bacteroidales;Prevotellaceae;Prevotella_7;
Otu00053	23595	Bacteria;Bacteroidetes;Bacteroidia;Bacteroidales;Prevotellaceae;Prevotellaceae_unclassified;
Otu00054	22563	Bacteria;Bacteroidetes;Bacteroidia;Bacteroidales;Prevotellaceae;Prevotella_1;
Otu00055	22420	Bacteria;Bacteroidetes;Bacteroidia;Bacteroidales;Prevotellaceae;Prevotella_1;
Otu00056	22397	Bacteria;Bacteroidetes;Bacteroidia;Bacteroidales;Rikenellaceae;Rikenellaceae_RC9_gut_group;
Otu00057	22200	Bacteria;Firmicutes;Negativicutes;Selenomonadales;Acidaminococcaceae;Succiniclasticum;
Otu00058	21953	Bacteria;Bacteroidetes;Bacteroidia;Bacteroidales;p-251-o5;p-251-o5_ge;
Otu00059	20671	Bacteria;Bacteroidetes;Bacteroidia;Bacteroidales;Prevotellaceae;uncultured;
Otu00060	20402	Bacteria;Bacteroidetes;Bacteroidia;Bacteroidales;Prevotellaceae;Prevotella_1;
Otu00061	20323	Bacteria;Bacteroidetes;Bacteroidia;Bacteroidales;Prevotellaceae;Prevotellaceae_UCG-001;
Otu00062	20183	Bacteria;Firmicutes;Clostridia;Clostridiales;Ruminococcaceae;Ruminococcus_1;
Otu00063	20111	Bacteria;Bacteroidetes;Bacteroidia;Bacteroidales;Prevotellaceae;Prevotella_1;
Otu00064	20099	Bacteria;Firmicutes;Clostridia;Clostridiales;Ruminococcaceae;Ruminococcus_1;
Otu00065	19675	Bacteria;Firmicutes;Clostridia;Clostridiales;Lachnospiraceae;Lachnospiraceae_XPB1014_group;
Otu00066	19658	Bacteria;Bacteroidetes;Bacteroidia;Bacteroidales;Prevotellaceae;Prevotellaceae_UCG-004;
Otu00067	19632	Bacteria;Proteobacteria;Gammaproteobacteria;Aeromonadales;Succinivibrionaceae;Ruminobacter;
Otu00068	19353	Bacteria;Spirochaetes;Spirochaetia;Spirochaetales;Spirochaetaceae;Treponema_2;
Otu00069	18730	Bacteria;Bacteroidetes;Bacteroidia;Bacteroidales;Prevotellaceae;Prevotellaceae_unclassified;
Otu00070	16946	Bacteria;Bacteroidetes;Bacteroidia;Bacteroidales;Prevotellaceae;Prevotella_1;
Otu00071	16717	Bacteria;Bacteroidetes;Bacteroidia;Bacteroidales;Prevotellaceae;Prevotella_1;
Otu00072	16536	Bacteria;Firmicutes;Clostridia;Clostridiales;Ruminococcaceae;Ruminococcus_1;
Otu00073	16533	Bacteria;Bacteroidetes;Bacteroidia;Bacteroidales;Prevotellaceae;Prevotella_1;
Otu00074	16320	Bacteria;Bacteroidetes;Bacteroidia;Bacteroidales;Prevotellaceae;Prevotella_7;
Otu00075	16316	Bacteria;Bacteroidetes;Bacteroidia;Bacteroidales;Prevotellaceae;Prevotellaceae_UCG-003;
Otu00076	16173	Bacteria;Bacteroidetes;Bacteroidia;Bacteroidales;Prevotellaceae;Prevotella_1;
Otu00077	16091	Bacteria;Bacteroidetes;Bacteroidia;Bacteroidales;Prevotellaceae;Prevotella_1;
Otu00078	16071	Bacteria;Bacteroidetes;Bacteroidia;Bacteroidales;uncultured;uncultured_ge;
Otu00079	15972	Bacteria;Bacteroidetes;Bacteroidia;Bacteroidales;Muribaculaceae;Muribaculaceae_ge;
Otu00080	15918	Bacteria;Bacteroidetes;Bacteroidia;Bacteroidales;Prevotellaceae;Prevotella_1;
Otu00081	15196	Bacteria;Bacteroidetes;Bacteroidia;Bacteroidales;Prevotellaceae;Prevotella_1;
Otu00082	15119	Bacteria;Bacteroidetes;Bacteroidia;Bacteroidales;Prevotellaceae;Prevotella_1;
Otu00083	14920	Bacteria;Bacteroidetes;Bacteroidia;Bacteroidales;Prevotellaceae;Prevotella_1;
Otu00084	14424	Bacteria;Bacteroidetes;Bacteroidia;Bacteroidales;uncultured;uncultured_ge;
Otu00085	14160	Bacteria;Patescibacteria;Gracilibacteria;Absconditabacteriales_(SR1);Absconditabacteriales_(SR1)_fa;Absconditabacteriales_(SR1)_ge;
Otu00086	13922	Bacteria;Firmicutes;Clostridia;Clostridiales;Lachnospiraceae;Lachnospiraceae_unclassified;
Otu00087	13911	Bacteria;Spirochaetes;Spirochaetia;Spirochaetales;Spirochaetaceae;Treponema_2;
Otu00088	13795	Bacteria;Firmicutes;Clostridia;Clostridiales;Lachnospiraceae;Lachnospiraceae_ge;
Otu00089	13713	Bacteria;Firmicutes;Clostridia;Clostridiales;Ruminococcaceae;Ruminococcus_1;
Otu00090	13708	Bacteria;Spirochaetes;Spirochaetia;Spirochaetales;Spirochaetaceae;Treponema_2;
Otu00091	13495	Bacteria;Bacteroidetes;Bacteroidia;Bacteroidales;Prevotellaceae;Prevotellaceae_UCG-001;
Otu00092	13366	Bacteria;Bacteroidetes;Bacteroidia;Bacteroidales;Prevotellaceae;Prevotellaceae_unclassified;
Otu00093	13196	Bacteria;Bacteroidetes;Bacteroidia;Bacteroidales;Prevotellaceae;Prevotella_1;
Otu00094	13081	Bacteria;Fibrobacteres;Fibrobacteria;Fibrobacterales;Fibrobacteraceae;Fibrobacter;
Otu00095	13016	Bacteria;Bacteroidetes;Bacteroidia;Bacteroidales;F082;F082_ge;
Otu00096	12902	Bacteria;Firmicutes;Clostridia;Clostridiales;Lachnospiraceae;Butyrivibrio_2;
Otu00097	12732	Bacteria;Bacteroidetes;Bacteroidia;Bacteroidia_unclassified;Bacteroidia_unclassified;Bacteroidia_unclassified;
Otu00098	12459	Bacteria;Bacteroidetes;Bacteroidia;Bacteroidales;Bacteroidales_RF16_group;Bacteroidales_RF16_group_ge;
Otu00099	12264	Bacteria;Bacteroidetes;Bacteroidia;Bacteroidales;Prevotellaceae;Prevotella_1;
Otu00100	12169	Bacteria;Bacteroidetes;Bacteroidia;Bacteroidales;Prevotellaceae;Prevotellaceae_UCG-001;
Otu00101	12053	Bacteria;Bacteroidetes;Bacteroidia;Bacteroidales;Prevotellaceae;Prevotella_1;
Otu00102	11925	Bacteria;Firmicutes;Negativicutes;Selenomonadales;Veillonellaceae;Schwartzia;
Otu00103	11871	Bacteria;Firmicutes;Clostridia;Clostridiales;Lachnospiraceae;Lachnospiraceae_AC2044_group;
Otu00104	11779	Bacteria;Firmicutes;Clostridia;Clostridiales;Lachnospiraceae;Coprococcus_2;
Otu00105	11749	Bacteria;Bacteroidetes;Bacteroidia;Bacteroidales;Prevotellaceae;Prevotella_1;
Otu00106	11717	Bacteria;Firmicutes;Clostridia;Clostridiales;Lachnospiraceae;Lachnospiraceae_ge;
Otu00107	11681	Bacteria;Bacteroidetes;Bacteroidia;Bacteroidales;Prevotellaceae;Prevotella_1;
Otu00108	11622	Bacteria;Firmicutes;Clostridia;Clostridiales;Lachnospiraceae;Lachnobacterium;
Otu00109	11554	Bacteria;Firmicutes;Clostridia;Clostridiales;Lachnospiraceae;probable_genus_10;
Otu00110	11516	Bacteria;Firmicutes;Clostridia;Clostridiales;Lachnospiraceae;Lachnospiraceae_unclassified;
Otu00111	11514	Bacteria;Patescibacteria;Gracilibacteria;Absconditabacteriales_(SR1);Absconditabacteriales_(SR1)_fa;Absconditabacteriales_(SR1)_ge;
Otu00112	11438	Bacteria;Firmicutes;Clostridia;Clostridiales;Lachnospiraceae;Moryella;
Otu00113	11383	Bacteria;Bacteroidetes;Bacteroidia;Bacteroidales;Prevotellaceae;Prevotella_1;
Otu00114	11219	Bacteria;Firmicutes;Clostridia;Clostridiales;Ruminococcaceae;Ruminococcaceae_ge;
Otu00115	11134	Bacteria;Bacteroidetes;Bacteroidia;Bacteroidales;Rikenellaceae;Rikenellaceae_RC9_gut_group;
Otu00116	11116	Bacteria;Firmicutes;Clostridia;Clostridiales;Lachnospiraceae;Lachnoclostridium_1;
Otu00117	11061	Bacteria;Firmicutes;Negativicutes;Selenomonadales;Veillonellaceae;Veillonellaceae_unclassified;
Otu00118	10904	Bacteria;Firmicutes;Clostridia;Clostridiales;Lachnospiraceae;Lachnospiraceae_unclassified;
Otu00119	10893	Bacteria;Firmicutes;Clostridia;Clostridiales;Ruminococcaceae;Saccharofermentans;
Otu00120	10772	Bacteria;Bacteroidetes;Bacteroidia;Bacteroidales;Prevotellaceae;Prevotellaceae_unclassified;
Otu00121	10748	Bacteria;Firmicutes;Clostridia;Clostridiales;Lachnospiraceae;probable_genus_10;
Otu00122	10732	Bacteria;Firmicutes;Clostridia;Clostridiales;Ruminococcaceae;Saccharofermentans;
Otu00123	10575	Bacteria;Firmicutes;Clostridia;Clostridiales;Lachnospiraceae;Shuttleworthia;
Otu00124	10553	Bacteria;Bacteroidetes;Bacteroidia;Bacteroidales;Prevotellaceae;Prevotella_1;
Otu00125	10503	Bacteria;Bacteroidetes;Bacteroidia;Bacteroidales;Prevotellaceae;Prevotellaceae_UCG-001;
Otu00126	10350	Bacteria;Bacteroidetes;Bacteroidia;Bacteroidales;Prevotellaceae;Prevotellaceae_unclassified;
Otu00127	10246	Bacteria;Firmicutes;Clostridia;Clostridiales;Lachnospiraceae;Lachnoclostridium_12;
Otu00128	10214	Bacteria;Bacteroidetes;Bacteroidia;Bacteroidales;Prevotellaceae;Prevotella_1;
Otu00129	10183	Bacteria;Bacteroidetes;Bacteroidia;Bacteroidales;Prevotellaceae;Prevotella_1;
Otu00130	10026	Bacteria;Firmicutes;Clostridia;Clostridiales;Ruminococcaceae;Ruminococcaceae_NK4A214_group;
Otu00131	10021	Bacteria;Firmicutes;Clostridia;Clostridiales;Lachnospiraceae;Lachnospiraceae_XPB1014_group;
Otu00132	10009	Bacteria;Firmicutes;Clostridia;Clostridiales;Lachnospiraceae;Lachnospiraceae_NK3A20_group;
Otu00133	9896	Bacteria;Firmicutes;Clostridia;Clostridiales;Ruminococcaceae;Ruminococcus_2;
Otu00134	9845	Bacteria;Bacteroidetes;Bacteroidia;Bacteroidales;Prevotellaceae;Prevotella_7;
Otu00135	9786	Bacteria;Bacteroidetes;Bacteroidia;Bacteroidales;Prevotellaceae;Prevotella_1;
Otu00136	9745	Bacteria;Firmicutes;Clostridia;Clostridiales;Christensenellaceae;Christensenellaceae_R-7_group;
Otu00137	9552	Bacteria;Firmicutes;Clostridia;Clostridiales;Lachnospiraceae;Lachnospiraceae_unclassified;
Otu00138	9422	Bacteria;Firmicutes;Clostridia;Clostridiales;Ruminococcaceae;Ruminococcaceae_UCG-014;
Otu00139	9409	Bacteria;Bacteroidetes;Bacteroidia;Bacteroidales;Prevotellaceae;uncultured;
Otu00140	9367	Bacteria;Firmicutes;Negativicutes;Selenomonadales;Veillonellaceae;Veillonellaceae_UCG-001;
Otu00141	9332	Bacteria;Bacteroidetes;Bacteroidia;Bacteroidales;Prevotellaceae;Prevotellaceae_unclassified;
Otu00142	9295	Bacteria;Firmicutes;Negativicutes;Selenomonadales;Veillonellaceae;Selenomonas_1;
Otu00143	9038	Bacteria;Bacteroidetes;Bacteroidia;Bacteroidales;F082;F082_ge;
Otu00144	8953	Bacteria;Bacteroidetes;Bacteroidia;Bacteroidales;Prevotellaceae;Prevotella_1;
Otu00145	8935	Bacteria;Firmicutes;Clostridia;Clostridiales;Ruminococcaceae;Ruminococcus_1;
Otu00146	8925	Bacteria;Bacteroidetes;Bacteroidia;Bacteroidales;Prevotellaceae;Prevotellaceae_unclassified;
Otu00147	8887	Bacteria;Proteobacteria;Gammaproteobacteria;Aeromonadales;Succinivibrionaceae;uncultured;
Otu00148	8871	Bacteria;Bacteroidetes;Bacteroidia;Bacteroidales;Prevotellaceae;Prevotella_1;
Otu00149	8859	Bacteria;Bacteroidetes;Bacteroidia;Bacteroidales;Prevotellaceae;Prevotellaceae_UCG-004;
Otu00150	8802	Bacteria;Proteobacteria;Gammaproteobacteria;Aeromonadales;Succinivibrionaceae;Ruminobacter;
Otu00151	8703	Bacteria;Firmicutes;Clostridia;Clostridiales;Lachnospiraceae;Lachnospiraceae_unclassified;
Otu00152	8702	Bacteria;Firmicutes;Clostridia;Clostridiales;Ruminococcaceae;Saccharofermentans;
Otu00153	8630	Bacteria;Firmicutes;Clostridia;Clostridiales;Christensenellaceae;Christensenellaceae_R-7_group;
Otu00154	8563	Bacteria;Fibrobacteres;Fibrobacteria;Fibrobacterales;Fibrobacteraceae;Fibrobacter;
Otu00155	8527	Bacteria;Firmicutes;Clostridia;Clostridiales;Lachnospiraceae;Lachnospiraceae_unclassified;
Otu00156	8482	Bacteria;Firmicutes;Clostridia;Clostridiales;Lachnospiraceae;Lachnospiraceae_AC2044_group;
Otu00157	8476	Bacteria;Firmicutes;Clostridia;Clostridiales;Ruminococcaceae;Ruminococcaceae_NK4A214_group;
Otu00158	8423	Bacteria;Bacteroidetes;Bacteroidia;Bacteroidales;Prevotellaceae;Prevotellaceae_UCG-004;
Otu00159	8343	Bacteria;Firmicutes;Clostridia;Clostridiales;Christensenellaceae;Christensenellaceae_R-7_group;
Otu00160	8256	Bacteria;Bacteroidetes;Bacteroidia;Bacteroidales;Prevotellaceae;Prevotella_1;
Otu00161	8233	Bacteria;Bacteroidetes;Bacteroidia;Bacteroidales;Prevotellaceae;Prevotella_7;
Otu00162	8216	Bacteria;Bacteroidetes;Bacteroidia;Bacteroidales;Prevotellaceae;Prevotella_1;
Otu00163	8118	Bacteria;Firmicutes;Clostridia;Clostridiales;Ruminococcaceae;Ruminococcaceae_UCG-014;
Otu00164	8055	Bacteria;Bacteroidetes;Bacteroidia;Bacteroidales;Prevotellaceae;Prevotellaceae_unclassified;
Otu00165	8017	Bacteria;Bacteroidetes;Bacteroidia;Bacteroidales;Prevotellaceae;Prevotellaceae_UCG-003;
Otu00166	8010	Bacteria;Bacteroidetes;Bacteroidia;Bacteroidales;Prevotellaceae;Prevotella_1;
Otu00167	7979	Bacteria;Bacteroidetes;Bacteroidia;Bacteroidales;Prevotellaceae;Prevotella_1;
Otu00168	7928	Bacteria;Firmicutes;Clostridia;Clostridiales;Lachnospiraceae;Lachnospiraceae_unclassified;
Otu00169	7846	Bacteria;Bacteroidetes;Bacteroidia;Bacteroidales;Prevotellaceae;Prevotella_1;
Otu00170	7731	Bacteria;Bacteroidetes;Bacteroidia;Bacteroidales;Prevotellaceae;Prevotella_1;
Otu00171	7702	Bacteria;Bacteroidetes;Bacteroidia;Bacteroidales;Prevotellaceae;Prevotellaceae_unclassified;
Otu00172	7695	Bacteria;Bacteroidetes;Bacteroidia;Bacteroidales;Prevotellaceae;Prevotellaceae_UCG-001;
Otu00173	7447	Bacteria;Firmicutes;Clostridia;Clostridiales;Lachnospiraceae;Lachnospiraceae_unclassified;
Otu00174	7323	Bacteria;Bacteroidetes;Bacteroidia;Bacteroidales;Prevotellaceae;Prevotellaceae_UCG-003;
Otu00175	7186	Bacteria;Bacteroidetes;Bacteroidia;Bacteroidales;Prevotellaceae;Prevotella_1;
Otu00176	7132	Bacteria;Bacteroidetes;Bacteroidia;Bacteroidales;Prevotellaceae;Prevotella_1;
Otu00177	7117	Bacteria;Bacteroidetes;Bacteroidia;Bacteroidales;Prevotellaceae;Prevotellaceae_UCG-003;
Otu00178	7061	Bacteria;Bacteroidetes;Bacteroidia;Bacteroidales;Prevotellaceae;Prevotella_1;
Otu00179	7028	Bacteria;Bacteroidetes;Bacteroidia;Bacteroidales;F082;F082_ge;
Otu00180	6996	Bacteria;Bacteroidetes;Bacteroidia;Bacteroidales;Prevotellaceae;Prevotellaceae_UCG-001;
Otu00181	6892	Bacteria;Bacteroidetes;Bacteroidia;Bacteroidales;Prevotellaceae;Prevotella_1;
Otu00182	6888	Bacteria;Bacteroidetes;Bacteroidia;Bacteroidales;Prevotellaceae;Prevotella_1;
Otu00183	6865	Bacteria;Bacteroidetes;Bacteroidia;Bacteroidales;Prevotellaceae;Prevotella_1;
Otu00184	6800	Bacteria;Bacteroidetes;Bacteroidia;Bacteroidales;Prevotellaceae;Prevotellaceae_UCG-001;
Otu00185	6798	Bacteria;Firmicutes;Clostridia;Clostridiales;Lachnospiraceae;Lachnospiraceae_unclassified;
Otu00186	6757	Bacteria;Bacteroidetes;Bacteroidia;Bacteroidales;Prevotellaceae;Prevotella_1;
Otu00187	6721	Bacteria;Bacteroidetes;Bacteroidia;Bacteroidales;Prevotellaceae;Prevotella_1;
Otu00188	6667	Bacteria;Firmicutes;Clostridia;Clostridiales;Clostridiales_unclassified;Clostridiales_unclassified;
Otu00189	6625	Bacteria;Bacteroidetes;Bacteroidia;Bacteroidales;Prevotellaceae;Prevotella_1;
Otu00190	6611	Bacteria;Bacteroidetes;Bacteroidia;Bacteroidales;Prevotellaceae;Prevotella_1;
Otu00191	6529	Bacteria;Bacteroidetes;Bacteroidia;Bacteroidales;Prevotellaceae;Prevotella_9;
Otu00192	6519	Bacteria;Bacteroidetes;Bacteroidia;Bacteroidales;Muribaculaceae;Muribaculaceae_ge;
Otu00193	6469	Bacteria;Bacteroidetes;Bacteroidia;Bacteroidales;Prevotellaceae;Prevotella_1;
Otu00194	6467	Bacteria;Firmicutes;Clostridia;Clostridiales;Lachnospiraceae;Lachnospiraceae_NK3A20_group;
Otu00195	6458	Bacteria;Firmicutes;Negativicutes;Selenomonadales;Veillonellaceae;Anaerovibrio;
Otu00196	6439	Bacteria;Bacteroidetes;Bacteroidia;Bacteroidales;p-251-o5;p-251-o5_ge;
Otu00197	6423	Bacteria;Firmicutes;Clostridia;Clostridiales;Ruminococcaceae;Ruminococcaceae_UCG-005;
Otu00198	6410	Bacteria;Firmicutes;Clostridia;Clostridiales;Lachnospiraceae;Lachnospiraceae_unclassified;
Otu00199	6381	Bacteria;Firmicutes;Clostridia;Clostridiales;Ruminococcaceae;Ruminococcaceae_NK4A214_group;
Otu00200	6376	Bacteria;Bacteroidetes;Bacteroidia;Bacteroidales;F082;F082_ge;
Otu00201	6317	Bacteria;Bacteroidetes;Bacteroidia;Bacteroidales;Prevotellaceae;Prevotella_1;
Otu00202	6303	Bacteria;Bacteroidetes;Bacteroidia;Bacteroidales;Prevotellaceae;Prevotella_1;
Otu00203	6258	Bacteria;Cyanobacteria;Melainabacteria;Gastranaerophilales;Gastranaerophilales_fa;Gastranaerophilales_ge;
Otu00204	6227	Bacteria;Bacteroidetes;Bacteroidia;Bacteroidales;Prevotellaceae;Prevotellaceae_UCG-003;
Otu00205	6093	Bacteria;Bacteroidetes;Bacteroidia;Bacteroidales;Prevotellaceae;Prevotella_1;
Otu00206	6072	Bacteria;Firmicutes;Clostridia;Clostridiales;Lachnospiraceae;uncultured;
Otu00207	6067	Bacteria;Firmicutes;Clostridia;Clostridiales;Ruminococcaceae;Ruminococcus_1;
Otu00208	6059	Bacteria;Bacteroidetes;Bacteroidia;Bacteroidales;Prevotellaceae;Prevotella_1;
Otu00209	6056	Bacteria;Firmicutes;Clostridia;Clostridiales;Lachnospiraceae;Lachnospiraceae_unclassified;
Otu00210	6039	Bacteria;Firmicutes;Clostridia;Clostridiales;Ruminococcaceae;Ruminococcaceae_UCG-001;
Otu00211	6017	Bacteria;Bacteroidetes;Bacteroidia;Bacteroidales;Prevotellaceae;Prevotella_1;
Otu00212	6012	Bacteria;Bacteroidetes;Bacteroidia;Bacteroidia_unclassified;Bacteroidia_unclassified;Bacteroidia_unclassified;
Otu00213	5993	Bacteria;Firmicutes;Clostridia;Clostridiales;Ruminococcaceae;Saccharofermentans;
Otu00214	5968	Bacteria;Bacteroidetes;Bacteroidia;Bacteroidales;Prevotellaceae;Prevotella_1;
Otu00215	5965	Bacteria;Bacteroidetes;Bacteroidia;Bacteroidales;Prevotellaceae;Prevotella_1;
Otu00216	5930	Bacteria;Bacteroidetes;Bacteroidia;Bacteroidales;Prevotellaceae;Prevotellaceae_UCG-003;
Otu00217	5868	Bacteria;Bacteroidetes;Bacteroidia;Bacteroidales;Prevotellaceae;Prevotella_1;
Otu00218	5809	Bacteria;Bacteroidetes;Bacteroidia;Bacteroidales;Prevotellaceae;Prevotella_1;
Otu00219	5769	Bacteria;Firmicutes;Clostridia;Clostridiales;Family_XIII;Family_XIII_AD3011_group;
Otu00220	5762	Bacteria;Bacteroidetes;Bacteroidia;Bacteroidales;Prevotellaceae;Prevotella_1;
Otu00221	5710	Bacteria;Bacteroidetes;Bacteroidia;Bacteroidales;Prevotellaceae;Prevotella_1;
Otu00222	5673	Bacteria;Firmicutes;Clostridia;Clostridiales;Lachnospiraceae;Lachnospiraceae_AC2044_group;
Otu00223	5645	Bacteria;Bacteroidetes;Bacteroidia;Bacteroidales;Muribaculaceae;Muribaculaceae_ge;
Otu00224	5618	Bacteria;Firmicutes;Clostridia;Clostridiales;Lachnospiraceae;Lachnospiraceae_ge;
Otu00225	5609	Bacteria;Firmicutes;Clostridia;Clostridiales;Ruminococcaceae;Saccharofermentans;
Otu00226	5573	Bacteria;Firmicutes;Clostridia;Clostridiales;Lachnospiraceae;Lachnospiraceae_unclassified;
Otu00227	5532	Bacteria;Bacteroidetes;Bacteroidia;Bacteroidales;Prevotellaceae;Prevotella_1;
Otu00228	5520	Bacteria;Firmicutes;Clostridia;Clostridiales;Lachnospiraceae;Lachnospiraceae_unclassified;
Otu00229	5491	Bacteria;Firmicutes;Clostridia;Clostridiales;Lachnospiraceae;FD2005;
Otu00230	5451	Bacteria;Bacteroidetes;Bacteroidia;Bacteroidales;Prevotellaceae;Prevotella_1;
Otu00231	5398	Bacteria;Firmicutes;Clostridia;Clostridiales;Lachnospiraceae;Lachnospiraceae_unclassified;
Otu00232	5391	Bacteria;Firmicutes;Clostridia;Clostridiales;Lachnospiraceae;Lachnospiraceae_unclassified;
Otu00233	5389	Bacteria;Firmicutes;Clostridia;Clostridiales;Clostridiales_unclassified;Clostridiales_unclassified;
Otu00234	5379	Bacteria;Bacteroidetes;Bacteroidia;Bacteroidales;Prevotellaceae;Prevotella_1;
Otu00235	5373	Bacteria;Bacteroidetes;Bacteroidia;Bacteroidales;Prevotellaceae;Prevotella_1;
Otu00236	5368	Bacteria;Firmicutes;Clostridia;Clostridiales;Ruminococcaceae;Ruminococcaceae_unclassified;
Otu00237	5356	Bacteria;Bacteroidetes;Bacteroidia;Bacteroidales;Prevotellaceae;Prevotella_1;
Otu00238	5341	Bacteria;Firmicutes;Negativicutes;Selenomonadales;Acidaminococcaceae;Succiniclasticum;
Otu00239	5328	Bacteria;Bacteroidetes;Bacteroidia;Bacteroidales;F082;F082_ge;
Otu00240	5254	Bacteria;Firmicutes;Negativicutes;Selenomonadales;Veillonellaceae;Veillonellaceae_unclassified;
Otu00241	5198	Bacteria;Firmicutes;Clostridia;Clostridiales;Ruminococcaceae;Ruminiclostridium_6;
Otu00242	5146	Bacteria;Tenericutes;Mollicutes;Mollicutes_RF39;Mollicutes_RF39_fa;Mollicutes_RF39_ge;
Otu00243	5146	Bacteria;Firmicutes;Negativicutes;Selenomonadales;Veillonellaceae;Dialister;
Otu00244	5112	Bacteria;Firmicutes;Clostridia;Clostridiales;Lachnospiraceae;Lachnospiraceae_unclassified;
Otu00245	5107	Bacteria;Bacteroidetes;Bacteroidia;Bacteroidales;Prevotellaceae;Prevotella_1;
Otu00246	5099	Bacteria;Kiritimatiellaeota;Kiritimatiellae;WCHB1-41;WCHB1-41_fa;WCHB1-41_ge;
Otu00247	5089	Bacteria;Firmicutes;Negativicutes;Selenomonadales;Acidaminococcaceae;Acidaminococcus;
Otu00248	5081	Bacteria;Firmicutes;Clostridia;Clostridiales;Ruminococcaceae;Ruminococcus_1;
Otu00249	5078	Bacteria;Firmicutes;Clostridia;Clostridiales;Lachnospiraceae;Lachnospiraceae_NK3A20_group;
Otu00250	5077	Bacteria;Bacteroidetes;Bacteroidia;Bacteroidales;Prevotellaceae;Prevotellaceae_unclassified;
Otu00251	5046	Bacteria;Proteobacteria;Deltaproteobacteria;Desulfovibrionales;Desulfovibrionaceae;Desulfovibrio;
Otu00252	5014	Bacteria;Bacteroidetes;Bacteroidia;Bacteroidales;Rikenellaceae;Rikenellaceae_RC9_gut_group;
Otu00253	5013	Bacteria;Firmicutes;Clostridia;Clostridiales;Lachnospiraceae;Lachnospiraceae_unclassified;
Otu00254	4988	Bacteria;Firmicutes;Clostridia;Clostridiales;Lachnospiraceae;Lachnospiraceae_unclassified;
Otu00255	4987	Bacteria;Bacteroidetes;Bacteroidia;Bacteroidales;Prevotellaceae;Prevotella_1;
Otu00256	4980	Bacteria;Firmicutes;Clostridia;Clostridiales;Lachnospiraceae;Lachnospiraceae_unclassified;
Otu00257	4968	Bacteria;Bacteroidetes;Bacteroidia;Bacteroidales;Prevotellaceae;Prevotella_1;
Otu00258	4957	Bacteria;Bacteroidetes;Bacteroidia;Bacteroidales;Prevotellaceae;Prevotella_1;
Otu00259	4917	Bacteria;Firmicutes;Clostridia;Clostridiales;Lachnospiraceae;Oribacterium;
Otu00260	4911	Bacteria;Firmicutes;Clostridia;Clostridiales;Lachnospiraceae;Lachnospiraceae_NK3A20_group;
Otu00261	4903	Bacteria;Bacteroidetes;Bacteroidia;Bacteroidales;Prevotellaceae;Prevotellaceae_NK3B31_group;
Otu00262	4890	Bacteria;Firmicutes;Clostridia;Clostridiales;Lachnospiraceae;Lachnospiraceae_unclassified;
Otu00263	4872	Bacteria;Firmicutes;Clostridia;Clostridiales;Lachnospiraceae;Lachnospiraceae_unclassified;
Otu00264	4842	Bacteria;Firmicutes;Clostridia;Clostridiales;Lachnospiraceae;Lachnospiraceae_unclassified;
Otu00265	4821	Bacteria;Bacteroidetes;Bacteroidia;Bacteroidales;Muribaculaceae;Muribaculaceae_ge;
Otu00266	4813	Bacteria;Firmicutes;Clostridia;Clostridiales;Lachnospiraceae;Acetitomaculum;
Otu00267	4804	Bacteria;Firmicutes;Clostridia;Clostridiales;Lachnospiraceae;Lachnospiraceae_unclassified;
Otu00268	4773	Bacteria;Firmicutes;Clostridia;Clostridiales;Christensenellaceae;Christensenellaceae_R-7_group;
Otu00269	4766	Bacteria;Bacteroidetes;Bacteroidia;Bacteroidales;Prevotellaceae;Prevotella_1;
Otu00270	4756	Bacteria;Bacteroidetes;Bacteroidia;Bacteroidales;Prevotellaceae;Prevotella_1;
Otu00271	4744	Bacteria;Firmicutes;Clostridia;Clostridiales;Ruminococcaceae;Ruminococcaceae_UCG-014;
Otu00272	4672	Bacteria;Bacteroidetes;Bacteroidia;Bacteroidales;Rikenellaceae;Rikenellaceae_RC9_gut_group;
Otu00273	4668	Bacteria;Firmicutes;Negativicutes;Selenomonadales;Acidaminococcaceae;Succiniclasticum;
Otu00274	4591	Bacteria;Bacteroidetes;Bacteroidia;Bacteroidales;F082;F082_ge;
Otu00275	4588	Bacteria;Bacteroidetes;Bacteroidia;Bacteroidales;Prevotellaceae;Prevotellaceae_UCG-001;
Otu00276	4569	Bacteria;Firmicutes;Erysipelotrichia;Erysipelotrichales;Erysipelotrichaceae;Sharpea;
Otu00277	4558	Bacteria;Bacteroidetes;Bacteroidia;Bacteroidales;F082;F082_ge;
Otu00278	4542	Bacteria;Bacteroidetes;Bacteroidia;Bacteroidales;Prevotellaceae;Prevotella_1;
Otu00279	4531	Bacteria;Bacteroidetes;Bacteroidia;Bacteroidales;Rikenellaceae;Rikenellaceae_RC9_gut_group;
Otu00280	4469	Bacteria;Firmicutes;Clostridia;Clostridiales;Lachnospiraceae;Lachnospiraceae_unclassified;
Otu00281	4445	Bacteria;Bacteroidetes;Bacteroidia;Bacteroidales;Prevotellaceae;Prevotellaceae_unclassified;
Otu00282	4429	Bacteria;Firmicutes;Clostridia;Clostridiales;Ruminococcaceae;Ruminococcaceae_unclassified;
Otu00283	4402	Bacteria;Bacteroidetes;Bacteroidia;Bacteroidales;Prevotellaceae;Prevotella_1;
Otu00284	4399	Bacteria;Firmicutes;Clostridia;Clostridiales;Defluviitaleaceae;Defluviitaleaceae_UCG-011;
Otu00285	4380	Bacteria;Firmicutes;Clostridia;Clostridiales;Lachnospiraceae;Lachnospiraceae_unclassified;
Otu00286	4347	Bacteria;Bacteroidetes;Bacteroidia;Bacteroidales;Prevotellaceae;Prevotellaceae_YAB2003_group;
Otu00287	4338	Bacteria;Bacteroidetes;Bacteroidia;Bacteroidales;Rikenellaceae;U29-B03;
Otu00288	4334	Bacteria;Firmicutes;Clostridia;Clostridiales;Lachnospiraceae;Lachnospiraceae_UCG-002;
Otu00289	4260	Bacteria;Bacteroidetes;Bacteroidia;Bacteroidales;Rikenellaceae;Rikenellaceae_RC9_gut_group;
Otu00290	4257	Bacteria;Cyanobacteria;Melainabacteria;Gastranaerophilales;Gastranaerophilales_fa;Gastranaerophilales_ge;
Otu00291	4257	Bacteria;Bacteroidetes;Bacteroidia;Bacteroidales;Prevotellaceae;Prevotellaceae_UCG-003;
Otu00292	4247	Bacteria;Bacteroidetes;Bacteroidia;Bacteroidales;Prevotellaceae;Prevotella_1;
Otu00293	4195	Bacteria;Bacteroidetes;Bacteroidia;Bacteroidales;Prevotellaceae;Prevotella_1;
Otu00294	4165	Bacteria;Firmicutes;Clostridia;Clostridiales;Lachnospiraceae;Moryella;
Otu00295	4144	Bacteria;Tenericutes;Mollicutes;Mollicutes_RF39;Mollicutes_RF39_fa;Mollicutes_RF39_ge;
Otu00296	4138	Bacteria;Firmicutes;Clostridia;Clostridiales;Lachnospiraceae;Lachnospiraceae_unclassified;
Otu00297	4107	Bacteria;Bacteroidetes;Bacteroidia;Bacteroidales;Prevotellaceae;Prevotella_1;
Otu00298	4106	Bacteria;Bacteroidetes;Bacteroidia;Bacteroidales;Rikenellaceae;Rikenellaceae_RC9_gut_group;
Otu00299	4102	Bacteria;Bacteroidetes;Bacteroidia;Bacteroidales;Prevotellaceae;Prevotellaceae_unclassified;
Otu00300	4102	Bacteria;Synergistetes;Synergistia;Synergistales;Synergistaceae;Pyramidobacter;
Otu00301	4095	Bacteria;Bacteroidetes;Bacteroidia;Bacteroidales;F082;F082_ge;
Otu00302	4093	Bacteria;Bacteroidetes;Bacteroidia;Bacteroidales;Prevotellaceae;Prevotella_1;
Otu00303	4086	Bacteria;Firmicutes;Clostridia;Clostridiales;Lachnospiraceae;Lachnospiraceae_unclassified;
Otu00304	4085	Bacteria;Firmicutes;Clostridia;Clostridiales;Ruminococcaceae;Ruminococcaceae_UCG-014;
Otu00305	4084	Bacteria;Firmicutes;Clostridia;Clostridiales;Lachnospiraceae;Lachnospiraceae_ge;
Otu00306	4081	Bacteria;Firmicutes;Clostridia;Clostridiales;Clostridiales_unclassified;Clostridiales_unclassified;
Otu00307	4049	Bacteria;Firmicutes;Clostridia;Clostridiales;Ruminococcaceae;Ruminococcaceae_unclassified;
Otu00308	4039	Bacteria;Firmicutes;Clostridia;Clostridiales;Lachnospiraceae;Lachnospiraceae_unclassified;
Otu00309	4029	Bacteria;Firmicutes;Clostridia;Clostridiales;Ruminococcaceae;Saccharofermentans;
Otu00310	4014	Bacteria;Bacteroidetes;Bacteroidia;Bacteroidales;Rikenellaceae;Rikenellaceae_RC9_gut_group;
Otu00311	4001	Bacteria;Bacteroidetes;Bacteroidia;Bacteroidales;Prevotellaceae;Prevotella_1;
Otu00312	3979	Bacteria;Firmicutes;Clostridia;Clostridiales;Ruminococcaceae;Ruminococcaceae_UCG-014;
Otu00313	3969	Bacteria;Firmicutes;Clostridia;Clostridiales;Lachnospiraceae;Lachnospiraceae_ge;
Otu00314	3969	Bacteria;Bacteroidetes;Bacteroidia;Bacteroidales;Prevotellaceae;Prevotellaceae_UCG-001;
Otu00315	3960	Bacteria;Firmicutes;Clostridia;Clostridiales;Lachnospiraceae;Lachnoclostridium_10;
Otu00316	3956	Bacteria;Bacteroidetes;Bacteroidia;Bacteroidales;Prevotellaceae;Prevotella_1;
Otu00317	3902	Bacteria;Bacteroidetes;Bacteroidia;Bacteroidia_unclassified;Bacteroidia_unclassified;Bacteroidia_unclassified;
Otu00318	3890	Bacteria;Firmicutes;Clostridia;Clostridiales;Ruminococcaceae;Ruminococcaceae_UCG-014;
Otu00319	3888	Bacteria;Bacteroidetes;Bacteroidia;Bacteroidales;Prevotellaceae;Prevotella_1;
Otu00320	3883	Bacteria;Firmicutes;Clostridia;Clostridiales;Lachnospiraceae;Lachnospiraceae_XPB1014_group;
Otu00321	3835	Bacteria;Firmicutes;Clostridia;Clostridiales;Lachnospiraceae;Lachnospiraceae_unclassified;
Otu00322	3827	Bacteria;Firmicutes;Clostridia;Clostridiales;Lachnospiraceae;FD2005;
Otu00323	3825	Bacteria;Firmicutes;Clostridia;Clostridiales;Ruminococcaceae;Ruminococcus_1;
Otu00324	3819	Bacteria;Kiritimatiellaeota;Kiritimatiellae;WCHB1-41;WCHB1-41_fa;WCHB1-41_ge;
Otu00325	3794	Bacteria;Tenericutes;Mollicutes;Mollicutes_RF39;Mollicutes_RF39_fa;Mollicutes_RF39_ge;
Otu00326	3784	Bacteria;Bacteroidetes;Bacteroidia;Bacteroidales;Prevotellaceae;Prevotella_1;
Otu00327	3754	Bacteria;Bacteroidetes;Bacteroidia;Bacteroidales;Prevotellaceae;Prevotellaceae_unclassified;
Otu00328	3724	Bacteria;Firmicutes;Clostridia;Clostridiales;Ruminococcaceae;Ruminococcus_2;
Otu00329	3722	Bacteria;Bacteroidetes;Bacteroidia;Bacteroidales;Prevotellaceae;Prevotellaceae_unclassified;
Otu00330	3721	Bacteria;Firmicutes;Clostridia;Clostridiales;Lachnospiraceae;Butyrivibrio_2;
Otu00331	3709	Bacteria;Bacteroidetes;Bacteroidia;Bacteroidales;Prevotellaceae;Prevotella_1;
Otu00332	3706	Bacteria;Bacteroidetes;Bacteroidia;Bacteroidales;Bacteroidales_BS11_gut_group;Bacteroidales_BS11_gut_group_ge;
Otu00333	3700	Bacteria;Firmicutes;Erysipelotrichia;Erysipelotrichales;Erysipelotrichaceae;uncultured;
Otu00334	3677	Bacteria;Bacteroidetes;Bacteroidia;Bacteroidales;Prevotellaceae;Prevotellaceae_UCG-001;
Otu00335	3660	Bacteria;Firmicutes;Clostridia;Clostridiales;Christensenellaceae;Christensenellaceae_R-7_group;
Otu00336	3626	Bacteria;Bacteroidetes;Bacteroidia;Bacteroidales;Prevotellaceae;Prevotella_1;
Otu00337	3616	Bacteria;Tenericutes;Mollicutes;Anaeroplasmatales;Anaeroplasmataceae;Anaeroplasma;
Otu00338	3595	Bacteria;Firmicutes;Clostridia;Clostridiales;Ruminococcaceae;Ruminococcaceae_UCG-004;
Otu00339	3546	Bacteria;Bacteroidetes;Bacteroidia;Bacteroidales;Prevotellaceae;Prevotella_1;
Otu00340	3527	Bacteria;Firmicutes;Clostridia;Clostridiales;Ruminococcaceae;Saccharofermentans;
Otu00341	3496	Bacteria;Bacteroidetes;Bacteroidia;Bacteroidales;Bacteroidales_UCG-001;Bacteroidales_UCG-001_ge;
Otu00342	3483	Bacteria;Firmicutes;Clostridia;Clostridiales;Lachnospiraceae;Lachnospiraceae_ND3007_group;
Otu00343	3471	Bacteria;Firmicutes;Clostridia;Clostridiales;Lachnospiraceae;Lachnospiraceae_unclassified;
Otu00344	3469	Bacteria;Firmicutes;Clostridia;Clostridiales;Ruminococcaceae;CAG-352;
Otu00345	3464	Bacteria;Bacteroidetes;Bacteroidia;Bacteroidales;Bacteroidales_BS11_gut_group;Bacteroidales_BS11_gut_group_ge;
Otu00346	3464	Bacteria;Bacteroidetes;Bacteroidia;Bacteroidales;uncultured;uncultured_ge;
Otu00347	3450	Bacteria;Bacteroidetes;Bacteroidia;Bacteroidales;Bacteroidales_unclassified;Bacteroidales_unclassified;
Otu00348	3429	Bacteria;Kiritimatiellaeota;Kiritimatiellae;WCHB1-41;WCHB1-41_fa;WCHB1-41_ge;
Otu00349	3422	Bacteria;Firmicutes;Clostridia;Clostridiales;Lachnospiraceae;Lachnospiraceae_unclassified;
Otu00350	3416	Bacteria;Firmicutes;Clostridia;Clostridiales;Lachnospiraceae;Lachnospiraceae_NK3A20_group;
Otu00351	3414	Bacteria;Bacteroidetes;Bacteroidia;Bacteroidales;uncultured;uncultured_ge;
Otu00352	3396	Bacteria;Bacteroidetes;Bacteroidia;Bacteroidales;Prevotellaceae;Prevotellaceae_UCG-003;
Otu00353	3389	Bacteria;Bacteroidetes;Bacteroidia;Bacteroidales;Prevotellaceae;Prevotella_1;
Otu00354	3380	Bacteria;Firmicutes;Clostridia;Clostridiales;Lachnospiraceae;Lachnospiraceae_NK3A20_group;
Otu00355	3311	Bacteria;Bacteroidetes;Bacteroidia;Bacteroidales;Rikenellaceae;Rikenellaceae_RC9_gut_group;
Otu00356	3311	Bacteria;Bacteroidetes;Bacteroidia;Bacteroidales;Prevotellaceae;Prevotellaceae_unclassified;
Otu00357	3290	Bacteria;Proteobacteria;Gammaproteobacteria;Aeromonadales;Succinivibrionaceae;Succinivibrio;
Otu00358	3279	Bacteria;Firmicutes;Clostridia;Clostridiales;Lachnospiraceae;Lachnospiraceae_unclassified;
Otu00359	3262	Bacteria;Firmicutes;Clostridia;Clostridiales;Lachnospiraceae;Lachnospiraceae_NK3A20_group;
Otu00360	3237	Bacteria;Bacteroidetes;Bacteroidia;Bacteroidales;Rikenellaceae;Rikenellaceae_RC9_gut_group;
Otu00361	3232	Bacteria;Bacteroidetes;Bacteroidia;Bacteroidales;Prevotellaceae;Prevotella_1;
Otu00362	3228	Bacteria;Bacteroidetes;Bacteroidia;Bacteroidales;Bacteroidales_unclassified;Bacteroidales_unclassified;
Otu00363	3224	Bacteria;Firmicutes;Clostridia;Clostridiales;Lachnospiraceae;Oribacterium;
Otu00364	3202	Bacteria;Bacteroidetes;Bacteroidia;Bacteroidales;Prevotellaceae;Prevotella_1;
Otu00365	3200	Bacteria;Firmicutes;Clostridia;Clostridiales;Lachnospiraceae;Syntrophococcus;
Otu00366	3175	Bacteria;Firmicutes;Clostridia;Clostridiales;Ruminococcaceae;Ruminococcaceae_UCG-014;
Otu00367	3161	Bacteria;Firmicutes;Clostridia;Clostridiales;Lachnospiraceae;Lachnospiraceae_unclassified;
Otu00368	3158	Bacteria;Bacteroidetes;Bacteroidia;Bacteroidales;Prevotellaceae;Prevotellaceae_UCG-001;
Otu00369	3152	Bacteria;Firmicutes;Clostridia;Clostridiales;Ruminococcaceae;Ruminococcaceae_UCG-014;
Otu00370	3152	Bacteria;Spirochaetes;Spirochaetia;Spirochaetales;Spirochaetaceae;Treponema_2;
Otu00371	3150	Bacteria;Bacteroidetes;Bacteroidia;Bacteroidales;Prevotellaceae;Prevotellaceae_UCG-003;
Otu00372	3133	Bacteria;Fibrobacteres;Fibrobacteria;Fibrobacterales;Fibrobacteraceae;Fibrobacter;
Otu00373	3129	Bacteria;Firmicutes;Clostridia;Clostridiales;Lachnospiraceae;Oribacterium;
Otu00374	3128	Bacteria;Firmicutes;Negativicutes;Selenomonadales;Veillonellaceae;uncultured;
Otu00375	3084	Bacteria;Firmicutes;Clostridia;Clostridiales;Lachnospiraceae;Lachnospiraceae_unclassified;
Otu00376	3075	Bacteria;Proteobacteria;Gammaproteobacteria;Aeromonadales;Succinivibrionaceae;Succinivibrio;
Otu00377	3064	Bacteria;Bacteroidetes;Bacteroidia;Bacteroidales;Prevotellaceae;Prevotella_7;
Otu00378	3040	Bacteria;Cyanobacteria;Melainabacteria;Gastranaerophilales;Gastranaerophilales_fa;Gastranaerophilales_ge;
Otu00379	3038	Bacteria;Bacteroidetes;Bacteroidia;Bacteroidales;Prevotellaceae;Prevotella_1;
Otu00380	3037	Bacteria;Firmicutes;Clostridia;Clostridiales;Lachnospiraceae;Lachnospiraceae_unclassified;
Otu00381	3036	Bacteria;Bacteroidetes;Bacteroidia;Bacteroidales;Prevotellaceae;Prevotellaceae_UCG-001;
Otu00382	3028	Bacteria;Actinobacteria;Coriobacteriia;Coriobacteriales;Eggerthellaceae;Eggerthellaceae_unclassified;
Otu00383	3027	Bacteria;Firmicutes;Clostridia;Clostridiales;Lachnospiraceae;Lachnospiraceae_unclassified;
Otu00384	3016	Bacteria;Firmicutes;Clostridia;Clostridiales;Ruminococcaceae;Ruminococcaceae_UCG-014;
Otu00385	3011	Bacteria;Firmicutes;Clostridia;Clostridiales;Lachnospiraceae;Marvinbryantia;
Otu00386	3010	Bacteria;Actinobacteria;Actinobacteria;Bifidobacteriales;Bifidobacteriaceae;Bifidobacterium;
Otu00387	2998	Bacteria;Bacteroidetes;Bacteroidia;Bacteroidales;Bacteroidales_unclassified;Bacteroidales_unclassified;
Otu00388	2986	Bacteria;Firmicutes;Clostridia;Clostridiales;Ruminococcaceae;Ruminococcus_1;
Otu00389	2976	Bacteria;Bacteroidetes;Bacteroidia;Bacteroidales;Prevotellaceae;Prevotella_1;
Otu00390	2975	Bacteria;Bacteroidetes;Bacteroidia;Bacteroidales;Prevotellaceae;Prevotellaceae_UCG-001;
Otu00391	2967	Bacteria;Firmicutes;Clostridia;Clostridiales;Lachnospiraceae;Moryella;
Otu00392	2966	Bacteria;Bacteroidetes;Bacteroidia;Bacteroidales;Prevotellaceae;Prevotellaceae_UCG-001;
Otu00393	2954	Bacteria;Bacteroidetes;Bacteroidia;Bacteroidales;Rikenellaceae;Rikenellaceae_RC9_gut_group;
Otu00394	2921	Bacteria;Bacteroidetes;Bacteroidia;Bacteroidales;Prevotellaceae;Prevotellaceae_unclassified;
Otu00395	2914	Bacteria;Bacteroidetes;Bacteroidia;Bacteroidales;Prevotellaceae;Prevotella_1;
Otu00396	2908	Bacteria;Firmicutes;Clostridia;Clostridiales;Lachnospiraceae;Lachnospiraceae_unclassified;
Otu00397	2898	Bacteria;Firmicutes;Clostridia;Clostridiales;Lachnospiraceae;Lachnospiraceae_ge;
Otu00398	2898	Bacteria;Bacteroidetes;Bacteroidia;Bacteroidales;Prevotellaceae;uncultured;
Otu00399	2872	Bacteria;Bacteroidetes;Bacteroidia;Bacteroidales;Prevotellaceae;Prevotellaceae_UCG-003;
Otu00400	2871	Bacteria;Cyanobacteria;Melainabacteria;Gastranaerophilales;Gastranaerophilales_fa;Gastranaerophilales_ge;
Otu00401	2867	Bacteria;Firmicutes;Erysipelotrichia;Erysipelotrichales;Erysipelotrichaceae;Erysipelotrichaceae_unclassified;
Otu00402	2867	Bacteria;Firmicutes;Clostridia;Clostridiales;Lachnospiraceae;Coprococcus_1;
Otu00403	2859	Bacteria;Firmicutes;Clostridia;Clostridiales;Lachnospiraceae;Lachnospiraceae_unclassified;
Otu00404	2857	Bacteria;Firmicutes;Clostridia;Clostridiales;Lachnospiraceae;Lachnospiraceae_unclassified;
Otu00405	2839	Bacteria;Bacteroidetes;Bacteroidia;Bacteroidales;Prevotellaceae;Prevotella_1;
Otu00406	2830	Bacteria;Firmicutes;Clostridia;Clostridiales;Lachnospiraceae;Lachnospiraceae_unclassified;
Otu00407	2820	Bacteria;Bacteroidetes;Bacteroidia;Bacteroidales;Prevotellaceae;Prevotella_1;
Otu00408	2813	Bacteria;Bacteroidetes;Bacteroidia;Bacteroidales;Prevotellaceae;Prevotella_1;
Otu00409	2798	Bacteria;Bacteroidetes;Bacteroidia;Bacteroidales;Prevotellaceae;Prevotellaceae_UCG-001;
Otu00410	2781	Bacteria;Bacteroidetes;Bacteroidia;Bacteroidales;Rikenellaceae;Rikenellaceae_RC9_gut_group;
Otu00411	2768	Bacteria;Bacteroidetes;Bacteroidia;Bacteroidales;Prevotellaceae;Prevotella_1;
Otu00412	2766	Bacteria;Bacteroidetes;Bacteroidia;Bacteroidales;Prevotellaceae;Prevotellaceae_UCG-003;
Otu00413	2765	Bacteria;Bacteroidetes;Bacteroidia;Bacteroidales;Bacteroidales_UCG-001;Bacteroidales_UCG-001_ge;
Otu00414	2749	Bacteria;Firmicutes;Clostridia;Clostridiales;Lachnospiraceae;Lachnospiraceae_unclassified;
Otu00415	2744	Bacteria;Bacteroidetes;Bacteroidia;Bacteroidales;Prevotellaceae;Prevotella_1;
Otu00416	2743	Bacteria;Bacteroidetes;Bacteroidia;Bacteroidales;Prevotellaceae;Prevotellaceae_UCG-001;
Otu00417	2721	Bacteria;Firmicutes;Clostridia;Clostridiales;Lachnospiraceae;Butyrivibrio_2;
Otu00418	2704	Bacteria;Firmicutes;Clostridia;Clostridiales;Christensenellaceae;Christensenellaceae_R-7_group;
Otu00419	2699	Bacteria;Firmicutes;Clostridia;Clostridiales;Lachnospiraceae;FD2005;
Otu00420	2688	Bacteria;Firmicutes;Clostridia;Clostridiales;Christensenellaceae;Christensenellaceae_R-7_group;
Otu00421	2677	Bacteria;Bacteroidetes;Bacteroidia;Bacteroidales;Rikenellaceae;Rikenellaceae_RC9_gut_group;
Otu00422	2672	Bacteria;Firmicutes;Clostridia;Clostridiales;Ruminococcaceae;Ruminococcus_1;
Otu00423	2667	Bacteria;Firmicutes;Clostridia;Clostridiales;Lachnospiraceae;Butyrivibrio_2;
Otu00424	2665	Bacteria;Firmicutes;Clostridia;Clostridiales;Lachnospiraceae;Lachnospiraceae_unclassified;
Otu00425	2659	Bacteria;Firmicutes;Erysipelotrichia;Erysipelotrichales;Erysipelotrichaceae;Erysipelotrichaceae_unclassified;
Otu00426	2645	Bacteria;Bacteroidetes;Bacteroidia;Bacteroidales;Prevotellaceae;Prevotella_1;
Otu00427	2629	Bacteria;Firmicutes;Clostridia;Clostridiales;Ruminococcaceae;Ruminococcaceae_unclassified;
Otu00428	2621	Bacteria;Firmicutes;Clostridia;Clostridiales;Lachnospiraceae;Lachnospiraceae_ge;
Otu00429	2616	Bacteria;Bacteroidetes;Bacteroidia;Bacteroidales;Prevotellaceae;Prevotellaceae_UCG-003;
Otu00430	2612	Bacteria;Firmicutes;Clostridia;Clostridiales;Lachnospiraceae;Lachnospiraceae_unclassified;
Otu00431	2611	Bacteria;Bacteroidetes;Bacteroidia;Bacteroidales;Prevotellaceae;Prevotellaceae_UCG-001;
Otu00432	2601	Bacteria;Bacteroidetes;Bacteroidia;Bacteroidales;Prevotellaceae;Prevotella_1;
Otu00433	2578	Bacteria;Bacteroidetes;Bacteroidia;Bacteroidales;Prevotellaceae;Prevotella_1;
Otu00434	2572	Bacteria;Bacteroidetes;Bacteroidia;Bacteroidales;Prevotellaceae;Prevotellaceae_unclassified;
Otu00435	2565	Bacteria;Bacteroidetes;Bacteroidia;Bacteroidales;Prevotellaceae;Prevotellaceae_unclassified;
Otu00436	2562	Bacteria;Bacteroidetes;Bacteroidia;Bacteroidales;Prevotellaceae;Prevotella_1;
Otu00437	2552	Bacteria;Firmicutes;Clostridia;Clostridiales;Lachnospiraceae;Lachnospiraceae_unclassified;
Otu00438	2544	Bacteria;Bacteroidetes;Bacteroidia;Bacteroidales;Prevotellaceae;Prevotella_1;
Otu00439	2543	Bacteria;Firmicutes;Clostridia;Clostridiales;Lachnospiraceae;Lachnospiraceae_unclassified;
Otu00440	2530	Bacteria;Firmicutes;Clostridia;Clostridiales;Lachnospiraceae;Lachnospiraceae_unclassified;
Otu00441	2503	Bacteria;Bacteroidetes;Bacteroidia;Bacteroidales;Prevotellaceae;Prevotella_1;
Otu00442	2501	Bacteria;Firmicutes;Clostridia;Clostridiales;Family_XIII;Family_XIII_unclassified;
Otu00443	2495	Bacteria;Firmicutes;Negativicutes;Selenomonadales;Veillonellaceae;Anaerovibrio;
Otu00444	2495	Bacteria;Firmicutes;Clostridia;Clostridiales;Ruminococcaceae;Ruminococcus_1;
Otu00445	2493	Bacteria;Bacteroidetes;Bacteroidia;Bacteroidales;Prevotellaceae;Prevotella_1;
Otu00446	2469	Bacteria;Firmicutes;Clostridia;Clostridiales;Lachnospiraceae;Lachnospiraceae_unclassified;
Otu00447	2463	Bacteria;Actinobacteria;Coriobacteriia;Coriobacteriales;Eggerthellaceae;DNF00809;
Otu00448	2461	Bacteria;Firmicutes;Erysipelotrichia;Erysipelotrichales;Erysipelotrichaceae;Erysipelotrichaceae_UCG-004;
Otu00449	2450	Bacteria;Bacteroidetes;Bacteroidia;Bacteroidales;Prevotellaceae;Prevotellaceae_unclassified;
Otu00450	2445	Bacteria;Patescibacteria;Saccharimonadia;Saccharimonadales;Saccharimonadaceae;Candidatus_Saccharimonas;
Otu00451	2440	Bacteria;Firmicutes;Clostridia;Clostridiales;Family_XIII;Family_XIII_ge;
Otu00452	2434	Bacteria;Firmicutes;Clostridia;Clostridiales;Lachnospiraceae;Lachnospiraceae_ge;
Otu00453	2412	Bacteria;Firmicutes;Clostridia;Clostridiales;Lachnospiraceae;Lachnospiraceae_unclassified;
Otu00454	2412	Bacteria;Firmicutes;Clostridia;Clostridiales;Lachnospiraceae;Lachnospiraceae_unclassified;
Otu00455	2402	Bacteria;Cyanobacteria;Melainabacteria;Gastranaerophilales;Gastranaerophilales_fa;Gastranaerophilales_ge;
Otu00456	2382	Bacteria;Firmicutes;Clostridia;Clostridiales;Ruminococcaceae;Ruminococcaceae_UCG-014;
Otu00457	2371	Bacteria;Bacteroidetes;Bacteroidia;Bacteroidales;Prevotellaceae;Prevotella_1;
Otu00458	2371	Bacteria;Fibrobacteres;Fibrobacteria;Fibrobacterales;Fibrobacteraceae;Fibrobacter;
Otu00459	2369	Bacteria;Firmicutes;Clostridia;Clostridiales;Clostridiales_unclassified;Clostridiales_unclassified;
Otu00460	2358	Bacteria;Bacteria_unclassified;Bacteria_unclassified;Bacteria_unclassified;Bacteria_unclassified;Bacteria_unclassified;
Otu00461	2356	Bacteria;Firmicutes;Clostridia;Clostridiales;Lachnospiraceae;Lachnospiraceae_UCG-006;
Otu00462	2350	Bacteria;Bacteroidetes;Bacteroidia;Bacteroidales;Prevotellaceae;Prevotella_1;
Otu00463	2338	Bacteria;Bacteroidetes;Bacteroidia;Bacteroidales;Prevotellaceae;Prevotella_1;
Otu00464	2331	Bacteria;Bacteroidetes;Bacteroidia;Bacteroidales;Prevotellaceae;Prevotella_1;
Otu00465	2327	Bacteria;Firmicutes;Clostridia;Clostridiales;Lachnospiraceae;Lachnospiraceae_ge;
Otu00466	2313	Bacteria;Bacteria_unclassified;Bacteria_unclassified;Bacteria_unclassified;Bacteria_unclassified;Bacteria_unclassified;
Otu00467	2291	Bacteria;Bacteroidetes;Bacteroidia;Bacteroidales;Prevotellaceae;Prevotella_1;
Otu00468	2288	Bacteria;Bacteroidetes;Bacteroidia;Bacteroidales;Prevotellaceae;Prevotella_1;
Otu00469	2283	Bacteria;Firmicutes;Clostridia;Clostridiales;Family_XIII;Anaerovorax;
Otu00470	2280	Bacteria;Firmicutes;Clostridia;Clostridiales;Lachnospiraceae;Syntrophococcus;
Otu00471	2278	Bacteria;Bacteroidetes;Bacteroidia;Bacteroidales;Prevotellaceae;Prevotella_1;
Otu00472	2276	Bacteria;Bacteroidetes;Bacteroidia;Bacteroidales;Rikenellaceae;Rikenellaceae_RC9_gut_group;
Otu00473	2261	Bacteria;Bacteroidetes;Bacteroidia;Bacteroidales;Prevotellaceae;Prevotellaceae_UCG-003;
Otu00474	2259	Bacteria;Firmicutes;Clostridia;Clostridiales;Lachnospiraceae;Lachnospiraceae_unclassified;
Otu00475	2258	Bacteria;Firmicutes;Clostridia;Clostridiales;Lachnospiraceae;Lachnospiraceae_NK3A20_group;
Otu00476	2257	Bacteria;Firmicutes;Clostridia;Clostridiales;Ruminococcaceae;Ruminococcaceae_UCG-014;
Otu00477	2253	Bacteria;Firmicutes;Clostridia;Clostridiales;Ruminococcaceae;Ruminococcaceae_unclassified;
Otu00478	2247	Bacteria;Bacteroidetes;Bacteroidia;Bacteroidales;Prevotellaceae;Prevotellaceae_UCG-001;
Otu00479	2243	Bacteria;Firmicutes;Clostridia;Clostridiales;Ruminococcaceae;Ruminococcaceae_UCG-010;
Otu00480	2241	Bacteria;Firmicutes;Clostridia;Clostridiales;Defluviitaleaceae;Defluviitaleaceae_UCG-011;
Otu00481	2237	Bacteria;Cyanobacteria;Melainabacteria;Gastranaerophilales;Gastranaerophilales_fa;Gastranaerophilales_ge;
Otu00482	2226	Bacteria;Kiritimatiellaeota;Kiritimatiellae;WCHB1-41;WCHB1-41_fa;WCHB1-41_ge;
Otu00483	2220	Bacteria;Firmicutes;Clostridia;Clostridiales;Lachnospiraceae;Acetitomaculum;
Otu00484	2215	Bacteria;Bacteroidetes;Bacteroidia;Bacteroidales;Prevotellaceae;Prevotellaceae_NK3B31_group;
Otu00485	2209	Bacteria;Firmicutes;Clostridia;Clostridiales;Lachnospiraceae;Shuttleworthia;
Otu00486	2209	Bacteria;Firmicutes;Clostridia;Clostridiales;Ruminococcaceae;Oscillospira;
Otu00487	2208	Bacteria;Firmicutes;Clostridia;Clostridiales;Lachnospiraceae;Lachnospiraceae_unclassified;
Otu00488	2201	Bacteria;Firmicutes;Clostridia;Clostridiales;Christensenellaceae;Christensenellaceae_R-7_group;
Otu00489	2194	Bacteria;Firmicutes;Clostridia;Clostridiales;Ruminococcaceae;Ruminococcus_1;
Otu00490	2186	Bacteria;Bacteroidetes;Bacteroidia;Bacteroidales;Prevotellaceae;Prevotella_1;
Otu00491	2185	Bacteria;WPS-2;WPS-2_cl;WPS-2_or;WPS-2_fa;WPS-2_ge;
Otu00492	2178	Bacteria;Bacteroidetes;Bacteroidia;Bacteroidales;Rikenellaceae;Rikenellaceae_RC9_gut_group;
Otu00493	2156	Bacteria;Bacteroidetes;Bacteroidia;Bacteroidales;Prevotellaceae;Alloprevotella;
Otu00494	2148	Bacteria;Planctomycetes;Planctomycetacia;Pirellulales;Pirellulaceae;CPla-4_termite_group;
Otu00495	2145	Bacteria;Firmicutes;Clostridia;Clostridiales;Lachnospiraceae;Lachnospiraceae_unclassified;
Otu00496	2134	Bacteria;Firmicutes;Clostridia;Clostridiales;Clostridiales_unclassified;Clostridiales_unclassified;
Otu00497	2126	Bacteria;Bacteroidetes;Bacteroidia;Bacteroidales;Prevotellaceae;Prevotellaceae_NK3B31_group;
Otu00498	2120	Bacteria;Fibrobacteres;Fibrobacteria;Fibrobacterales;Fibrobacteraceae;Fibrobacter;
Otu00499	2108	Bacteria;Bacteroidetes;Bacteroidia;Bacteroidales;Muribaculaceae;Muribaculaceae_ge;
Otu00500	2076	Bacteria;Spirochaetes;Spirochaetia;Spirochaetales;Spirochaetaceae;Treponema_2;
Otu00501	2073	Bacteria;Firmicutes;Clostridia;Clostridiales;Lachnospiraceae;Lachnospiraceae_FCS020_group;
Otu00502	2071	Bacteria;Bacteroidetes;Bacteroidia;Bacteroidales;Prevotellaceae;Prevotella_1;
Otu00503	2059	Bacteria;Bacteroidetes;Bacteroidia;Bacteroidales;Prevotellaceae;Prevotella_1;
Otu00504	2053	Bacteria;Firmicutes;Clostridia;Clostridiales;Family_XIII;Family_XIII_ge;
Otu00505	2053	Bacteria;Firmicutes;Clostridia;Clostridiales;Ruminococcaceae;Ruminococcaceae_unclassified;
Otu00506	2051	Bacteria;Bacteroidetes;Bacteroidia;Bacteroidales;Prevotellaceae;Prevotellaceae_UCG-003;
Otu00507	2048	Bacteria;Bacteroidetes;Bacteroidia;Bacteroidales;Prevotellaceae;Prevotella_1;
Otu00508	2047	Bacteria;Bacteroidetes;Bacteroidia;Bacteroidales;Prevotellaceae;Prevotellaceae_unclassified;
Otu00509	2045	Bacteria;Firmicutes;Clostridia;Clostridiales;Christensenellaceae;Christensenellaceae_R-7_group;
Otu00510	2029	Bacteria;Bacteroidetes;Bacteroidia;Bacteroidales;Prevotellaceae;Prevotella_1;
Otu00511	2027	Bacteria;Firmicutes;Clostridia;Clostridiales;Lachnospiraceae;Lachnospiraceae_FE2018_group;
Otu00512	1999	Bacteria;Actinobacteria;Coriobacteriia;Coriobacteriales;Atopobiaceae;Olsenella;
Otu00513	1995	Bacteria;Bacteroidetes;Bacteroidia;Bacteroidales;Prevotellaceae;Prevotellaceae_UCG-001;
Otu00514	1991	Bacteria;Tenericutes;Mollicutes;Mollicutes_RF39;Mollicutes_RF39_fa;Mollicutes_RF39_ge;
Otu00515	1991	Bacteria;Bacteroidetes;Bacteroidia;Bacteroidales;Prevotellaceae;Prevotella_1;
Otu00516	1986	Bacteria;Firmicutes;Clostridia;Clostridiales;Lachnospiraceae;Lachnospiraceae_unclassified;
Otu00517	1986	Bacteria;Cyanobacteria;Melainabacteria;Gastranaerophilales;Gastranaerophilales_fa;Gastranaerophilales_ge;
Otu00518	1984	Bacteria;Firmicutes;Clostridia;Clostridiales;Ruminococcaceae;Ruminococcaceae_NK4A214_group;
Otu00519	1983	Bacteria;Bacteroidetes;Bacteroidia;Bacteroidales;Prevotellaceae;Prevotella_1;
Otu00520	1978	Bacteria;Spirochaetes;Spirochaetia;Spirochaetales;Spirochaetaceae;Spirochaetaceae_unclassified;
Otu00521	1969	Bacteria;Firmicutes;Clostridia;Clostridiales;Christensenellaceae;Christensenellaceae_R-7_group;
Otu00522	1965	Bacteria;Firmicutes;Clostridia;Clostridiales;Clostridiales_unclassified;Clostridiales_unclassified;
Otu00523	1963	Bacteria;Bacteroidetes;Bacteroidia;Bacteroidales;Prevotellaceae;Prevotella_1;
Otu00524	1959	Bacteria;Firmicutes;Clostridia;Clostridiales;Lachnospiraceae;Lachnospiraceae_unclassified;
Otu00525	1957	Bacteria;Bacteroidetes;Bacteroidia;Bacteroidales;Prevotellaceae;Prevotella_1;
Otu00526	1951	Bacteria;Firmicutes;Clostridia;Clostridiales;Lachnospiraceae;Acetitomaculum;
Otu00527	1947	Bacteria;Bacteroidetes;Bacteroidia;Bacteroidales;Prevotellaceae;Prevotella_1;
Otu00528	1924	Bacteria;Bacteroidetes;Bacteroidia;Bacteroidales;Prevotellaceae;Prevotella_1;
Otu00529	1922	Bacteria;Actinobacteria;Coriobacteriia;Coriobacteriales;Atopobiaceae;Atopobium;
Otu00530	1922	Bacteria;Firmicutes;Clostridia;Clostridiales;Lachnospiraceae;Roseburia;
Otu00531	1918	Bacteria;Bacteroidetes;Bacteroidia;Bacteroidales;Muribaculaceae;Muribaculaceae_ge;
Otu00532	1917	Bacteria;Firmicutes;Clostridia;Clostridiales;Family_XIII;Mogibacterium;
Otu00533	1913	Bacteria;Firmicutes;Clostridia;Clostridiales;Lachnospiraceae;Lachnospiraceae_unclassified;
Otu00534	1911	Bacteria;Firmicutes;Negativicutes;Selenomonadales;Veillonellaceae;Selenomonas_3;
Otu00535	1910	Bacteria;Actinobacteria;Coriobacteriia;Coriobacteriales;Eggerthellaceae;DNF00809;
Otu00536	1904	Bacteria;Spirochaetes;Spirochaetia;Spirochaetales;Spirochaetaceae;Treponema_2;
Otu00537	1898	Bacteria;Bacteroidetes;Bacteroidia;Bacteroidales;Prevotellaceae;Prevotella_1;
Otu00538	1889	Bacteria;Bacteroidetes;Bacteroidia;Bacteroidales;Prevotellaceae;Prevotellaceae_UCG-003;
Otu00539	1849	Bacteria;Firmicutes;Clostridia;Clostridiales;Lachnospiraceae;Lachnospiraceae_unclassified;
Otu00540	1836	Bacteria;Bacteroidetes;Bacteroidia;Bacteroidales;F082;F082_ge;
Otu00541	1834	Bacteria;Firmicutes;Clostridia;Clostridiales;Lachnospiraceae;Lachnospiraceae_unclassified;
Otu00542	1831	Bacteria;Firmicutes;Clostridia;Clostridiales;Lachnospiraceae;Lachnospiraceae_unclassified;
Otu00543	1827	Bacteria;Bacteroidetes;Bacteroidia;Bacteroidales;Prevotellaceae;Prevotellaceae_unclassified;
Otu00544	1824	Bacteria;Bacteroidetes;Bacteroidia;Bacteroidales;Prevotellaceae;Prevotella_1;
Otu00545	1822	Bacteria;Bacteroidetes;Bacteroidia;Bacteroidales;Prevotellaceae;Prevotella_1;
Otu00546	1822	Bacteria;Firmicutes;Clostridia;Clostridiales;Ruminococcaceae;uncultured;
Otu00547	1822	Bacteria;Firmicutes;Clostridia;Clostridiales;Lachnospiraceae;Lachnospiraceae_unclassified;
Otu00548	1818	Bacteria;Bacteroidetes;Bacteroidia;Bacteroidales;Prevotellaceae;Prevotellaceae_NK3B31_group;
Otu00549	1815	Bacteria;Firmicutes;Clostridia;Clostridiales;Lachnospiraceae;Butyrivibrio_2;
Otu00550	1810	Bacteria;Firmicutes;Clostridia;Clostridiales;Lachnospiraceae;Acetitomaculum;
Otu00551	1809	Bacteria;Firmicutes;Clostridia;Clostridiales;Lachnospiraceae;Lachnospiraceae_unclassified;
Otu00552	1799	Bacteria;Firmicutes;Clostridia;Clostridiales;Lachnospiraceae;Lachnospiraceae_unclassified;
Otu00553	1790	Bacteria;Firmicutes;Clostridia;Clostridiales;Lachnospiraceae;Lachnospiraceae_XPB1014_group;
Otu00554	1787	Bacteria;Firmicutes;Clostridia;Clostridiales;Lachnospiraceae;Lachnospiraceae_ge;
Otu00555	1785	Bacteria;Bacteroidetes;Bacteroidia;Bacteroidales;Prevotellaceae;Prevotella_1;
Otu00556	1783	Bacteria;Firmicutes;Clostridia;Clostridiales;Lachnospiraceae;Lachnospiraceae_UCG-002;
Otu00557	1782	Bacteria;Bacteroidetes;Bacteroidia;Bacteroidia_unclassified;Bacteroidia_unclassified;Bacteroidia_unclassified;
Otu00558	1779	Bacteria;Firmicutes;Clostridia;Clostridiales;Lachnospiraceae;Lachnospiraceae_NK3A20_group;
Otu00559	1778	Bacteria;Bacteroidetes;Bacteroidia;Bacteroidales;Prevotellaceae;Prevotella_1;
Otu00560	1777	Bacteria;Firmicutes;Clostridia;Clostridiales;Ruminococcaceae;Ruminococcaceae_UCG-014;
Otu00561	1770	Bacteria;Firmicutes;Clostridia;Clostridiales;Ruminococcaceae;Ruminococcaceae_UCG-010;
Otu00562	1760	Bacteria;Firmicutes;Clostridia;Clostridiales;Lachnospiraceae;Marvinbryantia;
Otu00563	1757	Bacteria;Spirochaetes;Spirochaetia;Spirochaetales;Spirochaetaceae;Treponema_2;
Otu00564	1747	Bacteria;Firmicutes;Clostridia;Clostridiales;Ruminococcaceae;Ruminococcaceae_UCG-010;
Otu00565	1745	Bacteria;Firmicutes;Erysipelotrichia;Erysipelotrichales;Erysipelotrichaceae;Erysipelotrichaceae_UCG-004;
Otu00566	1742	Bacteria;Patescibacteria;Gracilibacteria;Absconditabacteriales_(SR1);Absconditabacteriales_(SR1)_fa;Absconditabacteriales_(SR1)_ge;
Otu00567	1741	Bacteria;Bacteroidetes;Bacteroidia;Bacteroidales;Bacteroidales_RF16_group;Bacteroidales_RF16_group_ge;
Otu00568	1741	Bacteria;Firmicutes;Clostridia;Clostridiales;Lachnospiraceae;Tyzzerella_3;
Otu00569	1740	Bacteria;Bacteroidetes;Bacteroidia;Bacteroidales;Bacteroidales_unclassified;Bacteroidales_unclassified;
Otu00570	1733	Bacteria;Firmicutes;Clostridia;Clostridiales;Lachnospiraceae;possible_genus_Sk018;
Otu00571	1731	Bacteria;Bacteroidetes;Bacteroidia;Bacteroidales;Prevotellaceae;Prevotella_1;
Otu00572	1727	Bacteria;Firmicutes;Clostridia;Clostridiales;Lachnospiraceae;Howardella;
Otu00573	1722	Bacteria;Bacteroidetes;Bacteroidia;Bacteroidales;uncultured;uncultured_ge;
Otu00574	1713	Bacteria;Firmicutes;Clostridia;Clostridiales;Lachnospiraceae;Lachnospiraceae_unclassified;
Otu00575	1704	Bacteria;Bacteroidetes;Bacteroidia;Bacteroidales;Prevotellaceae;Prevotella_1;
Otu00576	1697	Bacteria;Firmicutes;Clostridia;Clostridiales;Lachnospiraceae;Lachnospiraceae_UCG-008;
Otu00577	1694	Bacteria;Firmicutes;Clostridia;Clostridiales;Lachnospiraceae;Lachnospiraceae_unclassified;
Otu00578	1693	Bacteria;Firmicutes;Clostridia;Clostridiales;Ruminococcaceae;Ruminococcaceae_UCG-010;
Otu00579	1693	Bacteria;Firmicutes;Clostridia;Clostridiales;Christensenellaceae;Christensenellaceae_R-7_group;
Otu00580	1692	Bacteria;Firmicutes;Clostridia;Clostridiales;Lachnospiraceae;Lachnoclostridium_10;
Otu00581	1687	Bacteria;Firmicutes;Clostridia;Clostridiales;Christensenellaceae;Christensenellaceae_R-7_group;
Otu00582	1676	Bacteria;Bacteroidetes;Bacteroidia;Bacteroidales;p-251-o5;p-251-o5_ge;
Otu00583	1669	Bacteria;Bacteroidetes;Bacteroidia;Bacteroidales;Prevotellaceae;Prevotella_1;
Otu00584	1655	Bacteria;Firmicutes;Clostridia;Clostridiales;Ruminococcaceae;Ruminococcus_2;
Otu00585	1654	Bacteria;Firmicutes;Clostridia;Clostridiales;Ruminococcaceae;Ruminococcaceae_NK4A214_group;
Otu00586	1651	Bacteria;Firmicutes;Clostridia;Clostridiales;Lachnospiraceae;Lachnospiraceae_unclassified;
Otu00587	1651	Bacteria;Bacteroidetes;Bacteroidia;Bacteroidia_unclassified;Bacteroidia_unclassified;Bacteroidia_unclassified;
Otu00588	1648	Bacteria;Bacteroidetes;Bacteroidia;Bacteroidales;Prevotellaceae;Prevotella_1;
Otu00589	1648	Bacteria;Spirochaetes;Spirochaetia;Spirochaetales;Spirochaetaceae;Treponema_2;
Otu00590	1644	Bacteria;Firmicutes;Clostridia;Clostridiales;Lachnospiraceae;Lachnospiraceae_unclassified;
Otu00591	1644	Bacteria;Bacteroidetes;Bacteroidia;Bacteroidales;Prevotellaceae;Prevotella_1;
Otu00592	1643	Bacteria;Bacteroidetes;Bacteroidia;Bacteroidales;Prevotellaceae;Prevotella_1;
Otu00593	1642	Bacteria;Firmicutes;Clostridia;Clostridiales;Lachnospiraceae;Acetitomaculum;
Otu00594	1641	Bacteria;Firmicutes;Clostridia;Clostridiales;Lachnospiraceae;Lachnospiraceae_unclassified;
Otu00595	1640	Bacteria;Bacteroidetes;Bacteroidia;Bacteroidales;Prevotellaceae;Prevotellaceae_UCG-001;
Otu00596	1631	Bacteria;Tenericutes;Mollicutes;Mollicutes_RF39;Mollicutes_RF39_fa;Mollicutes_RF39_ge;
Otu00597	1629	Bacteria;Proteobacteria;Gammaproteobacteria;Betaproteobacteriales;Burkholderiaceae;Sutterella;
Otu00598	1625	Bacteria;Tenericutes;Mollicutes;Anaeroplasmatales;Anaeroplasmataceae;Anaeroplasma;
Otu00599	1620	Bacteria;Bacteroidetes;Bacteroidia;Bacteroidales;Rikenellaceae;Rikenellaceae_RC9_gut_group;
Otu00600	1614	Bacteria;Firmicutes;Clostridia;Clostridiales;Family_XIII;Anaerovorax;
Otu00601	1610	Bacteria;Firmicutes;Clostridia;Clostridiales;Lachnospiraceae;Lachnospiraceae_unclassified;
Otu00602	1600	Bacteria;Firmicutes;Clostridia;Clostridiales;Family_XIII;Family_XIII_unclassified;
Otu00603	1595	Bacteria;Tenericutes;Mollicutes;Anaeroplasmatales;Anaeroplasmataceae;Anaeroplasma;
Otu00604	1593	Bacteria;Chloroflexi;Anaerolineae;Anaerolineales;Anaerolineaceae;Flexilinea;
Otu00605	1588	Bacteria;Firmicutes;Clostridia;Clostridiales;Lachnospiraceae;Tyzzerella_3;
Otu00606	1587	Bacteria;Firmicutes;Clostridia;Clostridiales;Lachnospiraceae;Lachnospiraceae_NK3A20_group;
Otu00607	1583	Bacteria;Firmicutes;Clostridia;Clostridiales;Clostridiales_unclassified;Clostridiales_unclassified;
Otu00608	1581	Bacteria;Tenericutes;Mollicutes;Mollicutes_RF39;Mollicutes_RF39_fa;Mollicutes_RF39_ge;
Otu00609	1574	Bacteria;Firmicutes;Clostridia;Clostridiales;Lachnospiraceae;Lachnospiraceae_unclassified;
Otu00610	1574	Bacteria;Bacteroidetes;Bacteroidia;Bacteroidales;F082;F082_ge;
Otu00611	1567	Bacteria;Firmicutes;Clostridia;Clostridiales;Lachnospiraceae;Lachnospiraceae_UCG-008;
Otu00612	1565	Bacteria;Firmicutes;Clostridia;Clostridiales;Lachnospiraceae;Lachnospiraceae_XPB1014_group;
Otu00613	1560	Bacteria;Bacteroidetes;Bacteroidia;Bacteroidales;Prevotellaceae;Prevotella_1;
Otu00614	1560	Bacteria;Firmicutes;Clostridia;Clostridiales;Lachnospiraceae;Lachnospiraceae_unclassified;
Otu00615	1558	Bacteria;Firmicutes;Clostridia;Clostridiales;Ruminococcaceae;Ruminococcaceae_NK4A214_group;
Otu00616	1555	Bacteria;Bacteroidetes;Bacteroidia;Bacteroidales;Muribaculaceae;Muribaculaceae_ge;
Otu00617	1553	Bacteria;Firmicutes;Clostridia;Clostridiales;Lachnospiraceae;Lachnospiraceae_UCG-006;
Otu00618	1545	Bacteria;Firmicutes;Clostridia;Clostridiales;Christensenellaceae;Christensenellaceae_R-7_group;
Otu00619	1542	Bacteria;Firmicutes;Clostridia;Clostridiales;Lachnospiraceae;Shuttleworthia;
Otu00620	1537	Bacteria;Firmicutes;Clostridia;Clostridiales;Ruminococcaceae;Ruminococcaceae_UCG-014;
Otu00621	1533	Bacteria;Firmicutes;Clostridia;Clostridiales;Lachnospiraceae;Lachnospiraceae_NK3A20_group;
Otu00622	1529	Bacteria;Bacteroidetes;Bacteroidia;Bacteroidales;Prevotellaceae;Prevotella_1;
Otu00623	1519	Bacteria;Firmicutes;Clostridia;Clostridiales;Christensenellaceae;Christensenellaceae_R-7_group;
Otu00624	1512	Bacteria;Bacteroidetes;Bacteroidia;Bacteroidales;Prevotellaceae;Prevotella_1;
Otu00625	1507	Bacteria;Firmicutes;Clostridia;Clostridiales;Defluviitaleaceae;Defluviitaleaceae_UCG-011;
Otu00626	1505	Bacteria;Bacteroidetes;Bacteroidia;Bacteroidales;Rikenellaceae;Rikenellaceae_RC9_gut_group;
Otu00627	1502	Bacteria;Firmicutes;Clostridia;Clostridiales;Lachnospiraceae;Lachnospiraceae_unclassified;
Otu00628	1498	Bacteria;Chloroflexi;Anaerolineae;Anaerolineales;Anaerolineaceae;Flexilinea;
Otu00629	1498	Bacteria;Firmicutes;Clostridia;Clostridiales;Family_XIII;Family_XIII_AD3011_group;
Otu00630	1494	Bacteria;Bacteroidetes;Bacteroidia;Bacteroidales;Prevotellaceae;Prevotella_1;
Otu00631	1493	Bacteria;Actinobacteria;Coriobacteriia;Coriobacteriales;Eggerthellaceae;DNF00809;
Otu00632	1492	Bacteria;Firmicutes;Clostridia;Clostridiales;Family_XIII;Family_XIII_unclassified;
Otu00633	1482	Bacteria;Firmicutes;Clostridia;Clostridiales;Lachnospiraceae;Lachnospiraceae_unclassified;
Otu00634	1482	Bacteria;Bacteroidetes;Bacteroidia;Bacteroidales;Prevotellaceae;Prevotella_1;
Otu00635	1478	Bacteria;Spirochaetes;Spirochaetia;Spirochaetales;Spirochaetaceae;Treponema_2;
Otu00636	1478	Bacteria;Firmicutes;Clostridia;Clostridiales;Clostridiales_unclassified;Clostridiales_unclassified;
Otu00637	1466	Bacteria;Bacteroidetes;Bacteroidia;Bacteroidales;Prevotellaceae;Prevotellaceae_unclassified;
Otu00638	1451	Bacteria;Firmicutes;Clostridia;Clostridiales;Ruminococcaceae;Ruminococcaceae_UCG-014;
Otu00639	1446	Bacteria;Bacteroidetes;Bacteroidia;Bacteroidales;F082;F082_ge;
Otu00640	1445	Bacteria;Firmicutes;Clostridia;Clostridiales;Lachnospiraceae;Anaerosporobacter;
Otu00641	1442	Bacteria;Bacteroidetes;Bacteroidia;Bacteroidales;Prevotellaceae;Prevotella_1;
Otu00642	1440	Bacteria;Firmicutes;Clostridia;Clostridiales;Clostridiales_unclassified;Clostridiales_unclassified;
Otu00643	1440	Bacteria;Firmicutes;Clostridia;Clostridiales;Lachnospiraceae;Lachnospiraceae_unclassified;
Otu00644	1436	Bacteria;Bacteroidetes;Bacteroidia;Bacteroidales;Prevotellaceae;Prevotellaceae_UCG-003;
Otu00645	1435	Bacteria;Bacteroidetes;Bacteroidia;Bacteroidales;Prevotellaceae;Prevotellaceae_unclassified;
Otu00646	1433	Bacteria;Bacteroidetes;Bacteroidia;Bacteroidales;Prevotellaceae;Prevotella_1;
Otu00647	1430	Bacteria;Firmicutes;Clostridia;Clostridiales;Lachnospiraceae;Lachnospiraceae_unclassified;
Otu00648	1426	Bacteria;Bacteroidetes;Bacteroidia;Bacteroidales;Bacteroidales_RF16_group;Bacteroidales_RF16_group_ge;
Otu00649	1425	Bacteria;Bacteroidetes;Bacteroidia;Bacteroidales;Muribaculaceae;Muribaculaceae_ge;
Otu00650	1421	Bacteria;Firmicutes;Clostridia;Clostridiales;Lachnospiraceae;Lachnospiraceae_NK3A20_group;
Otu00651	1419	Bacteria;Bacteroidetes;Bacteroidia;Bacteroidales;Prevotellaceae;Prevotellaceae_unclassified;
Otu00652	1415	Bacteria;Bacteroidetes;Bacteroidia;Bacteroidales;Prevotellaceae;Prevotella_1;
Otu00653	1406	Bacteria;Bacteroidetes;Bacteroidia;Bacteroidales;Prevotellaceae;Prevotella_1;
Otu00654	1402	Bacteria;Firmicutes;Clostridia;Clostridiales;Lachnospiraceae;Lachnospiraceae_UCG-008;
Otu00655	1401	Bacteria;Spirochaetes;Spirochaetia;Spirochaetales;Spirochaetaceae;Treponema_2;
Otu00656	1390	Bacteria;Cyanobacteria;Melainabacteria;Gastranaerophilales;Gastranaerophilales_fa;Gastranaerophilales_ge;
Otu00657	1375	Bacteria;Firmicutes;Clostridia;Clostridiales;Lachnospiraceae;Anaerosporobacter;
Otu00658	1374	Bacteria;Spirochaetes;Spirochaetia;Spirochaetales;Spirochaetaceae;Treponema_2;
Otu00659	1365	Bacteria;Firmicutes;Clostridia;Clostridiales;Lachnospiraceae;Syntrophococcus;
Otu00660	1361	Bacteria;Bacteria_unclassified;Bacteria_unclassified;Bacteria_unclassified;Bacteria_unclassified;Bacteria_unclassified;
Otu00661	1359	Bacteria;Firmicutes;Clostridia;Clostridiales;Lachnospiraceae;Lachnospiraceae_NK3A20_group;
Otu00662	1352	Bacteria;Firmicutes;Clostridia;Clostridiales;Lachnospiraceae;Acetitomaculum;
Otu00663	1351	Bacteria;Firmicutes;Clostridia;Clostridiales;Ruminococcaceae;Ruminococcaceae_NK4A214_group;
Otu00664	1347	Bacteria;Firmicutes;Clostridia;Clostridiales;Lachnospiraceae;Lachnospiraceae_unclassified;
Otu00665	1343	Bacteria;Firmicutes;Clostridia;Clostridiales;Christensenellaceae;Christensenellaceae_R-7_group;
Otu00666	1343	Bacteria;Firmicutes;Clostridia;Clostridiales;Lachnospiraceae;Lachnospiraceae_unclassified;
Otu00667	1332	Bacteria;Firmicutes;Clostridia;Clostridiales;Family_XIII;Family_XIII_unclassified;
Otu00668	1331	Bacteria;Firmicutes;Clostridia;Clostridiales;Ruminococcaceae;Ruminococcus_2;
Otu00669	1329	Bacteria;Firmicutes;Clostridia;Clostridiales;Ruminococcaceae;Ruminococcaceae_unclassified;
Otu00670	1327	Bacteria;Bacteroidetes;Bacteroidia;Bacteroidales;Rikenellaceae;Rikenellaceae_RC9_gut_group;
Otu00671	1326	Bacteria;Bacteroidetes;Bacteroidia;Bacteroidales;Prevotellaceae;Prevotella_1;
Otu00672	1325	Bacteria;Bacteroidetes;Bacteroidia;Bacteroidales;Bacteroidales_RF16_group;Bacteroidales_RF16_group_ge;
Otu00673	1316	Bacteria;Bacteroidetes;Bacteroidia;Bacteroidales;Prevotellaceae;Prevotellaceae_UCG-001;
Otu00674	1315	Bacteria;Firmicutes;Clostridia;Clostridiales;Ruminococcaceae;Ruminococcus_1;
Otu00675	1313	Bacteria;Bacteroidetes;Bacteroidia;Bacteroidales;Prevotellaceae;Prevotellaceae_UCG-003;
Otu00676	1312	Bacteria;Firmicutes;Clostridia;Clostridiales;Family_XIII;Family_XIII_AD3011_group;
Otu00677	1305	Bacteria;Bacteroidetes;Bacteroidia;Bacteroidales;Prevotellaceae;Prevotellaceae_NK3B31_group;
Otu00678	1304	Bacteria;Firmicutes;Clostridia;Clostridiales;Family_XIII;Family_XIII_UCG-001;
Otu00679	1303	Bacteria;Bacteroidetes;Bacteroidia;Bacteroidales;Prevotellaceae;Prevotellaceae_unclassified;
Otu00680	1296	Bacteria;Bacteroidetes;Bacteroidia;Bacteroidales;Prevotellaceae;Prevotellaceae_unclassified;
Otu00681	1287	Bacteria;Firmicutes;Clostridia;Clostridiales;Lachnospiraceae;Lachnospiraceae_unclassified;
Otu00682	1283	Bacteria;Tenericutes;Mollicutes;Mollicutes_RF39;Mollicutes_RF39_fa;Mollicutes_RF39_ge;
Otu00683	1280	Bacteria;Firmicutes;Clostridia;Clostridiales;Lachnospiraceae;Lachnospiraceae_ge;
Otu00684	1277	Bacteria;Bacteroidetes;Bacteroidia;Bacteroidales;Muribaculaceae;Muribaculaceae_ge;
Otu00685	1277	Bacteria;Firmicutes;Clostridia;Clostridiales;Ruminococcaceae;Ruminococcaceae_UCG-014;
Otu00686	1277	Bacteria;Firmicutes;Clostridia;Clostridiales;Lachnospiraceae;Lachnospiraceae_unclassified;
Otu00687	1269	Bacteria;Bacteria_unclassified;Bacteria_unclassified;Bacteria_unclassified;Bacteria_unclassified;Bacteria_unclassified;
Otu00688	1268	Bacteria;Firmicutes;Clostridia;Clostridiales;Lachnospiraceae;Lachnospiraceae_UCG-001;
Otu00689	1267	Bacteria;Bacteria_unclassified;Bacteria_unclassified;Bacteria_unclassified;Bacteria_unclassified;Bacteria_unclassified;
Otu00690	1266	Bacteria;Kiritimatiellaeota;Kiritimatiellae;WCHB1-41;WCHB1-41_fa;WCHB1-41_ge;
Otu00691	1264	Bacteria;Bacteroidetes;Bacteroidia;Bacteroidales;Prevotellaceae;Prevotellaceae_UCG-003;
Otu00692	1261	Bacteria;Firmicutes;Clostridia;Clostridiales;Lachnospiraceae;Lachnospiraceae_unclassified;
Otu00693	1261	Bacteria;Bacteroidetes;Bacteroidia;Bacteroidales;Prevotellaceae;Prevotella_1;
Otu00694	1258	Bacteria;Firmicutes;Clostridia;Clostridiales;Lachnospiraceae;Lachnospiraceae_unclassified;
Otu00695	1249	Bacteria;Firmicutes;Clostridia;Clostridiales;Lachnospiraceae;Lachnospiraceae_ge;
Otu00696	1245	Bacteria;Planctomycetes;Planctomycetacia;Pirellulales;Pirellulaceae;p-1088-a5_gut_group;
Otu00697	1245	Bacteria;Bacteroidetes;Bacteroidia;Bacteroidales;Prevotellaceae;Prevotellaceae_unclassified;
Otu00698	1244	Bacteria;Firmicutes;Clostridia;Clostridiales;Family_XIII;Family_XIII_ge;
Otu00699	1242	Bacteria;Firmicutes;Clostridia;Clostridiales;Lachnospiraceae;Lachnospiraceae_NK3A20_group;
Otu00700	1241	Bacteria;Bacteroidetes;Bacteroidia;Bacteroidales;Prevotellaceae;Prevotellaceae_UCG-003;
Otu00701	1238	Bacteria;Firmicutes;Clostridia;Clostridiales;Ruminococcaceae;Ruminococcaceae_NK4A214_group;
Otu00702	1238	Bacteria;Firmicutes;Clostridia;Clostridiales;Lachnospiraceae;Lachnospiraceae_unclassified;
Otu00703	1233	Bacteria;Firmicutes;Clostridia;Clostridiales;Ruminococcaceae;Ruminococcus_1;
Otu00704	1233	Bacteria;Cyanobacteria;Melainabacteria;Gastranaerophilales;Gastranaerophilales_fa;Gastranaerophilales_ge;
Otu00705	1230	Bacteria;Firmicutes;Negativicutes;Selenomonadales;Veillonellaceae;Veillonellaceae_unclassified;
Otu00706	1227	Bacteria;Actinobacteria;Coriobacteriia;Coriobacteriales;Eggerthellaceae;DNF00809;
Otu00707	1227	Bacteria;Firmicutes;Clostridia;Clostridiales;Lachnospiraceae;Lachnospiraceae_unclassified;
Otu00708	1226	Bacteria;Bacteroidetes;Bacteroidia;Bacteroidales;Rikenellaceae;Rikenellaceae_RC9_gut_group;
Otu00709	1214	Bacteria;Bacteroidetes;Bacteroidia;Bacteroidales;Bacteroidales_UCG-001;Bacteroidales_UCG-001_ge;
Otu00710	1211	Bacteria;Firmicutes;Clostridia;Clostridiales;Lachnospiraceae;Lachnospiraceae_NK3A20_group;
Otu00711	1208	Bacteria;Bacteroidetes;Bacteroidia;Bacteroidales;Prevotellaceae;Prevotellaceae_UCG-003;
Otu00712	1205	Bacteria;Firmicutes;Clostridia;Clostridiales;Family_XIII;Family_XIII_AD3011_group;
Otu00713	1204	Bacteria;Firmicutes;Clostridia;Clostridiales;Lachnospiraceae;Lachnospiraceae_ge;
Otu00714	1204	Bacteria;Patescibacteria;Gracilibacteria;Absconditabacteriales_(SR1);Absconditabacteriales_(SR1)_fa;Absconditabacteriales_(SR1)_ge;
Otu00715	1198	Bacteria;Firmicutes;Clostridia;Clostridiales;Christensenellaceae;uncultured;
Otu00716	1198	Bacteria;Firmicutes;Clostridia;Clostridiales;Ruminococcaceae;Ruminococcaceae_ge;
Otu00717	1194	Bacteria;Bacteroidetes;Bacteroidia;Bacteroidales;Prevotellaceae;Prevotellaceae_NK3B31_group;
Otu00718	1193	Bacteria;Firmicutes;Clostridia;Clostridiales;Lachnospiraceae;Lachnospiraceae_unclassified;
Otu00719	1191	Bacteria;Bacteroidetes;Bacteroidia;Bacteroidales;F082;F082_ge;
Otu00720	1190	Bacteria;Firmicutes;Clostridia;Clostridiales;Ruminococcaceae;Ruminococcaceae_UCG-014;
Otu00721	1189	Bacteria;Tenericutes;Mollicutes;Mollicutes_RF39;Mollicutes_RF39_fa;Mollicutes_RF39_ge;
Otu00722	1186	Bacteria;Bacteroidetes;Bacteroidia;Bacteroidales;Prevotellaceae;Prevotellaceae_UCG-003;
Otu00723	1186	Bacteria;Bacteroidetes;Bacteroidia;Bacteroidales;Prevotellaceae;Prevotella_1;
Otu00724	1184	Bacteria;Bacteroidetes;Bacteroidia;Bacteroidales;Muribaculaceae;Muribaculaceae_ge;
Otu00725	1184	Bacteria;Firmicutes;Clostridia;Clostridiales;Ruminococcaceae;Saccharofermentans;
Otu00726	1182	Bacteria;Firmicutes;Erysipelotrichia;Erysipelotrichales;Erysipelotrichaceae;Erysipelotrichaceae_ge;
Otu00727	1182	Bacteria;Firmicutes;Negativicutes;Selenomonadales;Acidaminococcaceae;Succiniclasticum;
Otu00728	1181	Bacteria;Bacteroidetes;Bacteroidia;Bacteroidales;Prevotellaceae;Prevotellaceae_UCG-003;
Otu00729	1181	Bacteria;Firmicutes;Clostridia;Clostridiales;Family_XIII;Family_XIII_ge;
Otu00730	1180	Bacteria;Firmicutes;Clostridia;Clostridiales;Lachnospiraceae;Acetitomaculum;
Otu00731	1180	Bacteria;Firmicutes;Negativicutes;Selenomonadales;Veillonellaceae;Selenomonas_1;
Otu00732	1176	Bacteria;Bacteroidetes;Bacteroidia;Bacteroidales;Prevotellaceae;Prevotella_1;
Otu00733	1174	Bacteria;Firmicutes;Clostridia;Clostridiales;Lachnospiraceae;Lachnospiraceae_unclassified;
Otu00734	1167	Bacteria;Bacteroidetes;Bacteroidia;Bacteroidales;Bacteroidales_RF16_group;Bacteroidales_RF16_group_ge;
Otu00735	1164	Bacteria;Spirochaetes;Spirochaetia;Spirochaetales;Spirochaetaceae;Treponema_2;
Otu00736	1162	Bacteria;Bacteroidetes;Bacteroidia;Bacteroidales;Rikenellaceae;Rikenellaceae_RC9_gut_group;
Otu00737	1159	Bacteria;Firmicutes;Clostridia;Clostridiales;Ruminococcaceae;Ruminococcaceae_UCG-014;
Otu00738	1156	Bacteria;Firmicutes;Clostridia;Clostridiales;Lachnospiraceae;Lachnospiraceae_unclassified;
Otu00739	1155	Bacteria;Firmicutes;Clostridia;Clostridiales;Lachnospiraceae;Oribacterium;
Otu00740	1154	Bacteria;Patescibacteria;Saccharimonadia;Saccharimonadales;Saccharimonadaceae;Candidatus_Saccharimonas;
Otu00741	1152	Bacteria;Spirochaetes;Spirochaetia;Spirochaetales;Spirochaetaceae;Treponema_2;
Otu00742	1150	Bacteria;Bacteroidetes;Bacteroidia;Bacteroidales;Muribaculaceae;Muribaculaceae_ge;
Otu00743	1145	Bacteria;Bacteroidetes;Bacteroidia;Bacteroidia_unclassified;Bacteroidia_unclassified;Bacteroidia_unclassified;
Otu00744	1141	Bacteria;Bacteroidetes;Bacteroidia;Bacteroidales;Prevotellaceae;Prevotella_1;
Otu00745	1139	Bacteria;Firmicutes;Clostridia;Clostridiales;Lachnospiraceae;Coprococcus_1;
Otu00746	1136	Bacteria;Firmicutes;Clostridia;Clostridiales;Ruminococcaceae;Ruminococcaceae_UCG-010;
Otu00747	1133	Bacteria;Bacteroidetes;Bacteroidia;Bacteroidales;Bacteroidales_unclassified;Bacteroidales_unclassified;
Otu00748	1132	Bacteria;Firmicutes;Clostridia;Clostridiales;Christensenellaceae;Christensenellaceae_R-7_group;
Otu00749	1124	Bacteria;Proteobacteria;Gammaproteobacteria;Aeromonadales;Succinivibrionaceae;Succinivibrio;
Otu00750	1124	Bacteria;Firmicutes;Clostridia;Clostridiales;Lachnospiraceae;Lachnospiraceae_unclassified;
Otu00751	1123	Bacteria;Spirochaetes;Spirochaetia;Spirochaetales;Spirochaetaceae;Treponema_2;
Otu00752	1123	Bacteria;Spirochaetes;Spirochaetia;Spirochaetales;Spirochaetaceae;Treponema_2;
Otu00753	1122	Bacteria;Bacteroidetes;Bacteroidia;Bacteroidales;Prevotellaceae;Prevotellaceae_unclassified;
Otu00754	1121	Bacteria;Bacteroidetes;Bacteroidia;Bacteroidia_unclassified;Bacteroidia_unclassified;Bacteroidia_unclassified;
Otu00755	1121	Bacteria;Bacteroidetes;Bacteroidia;Bacteroidia_unclassified;Bacteroidia_unclassified;Bacteroidia_unclassified;
Otu00756	1121	Bacteria;Bacteroidetes;Bacteroidia;Bacteroidales;Prevotellaceae;uncultured;
Otu00757	1118	Bacteria;Bacteroidetes;Bacteroidia;Bacteroidales;Prevotellaceae;Prevotella_1;
Otu00758	1117	Bacteria;Firmicutes;Clostridia;Clostridiales;Ruminococcaceae;Ruminococcus_1;
Otu00759	1112	Bacteria;Firmicutes;Clostridia;Clostridiales;Lachnospiraceae;Lachnospiraceae_UCG-002;
Otu00760	1104	Bacteria;Planctomycetes;Planctomycetacia;Pirellulales;Pirellulaceae;p-1088-a5_gut_group;
Otu00761	1101	Bacteria;Spirochaetes;Spirochaetia;Spirochaetales;Spirochaetaceae;Treponema_2;
Otu00762	1098	Bacteria;Bacteroidetes;Bacteroidia;Bacteroidales;Prevotellaceae;Prevotellaceae_UCG-001;
Otu00763	1094	Bacteria;Firmicutes;Clostridia;Clostridiales;Clostridiaceae_1;Clostridium_sensu_stricto_1;
Otu00764	1090	Bacteria;Bacteroidetes;Bacteroidia;Bacteroidia_unclassified;Bacteroidia_unclassified;Bacteroidia_unclassified;
Otu00765	1089	Bacteria;Bacteroidetes;Bacteroidia;Bacteroidales;Prevotellaceae;Prevotellaceae_unclassified;
Otu00766	1088	Bacteria;Spirochaetes;Spirochaetia;Spirochaetales;Spirochaetaceae;Treponema_2;
Otu00767	1081	Bacteria;Tenericutes;Mollicutes;Mollicutes_RF39;Mollicutes_RF39_fa;Mollicutes_RF39_ge;
Otu00768	1076	Bacteria;Firmicutes;Clostridia;Clostridiales;Lachnospiraceae;Lachnospiraceae_unclassified;
Otu00769	1072	Bacteria;Firmicutes;Clostridia;Clostridiales;Lachnospiraceae;Lachnospiraceae_unclassified;
Otu00770	1069	Bacteria;Bacteroidetes;Bacteroidia;Bacteroidales;Prevotellaceae;Prevotella_1;
Otu00771	1067	Bacteria;Bacteroidetes;Bacteroidia;Bacteroidales;Prevotellaceae;Prevotellaceae_UCG-001;
Otu00772	1065	Bacteria;Firmicutes;Clostridia;Clostridiales;Lachnospiraceae;Lachnospiraceae_ND3007_group;
Otu00773	1053	Bacteria;Firmicutes;Clostridia;Clostridiales;Lachnospiraceae;Lachnospiraceae_NK3A20_group;
Otu00774	1048	Bacteria;Proteobacteria;Deltaproteobacteria;Bradymonadales;Bradymonadales_fa;Bradymonadales_ge;
Otu00775	1043	Bacteria;Bacteroidetes;Bacteroidia;Bacteroidales;F082;F082_ge;
Otu00776	1043	Bacteria;Bacteroidetes;Bacteroidia;Bacteroidales;Prevotellaceae;Prevotella_1;
Otu00777	1034	Bacteria;Firmicutes;Clostridia;Clostridiales;Lachnospiraceae;Coprococcus_1;
Otu00778	1025	Bacteria;Firmicutes;Clostridia;Clostridiales;Christensenellaceae;Christensenellaceae_R-7_group;
Otu00779	1022	Bacteria;Firmicutes;Clostridia;Clostridiales;Lachnospiraceae;Syntrophococcus;
Otu00780	1017	Bacteria;Firmicutes;Clostridia;Clostridiales;Ruminococcaceae;Ruminococcaceae_NK4A214_group;
Otu00781	1016	Bacteria;Tenericutes;Mollicutes;Anaeroplasmatales;Anaeroplasmataceae;Anaeroplasma;
Otu00782	1009	Bacteria;Firmicutes;Clostridia;Clostridiales;Lachnospiraceae;Lachnospiraceae_unclassified;
Otu00783	1009	Bacteria;Bacteroidetes;Bacteroidia;Bacteroidales;F082;F082_ge;
Otu00784	1008	Bacteria;Spirochaetes;Spirochaetia;Spirochaetales;Spirochaetaceae;Treponema_2;
Otu00785	1008	Bacteria;Actinobacteria;Coriobacteriia;Coriobacteriales;Eggerthellaceae;DNF00809;
Otu00786	1008	Bacteria;Bacteroidetes;Bacteroidia;Bacteroidales;Rikenellaceae;Rikenellaceae_RC9_gut_group;
Otu00787	1006	Bacteria;Bacteroidetes;Bacteroidia;Bacteroidales;Muribaculaceae;Muribaculaceae_ge;
Otu00788	1005	Bacteria;Firmicutes;Clostridia;Clostridiales;Family_XIII;Anaerovorax;
Otu00789	1004	Bacteria;Firmicutes;Clostridia;Clostridiales;Lachnospiraceae;Lachnospiraceae_unclassified;
Otu00790	1004	Bacteria;Bacteroidetes;Bacteroidia;Bacteroidales;Rikenellaceae;Rikenellaceae_RC9_gut_group;
Otu00791	1001	Bacteria;Firmicutes;Negativicutes;Selenomonadales;Veillonellaceae;Megasphaera;
Otu00792	1000	Bacteria;Proteobacteria;Deltaproteobacteria;Bradymonadales;Bradymonadales_fa;Bradymonadales_ge;
Otu00793	995	Bacteria;Bacteroidetes;Bacteroidia;Bacteroidales;Prevotellaceae;Prevotella_1;
Otu00794	993	Bacteria;Tenericutes;Mollicutes;Mollicutes_RF39;Mollicutes_RF39_fa;Mollicutes_RF39_ge;
Otu00795	992	Bacteria;Bacteroidetes;Bacteroidia;Bacteroidales;Prevotellaceae;Prevotella_1;
Otu00796	990	Bacteria;Bacteria_unclassified;Bacteria_unclassified;Bacteria_unclassified;Bacteria_unclassified;Bacteria_unclassified;
Otu00797	988	Bacteria;Firmicutes;Clostridia;Clostridiales;Christensenellaceae;Christensenellaceae_R-7_group;
Otu00798	988	Bacteria;Bacteroidetes;Bacteroidia;Bacteroidales;Prevotellaceae;Prevotella_1;
Otu00799	987	Bacteria;Firmicutes;Clostridia;Clostridiales;Lachnospiraceae;Lachnospiraceae_ge;
Otu00800	982	Bacteria;Firmicutes;Clostridia;Clostridiales;Lachnospiraceae;Lachnospiraceae_unclassified;
Otu00801	982	Bacteria;Firmicutes;Clostridia;Clostridiales;Lachnospiraceae;Oribacterium;
Otu00802	982	Bacteria;Firmicutes;Clostridia;Clostridiales;Lachnospiraceae;Lachnospiraceae_unclassified;
Otu00803	979	Bacteria;Planctomycetes;Planctomycetacia;Pirellulales;Pirellulaceae;p-1088-a5_gut_group;
Otu00804	976	Bacteria;Spirochaetes;Spirochaetia;Spirochaetales;Spirochaetaceae;Treponema_2;
Otu00805	976	Bacteria;Bacteroidetes;Bacteroidia;Bacteroidales;Muribaculaceae;Muribaculaceae_ge;
Otu00806	976	Bacteria;Firmicutes;Clostridia;Clostridiales;Ruminococcaceae;Ruminococcaceae_unclassified;
Otu00807	974	Bacteria;Fibrobacteres;Fibrobacteria;Fibrobacterales;Fibrobacteraceae;Fibrobacter;
Otu00808	973	Bacteria;Firmicutes;Clostridia;Clostridiales;Ruminococcaceae;Ruminococcaceae_ge;
Otu00809	970	Bacteria;Cyanobacteria;Melainabacteria;Gastranaerophilales;Gastranaerophilales_fa;Gastranaerophilales_ge;
Otu00810	966	Bacteria;Firmicutes;Clostridia;Clostridiales;Ruminococcaceae;Ruminococcaceae_UCG-014;
Otu00811	963	Bacteria;Bacteroidetes;Bacteroidia;Bacteroidales;uncultured;uncultured_ge;
Otu00812	963	Bacteria;Fibrobacteres;Fibrobacteria;Fibrobacterales;Fibrobacteraceae;Fibrobacter;
Otu00813	962	Bacteria;Firmicutes;Firmicutes_unclassified;Firmicutes_unclassified;Firmicutes_unclassified;Firmicutes_unclassified;
Otu00814	961	Bacteria;Firmicutes;Clostridia;Clostridiales;Family_XIII;Anaerovorax;
Otu00815	960	Bacteria;Bacteroidetes;Bacteroidia;Bacteroidales;uncultured;uncultured_ge;
Otu00816	957	Bacteria;Firmicutes;Clostridia;Clostridiales;Lachnospiraceae;Lachnospiraceae_ge;
Otu00817	956	Bacteria;Bacteroidetes;Bacteroidia;Bacteroidales;Muribaculaceae;Muribaculaceae_ge;
Otu00818	956	Bacteria;Firmicutes;Clostridia;Clostridiales;Lachnospiraceae;Tyzzerella_3;
Otu00819	956	Bacteria;Bacteroidetes;Bacteroidia;Bacteroidales;Muribaculaceae;Muribaculaceae_ge;
Otu00820	956	Bacteria;Firmicutes;Clostridia;Clostridiales;Lachnospiraceae;Oribacterium;
Otu00821	954	Bacteria;Firmicutes;Negativicutes;Selenomonadales;Veillonellaceae;Veillonellaceae_UCG-001;
Otu00822	953	Bacteria;Bacteroidetes;Bacteroidia;Bacteroidia_unclassified;Bacteroidia_unclassified;Bacteroidia_unclassified;
Otu00823	953	Bacteria;Chloroflexi;Anaerolineae;Anaerolineales;Anaerolineaceae;Flexilinea;
Otu00824	950	Bacteria;Bacteroidetes;Bacteroidia;Bacteroidia_unclassified;Bacteroidia_unclassified;Bacteroidia_unclassified;
Otu00825	949	Bacteria;Firmicutes;Clostridia;Clostridiales;Lachnospiraceae;Lachnospiraceae_unclassified;
Otu00826	946	Bacteria;Firmicutes;Clostridia;Clostridiales;Lachnospiraceae;Lachnospiraceae_UCG-008;
Otu00827	945	Bacteria;Bacteroidetes;Bacteroidia;Bacteroidales;F082;F082_ge;
Otu00828	945	Bacteria;Bacteroidetes;Bacteroidia;Bacteroidales;Prevotellaceae;Prevotella_1;
Otu00829	945	Bacteria;Firmicutes;Clostridia;Clostridiales;Ruminococcaceae;Ruminococcaceae_UCG-013;
Otu00830	942	Bacteria;Tenericutes;Mollicutes;Mollicutes_RF39;Mollicutes_RF39_fa;Mollicutes_RF39_ge;
Otu00831	941	Bacteria;Firmicutes;Clostridia;Clostridiales;Ruminococcaceae;Ruminococcaceae_V9D2013_group;
Otu00832	941	Bacteria;Firmicutes;Clostridia;Clostridiales;Ruminococcaceae;Ruminococcaceae_UCG-014;
Otu00833	937	Bacteria;Chloroflexi;Anaerolineae;Anaerolineales;Anaerolineaceae;Flexilinea;
Otu00834	937	Bacteria;Firmicutes;Clostridia;Clostridiales;Lachnospiraceae;Lachnospiraceae_unclassified;
Otu00835	935	Bacteria;Firmicutes;Clostridia;Clostridiales;Ruminococcaceae;Ruminococcaceae_UCG-014;
Otu00836	935	Bacteria;Bacteroidetes;Bacteroidia;Bacteroidales;Prevotellaceae;Prevotella_1;
Otu00837	933	Bacteria;Firmicutes;Erysipelotrichia;Erysipelotrichales;Erysipelotrichaceae;Erysipelotrichaceae_UCG-004;
Otu00838	930	Bacteria;Firmicutes;Clostridia;Clostridiales;Lachnospiraceae;Lachnospiraceae_unclassified;
Otu00839	930	Bacteria;Bacteria_unclassified;Bacteria_unclassified;Bacteria_unclassified;Bacteria_unclassified;Bacteria_unclassified;
Otu00840	924	Bacteria;Firmicutes;Clostridia;Clostridiales;Ruminococcaceae;Ruminococcus_1;
Otu00841	916	Bacteria;Chloroflexi;Anaerolineae;Anaerolineales;Anaerolineaceae;Flexilinea;
Otu00842	914	Bacteria;Bacteroidetes;Bacteroidia;Bacteroidales;Prevotellaceae;Prevotellaceae_UCG-003;
Otu00843	910	Bacteria;Kiritimatiellaeota;Kiritimatiellae;WCHB1-41;WCHB1-41_fa;WCHB1-41_ge;
Otu00844	910	Bacteria;Firmicutes;Clostridia;Clostridiales;Lachnospiraceae;Lachnospiraceae_unclassified;
Otu00845	909	Bacteria;Bacteria_unclassified;Bacteria_unclassified;Bacteria_unclassified;Bacteria_unclassified;Bacteria_unclassified;
Otu00846	906	Bacteria;Firmicutes;Clostridia;Clostridiales;Family_XIII;Family_XIII_AD3011_group;
Otu00847	905	Bacteria;Bacteroidetes;Bacteroidia;Bacteroidales;Rikenellaceae;Rikenellaceae_RC9_gut_group;
Otu00848	903	Bacteria;Elusimicrobia;Elusimicrobia;Elusimicrobiales;Elusimicrobiaceae;Elusimicrobium;
Otu00849	900	Bacteria;Firmicutes;Clostridia;Clostridiales;Ruminococcaceae;Ruminococcaceae_UCG-014;
Otu00850	897	Bacteria;Bacteroidetes;Bacteroidia;Bacteroidales;Prevotellaceae;Prevotella_1;
Otu00851	896	Bacteria;Actinobacteria;Coriobacteriia;Coriobacteriales;Eggerthellaceae;DNF00809;
Otu00852	895	Bacteria;Firmicutes;Clostridia;Clostridiales;Lachnospiraceae;Lachnospiraceae_UCG-008;
Otu00853	892	Bacteria;Firmicutes;Clostridia;Clostridiales;Lachnospiraceae;Lachnospiraceae_unclassified;
Otu00854	892	Bacteria;Bacteroidetes;Bacteroidia;Bacteroidales;Rikenellaceae;U29-B03;
Otu00855	892	Bacteria;Bacteroidetes;Bacteroidia;Bacteroidales;Prevotellaceae;Prevotellaceae_UCG-001;
Otu00856	890	Bacteria;Bacteroidetes;Bacteroidia;Bacteroidales;Prevotellaceae;Prevotella_1;
Otu00857	889	Bacteria;Firmicutes;Clostridia;Clostridiales;Ruminococcaceae;Ruminococcaceae_UCG-014;
Otu00858	887	Bacteria;Kiritimatiellaeota;Kiritimatiellae;WCHB1-41;WCHB1-41_fa;WCHB1-41_ge;
Otu00859	887	Bacteria;Bacteroidetes;Bacteroidia;Bacteroidales;Rikenellaceae;Rikenellaceae_RC9_gut_group;
Otu00860	886	Bacteria;Bacteroidetes;Bacteroidia;Bacteroidales;Prevotellaceae;Prevotella_1;
Otu00861	886	Bacteria;Firmicutes;Clostridia;Clostridiales;Lachnospiraceae;Lachnospiraceae_NK3A20_group;
Otu00862	885	Bacteria;Bacteria_unclassified;Bacteria_unclassified;Bacteria_unclassified;Bacteria_unclassified;Bacteria_unclassified;
Otu00863	885	Bacteria;Tenericutes;Mollicutes;Mollicutes_RF39;Mollicutes_RF39_fa;Mollicutes_RF39_ge;
Otu00864	883	Bacteria;Bacteroidetes;Bacteroidia;Bacteroidales;Prevotellaceae;Prevotellaceae_UCG-001;
Otu00865	879	Bacteria;Firmicutes;Clostridia;Clostridiales;Lachnospiraceae;Lachnospiraceae_unclassified;
Otu00866	877	Bacteria;Bacteroidetes;Bacteroidia;Bacteroidales;Prevotellaceae;Prevotellaceae_UCG-003;
Otu00867	865	Bacteria;Bacteroidetes;Bacteroidia;Bacteroidales;Rikenellaceae;Rikenellaceae_RC9_gut_group;
Otu00868	861	Bacteria;Firmicutes;Clostridia;Clostridiales;Ruminococcaceae;uncultured;
Otu00869	861	Bacteria;Bacteria_unclassified;Bacteria_unclassified;Bacteria_unclassified;Bacteria_unclassified;Bacteria_unclassified;
Otu00870	858	Bacteria;Bacteria_unclassified;Bacteria_unclassified;Bacteria_unclassified;Bacteria_unclassified;Bacteria_unclassified;
Otu00871	858	Bacteria;Firmicutes;Clostridia;Clostridiales;Lachnospiraceae;Shuttleworthia;
Otu00872	857	Bacteria;Tenericutes;Mollicutes;NED5E9;NED5E9_fa;NED5E9_ge;
Otu00873	854	Bacteria;Bacteroidetes;Bacteroidia;Bacteroidales;Prevotellaceae;Prevotella_1;
Otu00874	852	Bacteria;Tenericutes;Mollicutes;Anaeroplasmatales;Anaeroplasmataceae;Anaeroplasma;
Otu00875	849	Bacteria;Firmicutes;Clostridia;Clostridiales;Lachnospiraceae;Butyrivibrio_2;
Otu00876	849	Bacteria;Cyanobacteria;Melainabacteria;Gastranaerophilales;Gastranaerophilales_fa;Gastranaerophilales_ge;
Otu00877	846	Bacteria;Bacteroidetes;Bacteroidia;Bacteroidales;Bacteroidales_RF16_group;Bacteroidales_RF16_group_ge;
Otu00878	845	Bacteria;Firmicutes;Clostridia;Clostridiales;Ruminococcaceae;Ruminococcaceae_UCG-002;
Otu00879	844	Bacteria;Bacteroidetes;Bacteroidia;Bacteroidales;Prevotellaceae;Prevotellaceae_UCG-003;
Otu00880	842	Bacteria;Firmicutes;Erysipelotrichia;Erysipelotrichales;Erysipelotrichaceae;Erysipelotrichaceae_UCG-004;
Otu00881	840	Bacteria;Bacteroidetes;Bacteroidia;Bacteroidales;Prevotellaceae;Prevotella_1;
Otu00882	840	Bacteria;Bacteroidetes;Bacteroidia;Bacteroidales;Prevotellaceae;Prevotellaceae_UCG-003;
Otu00883	837	Bacteria;Bacteroidetes;Bacteroidia;Bacteroidales;Muribaculaceae;Muribaculaceae_ge;
Otu00884	837	Bacteria;Spirochaetes;Spirochaetia;Spirochaetales;Spirochaetaceae;Treponema_2;
Otu00885	836	Bacteria;Bacteroidetes;Bacteroidia;Bacteroidales;Prevotellaceae;Prevotella_1;
Otu00886	832	Bacteria;Firmicutes;Clostridia;Clostridiales;Lachnospiraceae;Lachnospiraceae_unclassified;
Otu00887	832	Bacteria;Bacteroidetes;Bacteroidia;Bacteroidales;F082;F082_ge;
Otu00888	830	Bacteria;Firmicutes;Negativicutes;Selenomonadales;Veillonellaceae;Veillonellaceae_unclassified;
Otu00889	830	Bacteria;Firmicutes;Clostridia;Clostridiales;Lachnospiraceae;Acetitomaculum;
Otu00890	829	Bacteria;Firmicutes;Clostridia;Clostridiales;Family_XIII;Family_XIII_unclassified;
Otu00891	829	Bacteria;Firmicutes;Clostridia;Clostridiales;Lachnospiraceae;Lachnospiraceae_unclassified;
Otu00892	827	Bacteria;Firmicutes;Clostridia;Clostridiales;Lachnospiraceae;Lachnospiraceae_UCG-008;
Otu00893	826	Bacteria;Firmicutes;Clostridia;Clostridiales;Lachnospiraceae;Lachnospiraceae_unclassified;
Otu00894	826	Bacteria;Bacteroidetes;Bacteroidia;Bacteroidales;Muribaculaceae;Muribaculaceae_ge;
Otu00895	826	Bacteria;Firmicutes;Clostridia;Clostridiales;Ruminococcaceae;Ruminococcus_1;
Otu00896	824	Bacteria;Firmicutes;Erysipelotrichia;Erysipelotrichales;Erysipelotrichaceae;Erysipelotrichaceae_ge;
Otu00897	823	Bacteria;Bacteroidetes;Bacteroidia;Bacteroidales;Muribaculaceae;Muribaculaceae_ge;
Otu00898	821	Bacteria;Bacteroidetes;Bacteroidia;Bacteroidales;Prevotellaceae;Prevotellaceae_UCG-004;
Otu00899	818	Bacteria;Bacteroidetes;Bacteroidia;Bacteroidales;Prevotellaceae;Prevotella_1;
Otu00900	817	Bacteria;Firmicutes;Clostridia;Clostridiales;Ruminococcaceae;Ruminococcaceae_UCG-010;
Otu00901	815	Bacteria;Kiritimatiellaeota;Kiritimatiellae;WCHB1-41;WCHB1-41_fa;WCHB1-41_ge;
Otu00902	811	Bacteria;Bacteroidetes;Bacteroidia;Bacteroidales;Rikenellaceae;Rikenellaceae_RC9_gut_group;
Otu00903	811	Bacteria;Bacteroidetes;Bacteroidia;Bacteroidales;Prevotellaceae;Prevotella_1;
Otu00904	808	Bacteria;Firmicutes;Clostridia;Clostridiales;Lachnospiraceae;Syntrophococcus;
Otu00905	807	Bacteria;Bacteroidetes;Bacteroidia;Bacteroidales;Prevotellaceae;Prevotellaceae_unclassified;
Otu00906	807	Bacteria;Firmicutes;Clostridia;Clostridiales;Ruminococcaceae;Ruminococcaceae_ge;
Otu00907	806	Bacteria;Bacteroidetes;Bacteroidia;Bacteroidales;Prevotellaceae;Prevotellaceae_NK3B31_group;
Otu00908	805	Bacteria;Bacteroidetes;Bacteroidia;Bacteroidales;Prevotellaceae;Prevotella_1;
Otu00909	803	Bacteria;Bacteroidetes;Bacteroidia;Bacteroidales;Bacteroidales_RF16_group;Bacteroidales_RF16_group_ge;
Otu00910	798	Bacteria;Bacteroidetes;Bacteroidia;Bacteroidales;Rikenellaceae;Rikenellaceae_RC9_gut_group;
Otu00911	798	Bacteria;Firmicutes;Clostridia;Clostridiales;Ruminococcaceae;Ruminococcaceae_UCG-009;
Otu00912	798	Bacteria;Bacteroidetes;Bacteroidia;Bacteroidales;Rikenellaceae;Rikenellaceae_RC9_gut_group;
Otu00913	797	Bacteria;Bacteroidetes;Bacteroidia;Bacteroidales;Rikenellaceae;Rikenellaceae_RC9_gut_group;
Otu00914	795	Bacteria;Firmicutes;Negativicutes;Selenomonadales;Veillonellaceae;Veillonellaceae_UCG-001;
Otu00915	795	Bacteria;Cyanobacteria;Melainabacteria;Gastranaerophilales;Gastranaerophilales_fa;Gastranaerophilales_ge;
Otu00916	787	Bacteria;Spirochaetes;Spirochaetia;Spirochaetales;Spirochaetaceae;Treponema_2;
Otu00917	787	Bacteria;Bacteroidetes;Bacteroidia;Bacteroidales;Prevotellaceae;Prevotella_1;
Otu00918	787	Bacteria;Bacteroidetes;Bacteroidia;Bacteroidales;Muribaculaceae;Muribaculaceae_ge;
Otu00919	784	Bacteria;Bacteroidetes;Bacteroidia;Bacteroidales;Rikenellaceae;Rikenellaceae_RC9_gut_group;
Otu00920	779	Bacteria;Firmicutes;Clostridia;Clostridiales;Lachnospiraceae;Lachnospiraceae_unclassified;
Otu00921	779	Bacteria;Firmicutes;Clostridia;Clostridiales;Ruminococcaceae;Ruminiclostridium_9;
Otu00922	776	Bacteria;Bacteroidetes;Bacteroidia;Bacteroidales;Prevotellaceae;Prevotellaceae_unclassified;
Otu00923	776	Bacteria;Firmicutes;Clostridia;Clostridiales;Ruminococcaceae;uncultured;
Otu00924	775	Bacteria;Proteobacteria;Alphaproteobacteria;Rhodospirillales;uncultured;uncultured_ge;
Otu00925	773	Bacteria;Bacteroidetes;Bacteroidia;Bacteroidales;Prevotellaceae;Prevotella_1;
Otu00926	771	Bacteria;Kiritimatiellaeota;Kiritimatiellae;WCHB1-41;WCHB1-41_fa;WCHB1-41_ge;
Otu00927	771	Bacteria;Firmicutes;Clostridia;Clostridiales;Ruminococcaceae;Ruminiclostridium_9;
Otu00928	770	Bacteria;Firmicutes;Clostridia;Clostridiales;Ruminococcaceae;Ruminococcaceae_ge;
Otu00929	760	Bacteria;Firmicutes;Negativicutes;Selenomonadales;Veillonellaceae;Allisonella;
Otu00930	759	Bacteria;Firmicutes;Clostridia;Clostridiales;Ruminococcaceae;Ruminococcaceae_ge;
Otu00931	757	Bacteria;Bacteroidetes;Bacteroidia;Bacteroidales;Prevotellaceae;Prevotella_1;
Otu00932	756	Bacteria;Firmicutes;Clostridia;Clostridiales;Lachnospiraceae;Lachnospiraceae_NK3A20_group;
Otu00933	754	Bacteria;Proteobacteria;Deltaproteobacteria;Bradymonadales;Bradymonadales_fa;Bradymonadales_ge;
Otu00934	753	Bacteria;Proteobacteria;Gammaproteobacteria;Aeromonadales;Succinivibrionaceae;Succinimonas;
Otu00935	750	Bacteria;Firmicutes;Clostridia;Clostridiales;Lachnospiraceae;Lachnospiraceae_NK3A20_group;
Otu00936	748	Bacteria;Bacteroidetes;Bacteroidia;Bacteroidales;Rikenellaceae;Rikenellaceae_RC9_gut_group;
Otu00937	746	Bacteria;Bacteria_unclassified;Bacteria_unclassified;Bacteria_unclassified;Bacteria_unclassified;Bacteria_unclassified;
Otu00938	745	Bacteria;Firmicutes;Clostridia;Clostridiales;Lachnospiraceae;Syntrophococcus;
Otu00939	745	Bacteria;Tenericutes;Mollicutes;Mollicutes_RF39;Mollicutes_RF39_fa;Mollicutes_RF39_ge;
Otu00940	741	Bacteria;Firmicutes;Clostridia;Clostridiales;Ruminococcaceae;Ruminococcaceae_UCG-014;
Otu00941	741	Bacteria;Bacteroidetes;Bacteroidia;Bacteroidales;Prevotellaceae;Prevotella_1;
Otu00942	740	Bacteria;Firmicutes;Clostridia;Clostridiales;Christensenellaceae;Christensenellaceae_R-7_group;
Otu00943	740	Bacteria;Bacteroidetes;Bacteroidia;Bacteroidales;Rikenellaceae;Rikenellaceae_RC9_gut_group;
Otu00944	735	Bacteria;Bacteroidetes;Bacteroidia;Bacteroidales;F082;F082_ge;
Otu00945	729	Bacteria;Kiritimatiellaeota;Kiritimatiellae;WCHB1-41;WCHB1-41_fa;WCHB1-41_ge;
Otu00946	725	Bacteria;Bacteroidetes;Bacteroidia;Bacteroidales;Prevotellaceae;Prevotellaceae_unclassified;
Otu00947	723	Bacteria;Firmicutes;Clostridia;Clostridiales;Ruminococcaceae;Ruminococcaceae_UCG-014;
Otu00948	721	Bacteria;Bacteroidetes;Bacteroidia;Bacteroidales;Rikenellaceae;Rikenellaceae_RC9_gut_group;
Otu00949	720	Bacteria;Bacteroidetes;Bacteroidia;Bacteroidales;Prevotellaceae;Prevotellaceae_UCG-001;
Otu00950	718	Bacteria;Bacteroidetes;Bacteroidia;Bacteroidales;F082;F082_ge;
Otu00951	717	Bacteria;Bacteroidetes;Bacteroidia;Bacteroidales;Prevotellaceae;Prevotella_1;
Otu00952	717	Bacteria;Patescibacteria;Saccharimonadia;Saccharimonadales;Saccharimonadaceae;Candidatus_Saccharimonas;
Otu00953	715	Bacteria;Firmicutes;Clostridia;Clostridiales;Ruminococcaceae;Ruminococcaceae_UCG-010;
Otu00954	714	Bacteria;Firmicutes;Clostridia;Clostridiales;Ruminococcaceae;Ruminococcaceae_UCG-002;
Otu00955	714	Bacteria;Tenericutes;Mollicutes;Mollicutes_RF39;Mollicutes_RF39_fa;Mollicutes_RF39_ge;
Otu00956	710	Bacteria;Tenericutes;Mollicutes;Mollicutes_RF39;Mollicutes_RF39_fa;Mollicutes_RF39_ge;
Otu00957	708	Bacteria;Firmicutes;Clostridia;Clostridiales;Lachnospiraceae;Acetitomaculum;
Otu00958	708	Bacteria;Bacteroidetes;Bacteroidia;Bacteroidales;Prevotellaceae;Prevotellaceae_UCG-003;
Otu00959	707	Bacteria;Tenericutes;Mollicutes;Mollicutes_RF39;Mollicutes_RF39_fa;Mollicutes_RF39_ge;
Otu00960	706	Bacteria;Bacteroidetes;Bacteroidia;Bacteroidales;Prevotellaceae;Prevotellaceae_unclassified;
Otu00961	705	Bacteria;Bacteroidetes;Bacteroidia;Bacteroidales;Rikenellaceae;Rikenellaceae_RC9_gut_group;
Otu00962	702	Bacteria;Bacteroidetes;Bacteroidia;Bacteroidales;Prevotellaceae;Prevotellaceae_UCG-003;
Otu00963	702	Bacteria;Firmicutes;Clostridia;Clostridiales;Ruminococcaceae;Ruminococcaceae_UCG-014;
Otu00964	700	Bacteria;Bacteroidetes;Bacteroidia;Bacteroidales;Prevotellaceae;Prevotellaceae_unclassified;
Otu00965	699	Bacteria;Firmicutes;Clostridia;Clostridiales;Lachnospiraceae;Lachnospiraceae_XPB1014_group;
Otu00966	699	Bacteria;Bacteroidetes;Bacteroidia;Bacteroidales;Prevotellaceae;Prevotella_1;
Otu00967	699	Bacteria;Firmicutes;Clostridia;Clostridiales;Eubacteriaceae;Eubacterium;
Otu00968	699	Bacteria;Bacteroidetes;Bacteroidia;Bacteroidales;Rikenellaceae;Rikenellaceae_RC9_gut_group;
Otu00969	698	Bacteria;Bacteroidetes;Bacteroidia;Bacteroidales;Prevotellaceae;Prevotella_1;
Otu00970	698	Bacteria;Bacteroidetes;Bacteroidia;Bacteroidia_unclassified;Bacteroidia_unclassified;Bacteroidia_unclassified;
Otu00971	697	Bacteria;Firmicutes;Clostridia;Clostridiales;Ruminococcaceae;Ruminococcaceae_unclassified;
Otu00972	696	Bacteria;Firmicutes;Clostridia;Clostridiales;Lachnospiraceae;Lachnospiraceae_NK3A20_group;
Otu00973	696	Bacteria;Firmicutes;Clostridia;Clostridiales;Lachnospiraceae;Lachnospiraceae_UCG-001;
Otu00974	690	Bacteria;Spirochaetes;Spirochaetia;Spirochaetales;Spirochaetaceae;Treponema_2;
Otu00975	688	Bacteria;Firmicutes;Clostridia;Clostridiales;Ruminococcaceae;Ruminococcus_1;
Otu00976	688	Bacteria;Bacteroidetes;Bacteroidia;Bacteroidales;Prevotellaceae;Prevotellaceae_UCG-001;
Otu00977	685	Bacteria;Proteobacteria;Alphaproteobacteria;Rhodospirillales;uncultured;uncultured_ge;
Otu00978	684	Bacteria;Firmicutes;Clostridia;Clostridiales;Christensenellaceae;uncultured;
Otu00979	683	Bacteria;Firmicutes;Clostridia;Clostridiales;Christensenellaceae;Christensenellaceae_R-7_group;
Otu00980	679	Bacteria;Firmicutes;Clostridia;Clostridiales;Ruminococcaceae;Ruminococcus_1;
Otu00981	676	Bacteria;Firmicutes;Erysipelotrichia;Erysipelotrichales;Erysipelotrichaceae;Erysipelotrichaceae_unclassified;
Otu00982	674	Bacteria;Spirochaetes;Spirochaetia;Spirochaetales;Spirochaetaceae;Treponema_2;
Otu00983	674	Bacteria;Proteobacteria;Alphaproteobacteria;Rhodospirillales;uncultured;uncultured_ge;
Otu00984	673	Bacteria;Firmicutes;Clostridia;Clostridiales;Lachnospiraceae;Lachnospiraceae_unclassified;
Otu00985	670	Bacteria;Bacteroidetes;Bacteroidia;Bacteroidales;Prevotellaceae;Prevotellaceae_unclassified;
Otu00986	666	Bacteria;Bacteroidetes;Bacteroidia;Bacteroidales;Prevotellaceae;Prevotellaceae_NK3B31_group;
Otu00987	666	Bacteria;Firmicutes;Clostridia;Clostridiales;Lachnospiraceae;Lachnospiraceae_unclassified;
Otu00988	664	Bacteria;Spirochaetes;Spirochaetia;Spirochaetales;Spirochaetaceae;Treponema_2;
Otu00989	663	Bacteria;Firmicutes;Clostridia;Clostridiales;Lachnospiraceae;Lachnospiraceae_unclassified;
Otu00990	663	Bacteria;Actinobacteria;Coriobacteriia;Coriobacteriales;Eggerthellaceae;DNF00809;
Otu00991	661	Bacteria;Firmicutes;Erysipelotrichia;Erysipelotrichales;Erysipelotrichaceae;Erysipelotrichaceae_UCG-004;
Otu00992	657	Bacteria;Bacteroidetes;Bacteroidia;Bacteroidales;Prevotellaceae;Prevotellaceae_unclassified;
Otu00993	656	Bacteria;Bacteroidetes;Bacteroidia;Bacteroidales;Bacteroidales_unclassified;Bacteroidales_unclassified;
Otu00994	656	Bacteria;Firmicutes;Clostridia;Clostridiales;Ruminococcaceae;Ruminococcaceae_UCG-014;
Otu00995	654	Bacteria;Bacteroidetes;Bacteroidia;Bacteroidales;Rikenellaceae;Rikenellaceae_RC9_gut_group;
Otu00996	652	Bacteria;Bacteroidetes;Bacteroidia;Bacteroidales;Prevotellaceae;Prevotella_1;
Otu00997	649	Bacteria;Firmicutes;Clostridia;Clostridiales;Christensenellaceae;Christensenellaceae_R-7_group;
Otu00998	645	Bacteria;Firmicutes;Clostridia;Clostridiales;Lachnospiraceae;Acetitomaculum;
Otu00999	645	Bacteria;Kiritimatiellaeota;Kiritimatiellae;WCHB1-41;WCHB1-41_fa;WCHB1-41_ge;
Otu01000	645	Bacteria;Firmicutes;Clostridia;Clostridiales;Lachnospiraceae;Lachnospiraceae_unclassified;
Otu01001	643	Bacteria;Bacteroidetes;Bacteroidia;Bacteroidales;Bacteroidales_unclassified;Bacteroidales_unclassified;
Otu01002	643	Bacteria;Firmicutes;Clostridia;Clostridiales;Ruminococcaceae;Ruminococcus_1;
Otu01003	643	Bacteria;Actinobacteria;Coriobacteriia;Coriobacteriales;Eggerthellaceae;DNF00809;
Otu01004	642	Bacteria;Firmicutes;Clostridia;Clostridiales;Clostridiales_unclassified;Clostridiales_unclassified;
Otu01005	641	Bacteria;Firmicutes;Clostridia;Clostridiales;Family_XIII;Anaerovorax;
Otu01006	640	Bacteria;Firmicutes;Clostridia;Clostridiales;Lachnospiraceae;Lachnospiraceae_unclassified;
Otu01007	639	Bacteria;Firmicutes;Clostridia;Clostridiales;Lachnospiraceae;Oribacterium;
Otu01008	639	Bacteria;Kiritimatiellaeota;Kiritimatiellae;WCHB1-41;WCHB1-41_fa;WCHB1-41_ge;
Otu01009	633	Bacteria;Firmicutes;Clostridia;Clostridiales;Lachnospiraceae;Lachnoclostridium;
Otu01010	633	Bacteria;Firmicutes;Clostridia;Clostridiales;Ruminococcaceae;Ruminococcaceae_ge;
Otu01011	632	Bacteria;Spirochaetes;MVP-15;MVP-15_or;MVP-15_fa;MVP-15_ge;
Otu01012	632	Bacteria;Bacteroidetes;Bacteroidia;Bacteroidales;F082;F082_ge;
Otu01013	630	Bacteria;Firmicutes;Clostridia;Clostridiales;Lachnospiraceae;Lachnospiraceae_unclassified;
Otu01014	628	Bacteria;Firmicutes;Clostridia;Clostridiales;Lachnospiraceae;Lachnospiraceae_unclassified;
Otu01015	627	Bacteria;Bacteroidetes;Bacteroidia;Bacteroidales;Prevotellaceae;Prevotella_1;
Otu01016	626	Bacteria;Cyanobacteria;Melainabacteria;Gastranaerophilales;Gastranaerophilales_fa;Gastranaerophilales_ge;
Otu01017	625	Bacteria;Bacteroidetes;Bacteroidia;Bacteroidales;Muribaculaceae;Muribaculaceae_ge;
Otu01018	623	Bacteria;Firmicutes;Clostridia;Clostridiales;Christensenellaceae;Christensenellaceae_R-7_group;
Otu01019	621	Bacteria;Actinobacteria;Coriobacteriia;Coriobacteriales;Atopobiaceae;Atopobium;
Otu01020	619	Bacteria;Bacteroidetes;Bacteroidia;Bacteroidales;Prevotellaceae;Prevotellaceae_UCG-003;
Otu01021	619	Bacteria;Spirochaetes;Spirochaetia;Spirochaetales;Spirochaetaceae;Treponema_2;
Otu01022	618	Bacteria;Bacteroidetes;Bacteroidia;Bacteroidales;F082;F082_ge;
Otu01023	616	Bacteria;Firmicutes;Clostridia;Clostridiales;Lachnospiraceae;Lachnospiraceae_NK4A136_group;
Otu01024	615	Bacteria;Firmicutes;Clostridia;Clostridiales;Ruminococcaceae;CAG-352;
Otu01025	614	Bacteria;Firmicutes;Clostridia;Clostridiales;Lachnospiraceae;uncultured;
Otu01026	613	Bacteria;Firmicutes;Negativicutes;Selenomonadales;Veillonellaceae;Veillonellaceae_unclassified;
Otu01027	613	Bacteria;Bacteroidetes;Bacteroidia;Bacteroidales;Prevotellaceae;Prevotellaceae_UCG-003;
Otu01028	613	Bacteria;Firmicutes;Clostridia;Clostridiales;Christensenellaceae;Christensenellaceae_R-7_group;
Otu01029	611	Bacteria;Actinobacteria;Coriobacteriia;Coriobacteriales;Eggerthellaceae;DNF00809;
Otu01030	610	Bacteria;Bacteroidetes;Bacteroidia;Bacteroidales;Prevotellaceae;Prevotellaceae_unclassified;
Otu01031	608	Bacteria;Proteobacteria;Gammaproteobacteria;Aeromonadales;Succinivibrionaceae;Succinivibrio;
Otu01032	607	Bacteria;Bacteroidetes;Bacteroidia;Bacteroidales;Prevotellaceae;Prevotellaceae_unclassified;
Otu01033	606	Bacteria;Firmicutes;Clostridia;Clostridiales;Ruminococcaceae;Ruminococcus_1;
Otu01034	606	Bacteria;Bacteroidetes;Bacteroidia;Bacteroidales;Bacteroidetes_BD2-2;Bacteroidetes_BD2-2_ge;
Otu01035	605	Bacteria;Chloroflexi;Anaerolineae;Anaerolineales;Anaerolineaceae;Flexilinea;
Otu01036	604	Bacteria;Firmicutes;Clostridia;Clostridiales;Lachnospiraceae;Lachnospiraceae_unclassified;
Otu01037	603	Bacteria;Firmicutes;Clostridia;Clostridiales;Christensenellaceae;Christensenellaceae_R-7_group;
Otu01038	603	Bacteria;Firmicutes;Clostridia;Clostridiales;Ruminococcaceae;Ruminococcus_1;
Otu01039	603	Bacteria;Firmicutes;Clostridia;Clostridiales;Ruminococcaceae;Ruminococcaceae_unclassified;
Otu01040	602	Bacteria;Firmicutes;Clostridia;Clostridiales;Lachnospiraceae;Lachnospiraceae_NK3A20_group;
Otu01041	597	Bacteria;Firmicutes;Clostridia;Clostridiales;Ruminococcaceae;Ruminococcaceae_ge;
Otu01042	597	Bacteria;Firmicutes;Clostridia;Clostridiales;Family_XIII;Family_XIII_ge;
Otu01043	597	Bacteria;Firmicutes;Clostridia;Clostridiales;Ruminococcaceae;Ruminococcaceae_ge;
Otu01044	596	Bacteria;Patescibacteria;Gracilibacteria;Absconditabacteriales_(SR1);Absconditabacteriales_(SR1)_fa;Absconditabacteriales_(SR1)_ge;
Otu01045	596	Bacteria;Bacteroidetes;Bacteroidia;Bacteroidales;Prevotellaceae;Prevotellaceae_UCG-001;
Otu01046	596	Bacteria;Firmicutes;Clostridia;Clostridiales;Lachnospiraceae;Lachnospiraceae_UCG-008;
Otu01047	595	Bacteria;Kiritimatiellaeota;Kiritimatiellae;WCHB1-41;WCHB1-41_fa;WCHB1-41_ge;
Otu01048	594	Bacteria;Bacteroidetes;Bacteroidia;Bacteroidales;Bacteroidales_unclassified;Bacteroidales_unclassified;
Otu01049	593	Bacteria;Bacteroidetes;Bacteroidia;Bacteroidales;Prevotellaceae;Prevotella_1;
Otu01050	589	Bacteria;Bacteroidetes;Bacteroidia;Bacteroidales;F082;F082_ge;
Otu01051	588	Bacteria;Firmicutes;Clostridia;Clostridiales;Lachnospiraceae;Blautia;
Otu01052	587	Bacteria;Bacteroidetes;Bacteroidia;Bacteroidales;Rikenellaceae;Rikenellaceae_RC9_gut_group;
Otu01053	584	Bacteria;Firmicutes;Clostridia;Clostridiales;Lachnospiraceae;Lachnospiraceae_UCG-006;
Otu01054	583	Bacteria;Tenericutes;Mollicutes;Mollicutes_RF39;Mollicutes_RF39_fa;Mollicutes_RF39_ge;
Otu01055	582	Bacteria;Bacteroidetes;Bacteroidia;Bacteroidales;F082;F082_ge;
Otu01056	580	Bacteria;Firmicutes;Clostridia;Clostridiales;Lachnospiraceae;Lachnospiraceae_AC2044_group;
Otu01057	580	Bacteria;Bacteroidetes;Bacteroidia;Bacteroidia_unclassified;Bacteroidia_unclassified;Bacteroidia_unclassified;
Otu01058	578	Bacteria;Bacteroidetes;Bacteroidia;Bacteroidales;Prevotellaceae;Prevotellaceae_UCG-003;
Otu01059	577	Bacteria;Bacteria_unclassified;Bacteria_unclassified;Bacteria_unclassified;Bacteria_unclassified;Bacteria_unclassified;
Otu01060	576	Bacteria;Firmicutes;Clostridia;Clostridiales;Ruminococcaceae;Ruminococcus_1;
Otu01061	576	Bacteria;Firmicutes;Clostridia;Clostridiales;Lachnospiraceae;Lachnospiraceae_NK3A20_group;
Otu01062	575	Bacteria;Firmicutes;Clostridia;Clostridiales;Lachnospiraceae;Lachnospiraceae_UCG-008;
Otu01063	575	Bacteria;Firmicutes;Clostridia;Clostridiales;Ruminococcaceae;Ruminococcaceae_UCG-014;
Otu01064	574	Bacteria;Firmicutes;Clostridia;Clostridiales;Ruminococcaceae;Ruminiclostridium_6;
Otu01065	573	Bacteria;Firmicutes;Clostridia;Clostridiales;Lachnospiraceae;Lachnospiraceae_UCG-001;
Otu01066	572	Bacteria;Tenericutes;Mollicutes;Mollicutes_RF39;Mollicutes_RF39_fa;Mollicutes_RF39_ge;
Otu01067	572	Bacteria;Firmicutes;Clostridia;Clostridiales;Ruminococcaceae;Ruminococcaceae_UCG-014;
Otu01068	571	Bacteria;Firmicutes;Clostridia;Clostridiales;Ruminococcaceae;Ruminococcaceae_UCG-010;
Otu01069	569	Bacteria;Firmicutes;Clostridia;Clostridiales;Ruminococcaceae;Ruminococcus_1;
Otu01070	569	Bacteria;Firmicutes;Clostridia;Clostridiales;Lachnospiraceae;Lachnospiraceae_UCG-008;
Otu01071	568	Bacteria;Firmicutes;Clostridia;Clostridiales;Lachnospiraceae;Lachnospiraceae_unclassified;
Otu01072	566	Bacteria;Bacteroidetes;Bacteroidia;Bacteroidales;Prevotellaceae;Prevotella_1;
Otu01073	566	Bacteria;Kiritimatiellaeota;Kiritimatiellae;WCHB1-41;WCHB1-41_fa;WCHB1-41_ge;
Otu01074	560	Bacteria;Cyanobacteria;Melainabacteria;Gastranaerophilales;Gastranaerophilales_fa;Gastranaerophilales_ge;
Otu01075	558	Bacteria;Firmicutes;Clostridia;Clostridiales;Lachnospiraceae;Syntrophococcus;
Otu01076	558	Bacteria;Bacteroidetes;Bacteroidia;Bacteroidales;Prevotellaceae;Prevotellaceae_NK3B31_group;
Otu01077	557	Bacteria;Bacteroidetes;Bacteroidia;Bacteroidales;Muribaculaceae;Muribaculaceae_ge;
Otu01078	557	Bacteria;Firmicutes;Clostridia;Clostridiales;Lachnospiraceae;Lachnospiraceae_unclassified;
Otu01079	556	Bacteria;Bacteroidetes;Bacteroidia;Bacteroidales;Prevotellaceae;Prevotella_1;
Otu01080	555	Bacteria;Tenericutes;Mollicutes;Mollicutes_RF39;Mollicutes_RF39_fa;Mollicutes_RF39_ge;
Otu01081	555	Bacteria;Bacteroidetes;Bacteroidia;Bacteroidales;Prevotellaceae;Prevotellaceae_UCG-003;
Otu01082	555	Bacteria;Proteobacteria;Deltaproteobacteria;Desulfovibrionales;Desulfovibrionaceae;Desulfovibrio;
Otu01083	552	Bacteria;Bacteroidetes;Bacteroidia;Bacteroidales;Prevotellaceae;Prevotella_1;
Otu01084	552	Bacteria;Proteobacteria;Deltaproteobacteria;Desulfovibrionales;Desulfovibrionaceae;Mailhella;
Otu01085	551	Bacteria;Firmicutes;Clostridia;Clostridiales;Ruminococcaceae;Ruminococcaceae_unclassified;
Otu01086	550	Bacteria;Planctomycetes;Planctomycetacia;Pirellulales;Pirellulaceae;p-1088-a5_gut_group;
Otu01087	548	Bacteria;Firmicutes;Negativicutes;Selenomonadales;Acidaminococcaceae;Succiniclasticum;
Otu01088	547	Bacteria;Actinobacteria;Coriobacteriia;Coriobacteriales;Eggerthellaceae;DNF00809;
Otu01089	546	Bacteria;Synergistetes;Synergistia;Synergistales;Synergistaceae;Pyramidobacter;
Otu01090	545	Bacteria;Spirochaetes;Spirochaetia;Spirochaetales;Spirochaetaceae;Treponema_2;
Otu01091	545	Bacteria;Firmicutes;Clostridia;Clostridiales;Ruminococcaceae;Ruminococcaceae_ge;
Otu01092	545	Bacteria;Bacteroidetes;Bacteroidia;Bacteroidales;Prevotellaceae;Prevotellaceae_UCG-001;
Otu01093	544	Bacteria;Tenericutes;Mollicutes;Mollicutes_RF39;Mollicutes_RF39_fa;Mollicutes_RF39_ge;
Otu01094	543	Bacteria;Tenericutes;Mollicutes;Mollicutes_RF39;Mollicutes_RF39_fa;Mollicutes_RF39_ge;
Otu01095	542	Bacteria;Bacteroidetes;Bacteroidia;Bacteroidales;Prevotellaceae;Prevotellaceae_NK3B31_group;
Otu01096	540	Bacteria;Bacteroidetes;Bacteroidia;Bacteroidales;Rikenellaceae;Rikenellaceae_RC9_gut_group;
Otu01097	540	Bacteria;Bacteroidetes;Bacteroidia;Bacteroidales;Prevotellaceae;Prevotellaceae_unclassified;
Otu01098	539	Bacteria;Bacteroidetes;Bacteroidia;Bacteroidales;Rikenellaceae;Rikenellaceae_RC9_gut_group;
Otu01099	538	Bacteria;Bacteroidetes;Bacteroidia;Bacteroidales;F082;F082_ge;
Otu01100	534	Bacteria;Firmicutes;Clostridia;Clostridiales;Ruminococcaceae;Ruminococcaceae_V9D2013_group;
Otu01101	534	Bacteria;Bacteroidetes;Bacteroidia;Bacteroidales;Prevotellaceae;Prevotellaceae_unclassified;
Otu01102	533	Bacteria;Spirochaetes;Spirochaetia;Spirochaetales;Spirochaetaceae;Treponema_2;
Otu01103	532	Bacteria;Firmicutes;Clostridia;Clostridiales;Ruminococcaceae;Ruminococcaceae_unclassified;
Otu01104	531	Bacteria;Firmicutes;Clostridia;Clostridiales;Lachnospiraceae;Lachnospiraceae_unclassified;
Otu01105	529	Bacteria;Tenericutes;Mollicutes;Mollicutes_RF39;Mollicutes_RF39_fa;Mollicutes_RF39_ge;
Otu01106	529	Bacteria;Firmicutes;Clostridia;Clostridiales;Lachnospiraceae;Lachnospiraceae_UCG-009;
Otu01107	528	Bacteria;Firmicutes;Clostridia;Clostridiales;Ruminococcaceae;Ruminococcaceae_ge;
Otu01108	527	Bacteria;Firmicutes;Clostridia;Clostridiales;Ruminococcaceae;Ruminococcaceae_UCG-014;
Otu01109	526	Bacteria;Firmicutes;Clostridia;Clostridiales;Lachnospiraceae;Lachnospiraceae_unclassified;
Otu01110	525	Bacteria;Firmicutes;Clostridia;Clostridiales;Lachnospiraceae;Lachnospiraceae_unclassified;
Otu01111	525	Bacteria;Firmicutes;Clostridia;Clostridiales;Family_XIII;Anaerovorax;
Otu01112	525	Bacteria;Bacteroidetes;Bacteroidia;Bacteroidales;F082;F082_ge;
Otu01113	524	Bacteria;Actinobacteria;Actinobacteria;Bifidobacteriales;Bifidobacteriaceae;Pseudoscardovia;
Otu01114	524	Bacteria;Bacteroidetes;Bacteroidia;Bacteroidales;Rikenellaceae;Rikenellaceae_RC9_gut_group;
Otu01115	523	Bacteria;Tenericutes;Mollicutes;Anaeroplasmatales;Anaeroplasmataceae;Anaeroplasma;
Otu01116	522	Bacteria;Tenericutes;Mollicutes;Anaeroplasmatales;Anaeroplasmataceae;Anaeroplasma;
Otu01117	522	Bacteria;Firmicutes;Clostridia;Clostridiales;Ruminococcaceae;Ruminococcus_1;
Otu01118	519	Bacteria;Firmicutes;Clostridia;Clostridiales;Lachnospiraceae;Lachnospiraceae_unclassified;
Otu01119	519	Bacteria;Bacteroidetes;Bacteroidia;Bacteroidales;Prevotellaceae;Prevotellaceae_UCG-003;
Otu01120	517	Bacteria;Bacteroidetes;Bacteroidia;Bacteroidales;Muribaculaceae;Muribaculaceae_unclassified;
Otu01121	516	Bacteria;Bacteroidetes;Bacteroidia;Bacteroidales;Prevotellaceae;Prevotellaceae_unclassified;
Otu01122	515	Bacteria;Firmicutes;Clostridia;Clostridiales;Clostridiales_unclassified;Clostridiales_unclassified;
Otu01123	514	Bacteria;Firmicutes;Clostridia;Clostridiales;Ruminococcaceae;CAG-352;
Otu01124	514	Bacteria;Spirochaetes;Spirochaetia;Spirochaetales;Spirochaetaceae;Treponema_2;
Otu01125	513	Bacteria;Bacteroidetes;Bacteroidia;Bacteroidales;Prevotellaceae;Prevotella_1;
Otu01126	513	Bacteria;Bacteroidetes;Bacteroidia;Bacteroidales;Prevotellaceae;Prevotella_1;
Otu01127	513	Bacteria;Firmicutes;Clostridia;Clostridiales;Lachnospiraceae;Lachnospiraceae_unclassified;
Otu01128	512	Bacteria;Chloroflexi;Anaerolineae;Anaerolineales;Anaerolineaceae;Flexilinea;
Otu01129	510	Bacteria;Bacteroidetes;Bacteroidia;Bacteroidales;Prevotellaceae;Prevotella_1;
Otu01130	507	Bacteria;Firmicutes;Clostridia;Clostridiales;Lachnospiraceae;Lachnospiraceae_ge;
Otu01131	507	Bacteria;Actinobacteria;Coriobacteriia;Coriobacteriales;Coriobacteriales_unclassified;Coriobacteriales_unclassified;
Otu01132	506	Bacteria;Firmicutes;Clostridia;Clostridiales;Christensenellaceae;Christensenellaceae_R-7_group;
Otu01133	505	Bacteria;Bacteroidetes;Bacteroidia;Bacteroidales;Prevotellaceae;Prevotella_1;
Otu01134	503	Bacteria;Bacteroidetes;Bacteroidia;Bacteroidales;Prevotellaceae;Prevotellaceae_unclassified;
Otu01135	499	Bacteria;Actinobacteria;Coriobacteriia;Coriobacteriales;Atopobiaceae;Olsenella;
Otu01136	497	Bacteria;Firmicutes;Clostridia;Clostridiales;Clostridiales_unclassified;Clostridiales_unclassified;
Otu01137	496	Bacteria;Bacteroidetes;Bacteroidia;Bacteroidales;Prevotellaceae;Prevotellaceae_UCG-001;
Otu01138	494	Bacteria;Firmicutes;Clostridia;Clostridiales;Lachnospiraceae;Oribacterium;
Otu01139	493	Bacteria;Cyanobacteria;Melainabacteria;Gastranaerophilales;Gastranaerophilales_fa;Gastranaerophilales_ge;
Otu01140	492	Bacteria;Bacteroidetes;Bacteroidia;Bacteroidales;F082;F082_ge;
Otu01141	491	Bacteria;Firmicutes;Clostridia;Clostridiales;Lachnospiraceae;Tyzzerella_3;
Otu01142	490	Bacteria;Chloroflexi;Anaerolineae;Anaerolineales;Anaerolineaceae;Flexilinea;
Otu01143	489	Bacteria;Firmicutes;Clostridia;Clostridiales;Ruminococcaceae;Ruminococcus_1;
Otu01144	487	Bacteria;Firmicutes;Clostridia;Clostridiales;Lachnospiraceae;Lachnospiraceae_unclassified;
Otu01145	487	Bacteria;Firmicutes;Clostridia;Clostridiales;Christensenellaceae;Christensenellaceae_R-7_group;
Otu01146	487	Bacteria;Firmicutes;Clostridia;Clostridiales;Lachnospiraceae;Acetitomaculum;
Otu01147	484	Bacteria;Bacteroidetes;Bacteroidia;Bacteroidales;Prevotellaceae;Prevotella_1;
Otu01148	484	Bacteria;Bacteroidetes;Bacteroidia;Bacteroidales;Bacteroidales_unclassified;Bacteroidales_unclassified;
Otu01149	483	Bacteria;Patescibacteria;Saccharimonadia;Saccharimonadales;Saccharimonadaceae;Candidatus_Saccharimonas;
Otu01150	482	Bacteria;Firmicutes;Clostridia;Clostridiales;Lachnospiraceae;Acetitomaculum;
Otu01151	477	Bacteria;Firmicutes;Clostridia;Clostridiales;Ruminococcaceae;Ruminococcaceae_ge;
Otu01152	477	Bacteria;Patescibacteria;Saccharimonadia;Saccharimonadales;Saccharimonadaceae;Candidatus_Saccharimonas;
Otu01153	476	Bacteria;Firmicutes;Clostridia;Clostridiales;Lachnospiraceae;Syntrophococcus;
Otu01154	476	Bacteria;Kiritimatiellaeota;Kiritimatiellae;WCHB1-41;WCHB1-41_fa;WCHB1-41_ge;
Otu01155	476	Bacteria;Bacteroidetes;Bacteroidia;Bacteroidales;Prevotellaceae;Prevotella_7;
Otu01156	475	Bacteria;Planctomycetes;Planctomycetacia;Pirellulales;Pirellulaceae;p-1088-a5_gut_group;
Otu01157	475	Bacteria;Firmicutes;Clostridia;Clostridiales;Lachnospiraceae;Lachnospiraceae_unclassified;
Otu01158	475	Bacteria;Spirochaetes;Spirochaetia;Spirochaetales;Spirochaetaceae;Treponema_2;
Otu01159	475	Bacteria;Firmicutes;Clostridia;Clostridiales;Lachnospiraceae;Acetitomaculum;
Otu01160	473	Bacteria;Firmicutes;Clostridia;Clostridiales;Ruminococcaceae;Ruminococcus_2;
Otu01161	473	Bacteria;Firmicutes;Bacilli;Lactobacillales;Leuconostocaceae;Weissella;
Otu01162	472	Bacteria;Bacteroidetes;Bacteroidia;Bacteroidales;Prevotellaceae;Prevotellaceae_UCG-003;
Otu01163	472	Bacteria;Firmicutes;Clostridia;Clostridiales;Family_XIII;Family_XIII_AD3011_group;
Otu01164	470	Bacteria;Firmicutes;Clostridia;Clostridiales;Ruminococcaceae;Ruminococcaceae_UCG-014;
Otu01165	470	Bacteria;Proteobacteria;Gammaproteobacteria;Aeromonadales;Succinivibrionaceae;Succinimonas;
Otu01166	469	Bacteria;Tenericutes;Mollicutes;Anaeroplasmatales;Anaeroplasmataceae;Anaeroplasma;
Otu01167	467	Bacteria;Firmicutes;Erysipelotrichia;Erysipelotrichales;Erysipelotrichaceae;Erysipelotrichaceae_unclassified;
Otu01168	467	Bacteria;Firmicutes;Clostridia;Clostridiales;Christensenellaceae;Christensenellaceae_R-7_group;
Otu01169	466	Bacteria;Firmicutes;Bacilli;Lactobacillales;Lactobacillaceae;Lactobacillus;
Otu01170	465	Bacteria;Spirochaetes;Spirochaetia;Spirochaetales;Spirochaetaceae;Treponema_2;
Otu01171	464	Bacteria;Firmicutes;Clostridia;Clostridiales;Ruminococcaceae;Ruminococcaceae_UCG-005;
Otu01172	462	Bacteria;Bacteria_unclassified;Bacteria_unclassified;Bacteria_unclassified;Bacteria_unclassified;Bacteria_unclassified;
Otu01173	462	Bacteria;Bacteroidetes;Bacteroidia;Bacteroidales;Muribaculaceae;Muribaculaceae_ge;
Otu01174	461	Bacteria;Bacteroidetes;Bacteroidia;Bacteroidales;Prevotellaceae;Prevotellaceae_UCG-003;
Otu01175	461	Bacteria;Planctomycetes;Planctomycetacia;Pirellulales;Pirellulaceae;p-1088-a5_gut_group;
Otu01176	461	Bacteria;Firmicutes;Clostridia;Clostridiales;Ruminococcaceae;Ruminococcus_1;
Otu01177	460	Bacteria;Firmicutes;Firmicutes_unclassified;Firmicutes_unclassified;Firmicutes_unclassified;Firmicutes_unclassified;
Otu01178	460	Bacteria;Bacteroidetes;Bacteroidia;Bacteroidales;Muribaculaceae;Muribaculaceae_ge;
Otu01179	459	Bacteria;Bacteroidetes;Bacteroidia;Bacteroidales;Prevotellaceae;Prevotella_1;
Otu01180	457	Bacteria;Bacteroidetes;Bacteroidia;Bacteroidales;Rikenellaceae;Rikenellaceae_RC9_gut_group;
Otu01181	457	Bacteria;Firmicutes;Clostridia;Clostridiales;Lachnospiraceae;Lachnospiraceae_unclassified;
Otu01182	457	Bacteria;Bacteroidetes;Bacteroidia;Bacteroidales;Prevotellaceae;Prevotellaceae_UCG-003;
Otu01183	457	Bacteria;Firmicutes;Clostridia;Clostridiales;Lachnospiraceae;Lachnospiraceae_unclassified;
Otu01184	457	Bacteria;Bacteroidetes;Bacteroidia;Bacteroidales;Rikenellaceae;Rikenellaceae_RC9_gut_group;
Otu01185	456	Bacteria;Firmicutes;Clostridia;Clostridiales;Lachnospiraceae;Lachnospiraceae_unclassified;
Otu01186	455	Bacteria;Actinobacteria;Coriobacteriia;Coriobacteriales;Atopobiaceae;Atopobium;
Otu01187	453	Bacteria;Kiritimatiellaeota;Kiritimatiellae;WCHB1-41;WCHB1-41_fa;WCHB1-41_ge;
Otu01188	453	Bacteria;Firmicutes;Clostridia;Clostridiales;Ruminococcaceae;Ruminococcaceae_UCG-014;
Otu01189	450	Bacteria;Bacteroidetes;Bacteroidia;Bacteroidales;Muribaculaceae;Muribaculaceae_ge;
Otu01190	449	Bacteria;Spirochaetes;Spirochaetia;Spirochaetales;Spirochaetaceae;Treponema_2;
Otu01191	449	Bacteria;Firmicutes;Clostridia;Clostridiales;Lachnospiraceae;Lachnospiraceae_unclassified;
Otu01192	448	Bacteria;Firmicutes;Clostridia;Clostridiales;Ruminococcaceae;Ruminococcaceae_UCG-014;
Otu01193	447	Bacteria;Firmicutes;Clostridia;Clostridiales;Lachnospiraceae;Acetitomaculum;
Otu01194	446	Bacteria;Firmicutes;Clostridia;Clostridiales;Lachnospiraceae;Lachnospiraceae_unclassified;
Otu01195	446	Bacteria;Kiritimatiellaeota;Kiritimatiellae;WCHB1-41;WCHB1-41_fa;WCHB1-41_ge;
Otu01196	446	Bacteria;Bacteroidetes;Bacteroidia;Bacteroidales;Prevotellaceae;Prevotella_1;
Otu01197	443	Bacteria;Bacteria_unclassified;Bacteria_unclassified;Bacteria_unclassified;Bacteria_unclassified;Bacteria_unclassified;
Otu01198	442	Bacteria;Firmicutes;Clostridia;Clostridia_unclassified;Clostridia_unclassified;Clostridia_unclassified;
Otu01199	441	Bacteria;Firmicutes;Clostridia;Clostridiales;Ruminococcaceae;Ruminococcaceae_NK4A214_group;
Otu01200	441	Bacteria;Bacteria_unclassified;Bacteria_unclassified;Bacteria_unclassified;Bacteria_unclassified;Bacteria_unclassified;
Otu01201	440	Bacteria;Firmicutes;Clostridia;Clostridiales;Ruminococcaceae;Ruminococcaceae_unclassified;
Otu01202	440	Bacteria;Tenericutes;Mollicutes;Mollicutes_RF39;Mollicutes_RF39_fa;Mollicutes_RF39_ge;
Otu01203	439	Bacteria;Bacteroidetes;Bacteroidia;Bacteroidales;Prevotellaceae;Prevotellaceae_UCG-003;
Otu01204	438	Bacteria;Firmicutes;Clostridia;Clostridiales;Lachnospiraceae;Acetitomaculum;
Otu01205	437	Bacteria;Firmicutes;Clostridia;Clostridiales;Family_XIII;Family_XIII_ge;
Otu01206	437	Bacteria;Bacteroidetes;Bacteroidia;Bacteroidales;Bacteroidales_RF16_group;Bacteroidales_RF16_group_ge;
Otu01207	437	Bacteria;Firmicutes;Clostridia;Clostridiales;Family_XIII;Anaerovorax;
Otu01208	434	Bacteria;Bacteroidetes;Bacteroidia;Bacteroidales;Bacteroidales_RF16_group;Bacteroidales_RF16_group_ge;
Otu01209	433	Bacteria;Firmicutes;Clostridia;Clostridiales;Ruminococcaceae;Ruminococcaceae_unclassified;
Otu01210	432	Bacteria;Bacteroidetes;Bacteroidia;Bacteroidales;Prevotellaceae;Prevotella_1;
Otu01211	432	Bacteria;Bacteroidetes;Bacteroidia;Bacteroidales;Muribaculaceae;Muribaculaceae_ge;
Otu01212	431	Bacteria;Bacteroidetes;Bacteroidia;Bacteroidales;Prevotellaceae;Prevotella_1;
Otu01213	431	Bacteria;Bacteroidetes;Bacteroidia;Bacteroidales;Prevotellaceae;Prevotellaceae_unclassified;
Otu01214	430	Bacteria;Firmicutes;Clostridia;Clostridiales;Family_XIII;Family_XIII_unclassified;
Otu01215	429	Bacteria;Firmicutes;Clostridia;Clostridiales;Lachnospiraceae;Moryella;
Otu01216	428	Bacteria;Proteobacteria;Alphaproteobacteria;Rhodospirillales;uncultured;uncultured_ge;
Otu01217	428	Bacteria;Firmicutes;Erysipelotrichia;Erysipelotrichales;Erysipelotrichaceae;Erysipelotrichaceae_UCG-004;
Otu01218	427	Bacteria;Bacteria_unclassified;Bacteria_unclassified;Bacteria_unclassified;Bacteria_unclassified;Bacteria_unclassified;
Otu01219	426	Bacteria;Bacteroidetes;Bacteroidia;Bacteroidales;Bacteroidales_unclassified;Bacteroidales_unclassified;
Otu01220	426	Bacteria;Bacteroidetes;Bacteroidia;Bacteroidales;Rikenellaceae;Rikenellaceae_RC9_gut_group;
Otu01221	425	Bacteria;Firmicutes;Clostridia;Clostridiales;Lachnospiraceae;Lachnospiraceae_NK3A20_group;
Otu01222	424	Bacteria;Firmicutes;Clostridia;Clostridiales;Ruminococcaceae;Ruminococcaceae_UCG-014;
Otu01223	424	Bacteria;Bacteroidetes;Bacteroidia;Bacteroidales;Bacteroidales_unclassified;Bacteroidales_unclassified;
Otu01224	421	Bacteria;Bacteroidetes;Bacteroidia;Bacteroidales;Prevotellaceae;Prevotella_1;
Otu01225	420	Bacteria;Synergistetes;Synergistia;Synergistales;Synergistaceae;Synergistes;
Otu01226	419	Bacteria;Tenericutes;Mollicutes;Anaeroplasmatales;Anaeroplasmataceae;Anaeroplasma;
Otu01227	418	Bacteria;Firmicutes;Clostridia;Clostridiales;Lachnospiraceae;Lachnospiraceae_unclassified;
Otu01228	417	Bacteria;Bacteroidetes;Bacteroidia;Bacteroidales;Muribaculaceae;Muribaculaceae_ge;
Otu01229	417	Bacteria;Firmicutes;Erysipelotrichia;Erysipelotrichales;Erysipelotrichaceae;Erysipelotrichaceae_unclassified;
Otu01230	416	Bacteria;Firmicutes;Clostridia;Clostridiales;Ruminococcaceae;Ruminococcaceae_UCG-014;
Otu01231	416	Bacteria;Firmicutes;Clostridia;Clostridiales;Lachnospiraceae;Lachnospiraceae_ND3007_group;
Otu01232	416	Bacteria;Firmicutes;Clostridia;Clostridiales;Lachnospiraceae;Lachnospiraceae_UCG-006;
Otu01233	416	Bacteria;Firmicutes;Clostridia;Clostridiales;Lachnospiraceae;Acetitomaculum;
Otu01234	415	Bacteria;Firmicutes;Clostridia;Clostridiales;Lachnospiraceae;Lachnospiraceae_unclassified;
Otu01235	415	Bacteria;Firmicutes;Clostridia;Clostridiales;Lachnospiraceae;probable_genus_10;
Otu01236	414	Bacteria;Firmicutes;Clostridia;Clostridiales;Lachnospiraceae;Lachnospiraceae_unclassified;
Otu01237	414	Bacteria;Firmicutes;Clostridia;Clostridiales;Ruminococcaceae;Ruminococcus_2;
Otu01238	407	Bacteria;Firmicutes;Clostridia;Clostridiales;Clostridiales_unclassified;Clostridiales_unclassified;
Otu01239	407	Bacteria;Tenericutes;Mollicutes;Mollicutes_RF39;Mollicutes_RF39_fa;Mollicutes_RF39_ge;
Otu01240	406	Bacteria;Firmicutes;Erysipelotrichia;Erysipelotrichales;Erysipelotrichaceae;Erysipelotrichaceae_UCG-009;
Otu01241	405	Bacteria;Cyanobacteria;Melainabacteria;Gastranaerophilales;Gastranaerophilales_fa;Gastranaerophilales_ge;
Otu01242	405	Bacteria;Firmicutes;Clostridia;Clostridiales;Lachnospiraceae;Lachnospiraceae_unclassified;
Otu01243	403	Bacteria;Firmicutes;Clostridia;Clostridiales;Ruminococcaceae;Ruminococcaceae_ge;
Otu01244	401	Bacteria;Firmicutes;Clostridia;Clostridiales;Lachnospiraceae;Lachnospiraceae_unclassified;
Otu01245	401	Bacteria;Bacteroidetes;Bacteroidia;Bacteroidales;Prevotellaceae;Prevotella_1;
Otu01246	400	Bacteria;Cyanobacteria;Melainabacteria;Gastranaerophilales;Gastranaerophilales_fa;Gastranaerophilales_ge;
Otu01247	400	Bacteria;Tenericutes;Mollicutes;Anaeroplasmatales;Anaeroplasmataceae;Anaeroplasma;
Otu01248	400	Bacteria;Kiritimatiellaeota;Kiritimatiellae;WCHB1-41;WCHB1-41_fa;WCHB1-41_ge;
Otu01249	399	Bacteria;Firmicutes;Clostridia;Clostridiales;Lachnospiraceae;Lachnospiraceae_unclassified;
Otu01250	399	Bacteria;Bacteroidetes;Bacteroidia;Bacteroidales;Prevotellaceae;Prevotella_1;
Otu01251	398	Bacteria;Tenericutes;Mollicutes;Mollicutes_RF39;Mollicutes_RF39_fa;Mollicutes_RF39_ge;
Otu01252	398	Bacteria;Firmicutes;Clostridia;Clostridiales;Ruminococcaceae;Ruminococcaceae_ge;
Otu01253	398	Bacteria;Actinobacteria;Coriobacteriia;Coriobacteriales;Eggerthellaceae;DNF00809;
Otu01254	397	Bacteria;Bacteria_unclassified;Bacteria_unclassified;Bacteria_unclassified;Bacteria_unclassified;Bacteria_unclassified;
Otu01255	397	Bacteria;Kiritimatiellaeota;Kiritimatiellae;WCHB1-41;WCHB1-41_fa;WCHB1-41_ge;
Otu01256	397	Bacteria;Bacteroidetes;Bacteroidia;Bacteroidia_unclassified;Bacteroidia_unclassified;Bacteroidia_unclassified;
Otu01257	397	Bacteria;Firmicutes;Clostridia;Clostridiales;Lachnospiraceae;Lachnospiraceae_unclassified;
Otu01258	397	Bacteria;Firmicutes;Erysipelotrichia;Erysipelotrichales;Erysipelotrichaceae;Erysipelotrichaceae_UCG-004;
Otu01259	396	Bacteria;Firmicutes;Clostridia;Clostridiales;Ruminococcaceae;Ruminococcaceae_unclassified;
Otu01260	396	Bacteria;Firmicutes;Clostridia;Clostridiales;Ruminococcaceae;Ruminococcaceae_UCG-014;
Otu01261	394	Bacteria;Firmicutes;Clostridia;Clostridiales;Lachnospiraceae;Lachnoclostridium_1;
Otu01262	393	Bacteria;Firmicutes;Clostridia;Clostridiales;Ruminococcaceae;Ruminococcaceae_UCG-014;
Otu01263	393	Bacteria;Firmicutes;Negativicutes;Selenomonadales;Veillonellaceae;Selenomonas;
Otu01264	393	Bacteria;Bacteroidetes;Bacteroidia;Bacteroidales;Muribaculaceae;Muribaculaceae_ge;
Otu01265	393	Bacteria;Bacteroidetes;Bacteroidia;Bacteroidales;F082;F082_ge;
Otu01266	392	Bacteria;Bacteroidetes;Bacteroidia;Bacteroidales;Prevotellaceae;Prevotellaceae_unclassified;
Otu01267	392	Bacteria;Proteobacteria;Alphaproteobacteria;Rhodospirillales;uncultured;uncultured_ge;
Otu01268	391	Bacteria;Firmicutes;Clostridia;Clostridiales;Lachnospiraceae;Coprococcus_1;
Otu01269	390	Bacteria;Bacteroidetes;Bacteroidia;Bacteroidales;Muribaculaceae;Muribaculaceae_ge;
Otu01270	390	Bacteria;Bacteroidetes;Bacteroidia;Bacteroidales;Prevotellaceae;Prevotella_1;
Otu01271	390	Bacteria;Firmicutes;Clostridia;Clostridiales;Lachnospiraceae;Lachnospiraceae_unclassified;
Otu01272	388	Bacteria;Firmicutes;Clostridia;Clostridiales;Lachnospiraceae;Lachnospiraceae_unclassified;
Otu01273	387	Bacteria;Bacteroidetes;Bacteroidia;Bacteroidales;Muribaculaceae;Muribaculaceae_ge;
Otu01274	386	Bacteria;Bacteroidetes;Bacteroidia;Bacteroidales;Prevotellaceae;Prevotellaceae_UCG-003;
Otu01275	385	Bacteria;Bacteroidetes;Bacteroidia;Bacteroidales;F082;F082_ge;
Otu01276	384	Bacteria;Firmicutes;Clostridia;Clostridiales;Lachnospiraceae;Lachnospiraceae_unclassified;
Otu01277	383	Bacteria;Firmicutes;Clostridia;Clostridiales;Ruminococcaceae;CAG-352;
Otu01278	383	Bacteria;Bacteroidetes;Bacteroidia;Bacteroidales;Prevotellaceae;Prevotellaceae_unclassified;
Otu01279	382	Bacteria;Cyanobacteria;Melainabacteria;Gastranaerophilales;Gastranaerophilales_fa;Gastranaerophilales_ge;
Otu01280	381	Bacteria;Firmicutes;Clostridia;Clostridiales;Ruminococcaceae;Ruminococcaceae_UCG-014;
Otu01281	381	Bacteria;Firmicutes;Clostridia;Clostridiales;Lachnospiraceae;Lachnospiraceae_UCG-008;
Otu01282	380	Bacteria;Actinobacteria;Coriobacteriia;Coriobacteriales;Eggerthellaceae;DNF00809;
Otu01283	379	Bacteria;Bacteroidetes;Bacteroidia;Bacteroidales;Rikenellaceae;Rikenellaceae_RC9_gut_group;
Otu01284	379	Bacteria;Firmicutes;Clostridia;Clostridiales;Ruminococcaceae;Ruminococcaceae_NK4A214_group;
Otu01285	376	Bacteria;Kiritimatiellaeota;Kiritimatiellae;WCHB1-41;WCHB1-41_fa;WCHB1-41_ge;
Otu01286	376	Bacteria;Tenericutes;Mollicutes;Mollicutes_unclassified;Mollicutes_unclassified;Mollicutes_unclassified;
Otu01287	375	Bacteria;Firmicutes;Clostridia;Clostridiales;Lachnospiraceae;Acetitomaculum;
Otu01288	374	Bacteria;Proteobacteria;Gammaproteobacteria;Aeromonadales;Succinivibrionaceae;Succinivibrionaceae_UCG-001;
Otu01289	374	Bacteria;Firmicutes;Clostridia;Clostridiales;Lachnospiraceae;Lachnospiraceae_unclassified;
Otu01290	374	Bacteria;Bacteroidetes;Bacteroidia;Bacteroidales;Prevotellaceae;Prevotella_1;
Otu01291	373	Bacteria;Firmicutes;Clostridia;Clostridiales;Lachnospiraceae;Lachnospiraceae_unclassified;
Otu01292	373	Bacteria;Bacteroidetes;Bacteroidia;Bacteroidales;F082;F082_ge;
Otu01293	373	Bacteria;Firmicutes;Clostridia;Clostridiales;Lachnospiraceae;Acetitomaculum;
Otu01294	372	Bacteria;Tenericutes;Mollicutes;Mollicutes_RF39;Mollicutes_RF39_fa;Mollicutes_RF39_ge;
Otu01295	371	Bacteria;Firmicutes;Clostridia;Clostridiales;Lachnospiraceae;Tyzzerella_3;
Otu01296	371	Bacteria;Tenericutes;Mollicutes;Mollicutes_RF39;Mollicutes_RF39_fa;Mollicutes_RF39_ge;
Otu01297	371	Bacteria;Tenericutes;Mollicutes;Mollicutes_RF39;Mollicutes_RF39_fa;Mollicutes_RF39_ge;
Otu01298	371	Bacteria;Firmicutes;Clostridia;Clostridiales;Lachnospiraceae;Lachnospiraceae_NK3A20_group;
Otu01299	370	Bacteria;Cyanobacteria;Melainabacteria;Gastranaerophilales;Gastranaerophilales_fa;Gastranaerophilales_ge;
Otu01300	370	Bacteria;Tenericutes;Mollicutes;Mollicutes_RF39;Mollicutes_RF39_fa;Mollicutes_RF39_ge;
Otu01301	368	Bacteria;Firmicutes;Clostridia;Clostridiales;Lachnospiraceae;Lachnospiraceae_unclassified;
Otu01302	367	Bacteria;Bacteroidetes;Bacteroidia;Bacteroidales;Muribaculaceae;Muribaculaceae_ge;
Otu01303	364	Bacteria;Firmicutes;Clostridia;Clostridiales;Ruminococcaceae;Ruminococcaceae_UCG-014;
Otu01304	364	Bacteria;Firmicutes;Clostridia;Clostridiales;Lachnospiraceae;Lachnospiraceae_unclassified;
Otu01305	364	Bacteria;Bacteroidetes;Bacteroidia;Bacteroidales;Prevotellaceae;Prevotella_1;
Otu01306	363	Bacteria;Bacteroidetes;Bacteroidia;Bacteroidales;Rikenellaceae;Rikenellaceae_RC9_gut_group;
Otu01307	363	Bacteria;Bacteroidetes;Bacteroidia;Bacteroidales;Prevotellaceae;Prevotellaceae_unclassified;
Otu01308	363	Bacteria;Firmicutes;Clostridia;Clostridiales;Lachnospiraceae;Tyzzerella_3;
Otu01309	363	Bacteria;Bacteroidetes;Bacteroidia;Bacteroidales;F082;F082_ge;
Otu01310	362	Bacteria;Firmicutes;Clostridia;Clostridiales;Ruminococcaceae;Ruminococcaceae_unclassified;
Otu01311	361	Bacteria;Firmicutes;Clostridia;Clostridiales;Lachnospiraceae;Lachnospiraceae_unclassified;
Otu01312	361	Bacteria;Actinobacteria;Coriobacteriia;Coriobacteriales;Coriobacteriales_unclassified;Coriobacteriales_unclassified;
Otu01313	356	Bacteria;Firmicutes;Clostridia;Clostridiales;Christensenellaceae;Christensenellaceae_R-7_group;
Otu01314	355	Bacteria;Bacteroidetes;Bacteroidia;Bacteroidales;Prevotellaceae;Prevotellaceae_UCG-001;
Otu01315	353	Bacteria;Bacteroidetes;Bacteroidia;Bacteroidales;Prevotellaceae;Prevotellaceae_unclassified;
Otu01316	352	Bacteria;Firmicutes;Clostridia;Clostridiales;Family_XIII;Family_XIII_ge;
Otu01317	350	Bacteria;Firmicutes;Clostridia;Clostridiales;Ruminococcaceae;Ruminococcaceae_UCG-014;
Otu01318	350	Bacteria;Bacteroidetes;Bacteroidia;Bacteroidales;F082;F082_ge;
Otu01319	350	Bacteria;Proteobacteria;Gammaproteobacteria;Aeromonadales;Succinivibrionaceae;Succinimonas;
Otu01320	348	Bacteria;Proteobacteria;Gammaproteobacteria;Aeromonadales;Succinivibrionaceae;Succinimonas;
Otu01321	348	Bacteria;Firmicutes;Clostridia;Clostridiales;Ruminococcaceae;Ruminococcaceae_unclassified;
Otu01322	345	Bacteria;Cyanobacteria;Melainabacteria;Gastranaerophilales;Gastranaerophilales_fa;Gastranaerophilales_ge;
Otu01323	343	Bacteria;Firmicutes;Clostridia;Clostridiales;Lachnospiraceae;Lachnospiraceae_unclassified;
Otu01324	343	Bacteria;Bacteroidetes;Bacteroidia;Bacteroidales;Prevotellaceae;Prevotella_1;
Otu01325	343	Bacteria;Firmicutes;Clostridia;Clostridiales;Christensenellaceae;Christensenellaceae_R-7_group;
Otu01326	343	Bacteria;Firmicutes;Clostridia;Clostridiales;Lachnospiraceae;Lachnospiraceae_ge;
Otu01327	342	Bacteria;Firmicutes;Erysipelotrichia;Erysipelotrichales;Erysipelotrichaceae;Erysipelotrichaceae_UCG-004;
Otu01328	342	Bacteria;Chloroflexi;Anaerolineae;Anaerolineales;Anaerolineaceae;Flexilinea;
Otu01329	342	Bacteria;Spirochaetes;Spirochaetia;Spirochaetales;Spirochaetaceae;Treponema_2;
Otu01330	341	Bacteria;Bacteroidetes;Bacteroidia;Bacteroidales;Prevotellaceae;Prevotellaceae_UCG-001;
Otu01331	340	Bacteria;Kiritimatiellaeota;Kiritimatiellae;WCHB1-41;WCHB1-41_fa;WCHB1-41_ge;
Otu01332	340	Bacteria;Bacteroidetes;Bacteroidia;Bacteroidales;Prevotellaceae;Prevotella_1;
Otu01333	339	Bacteria;Kiritimatiellaeota;Kiritimatiellae;WCHB1-41;WCHB1-41_fa;WCHB1-41_ge;
Otu01334	339	Bacteria;Bacteroidetes;Bacteroidia;Bacteroidales;Prevotellaceae;Prevotella_1;
Otu01335	337	Bacteria;Firmicutes;Clostridia;Clostridiales;Lachnospiraceae;Lachnospiraceae_NK4A136_group;
Otu01336	336	Bacteria;Firmicutes;Clostridia;Clostridiales;Ruminococcaceae;Ruminococcus_1;
Otu01337	336	Bacteria;Lentisphaerae;Lentisphaeria;Victivallales;vadinBE97;vadinBE97_ge;
Otu01338	335	Bacteria;Spirochaetes;Spirochaetia;Spirochaetales;Spirochaetaceae;Treponema_2;
Otu01339	335	Bacteria;Bacteroidetes;Bacteroidia;Bacteroidales;Prevotellaceae;Prevotellaceae_UCG-003;
Otu01340	335	Bacteria;Firmicutes;Clostridia;Clostridiales;Lachnospiraceae;Lachnospiraceae_unclassified;
Otu01341	335	Bacteria;Tenericutes;Mollicutes;Mollicutes_RF39;Mollicutes_RF39_fa;Mollicutes_RF39_ge;
Otu01342	333	Bacteria;Firmicutes;Clostridia;Clostridiales;Christensenellaceae;Christensenellaceae_R-7_group;
Otu01343	333	Bacteria;Bacteroidetes;Bacteroidia;Bacteroidales;Prevotellaceae;Prevotellaceae_unclassified;
Otu01344	333	Bacteria;Bacteroidetes;Bacteroidia;Bacteroidales;Rikenellaceae;Rikenellaceae_RC9_gut_group;
Otu01345	332	Bacteria;Firmicutes;Clostridia;Clostridiales;Ruminococcaceae;Ruminiclostridium_1;
Otu01346	332	Bacteria;Firmicutes;Clostridia;Clostridiales;Lachnospiraceae;Acetitomaculum;
Otu01347	331	Bacteria;Firmicutes;Clostridia;Clostridiales;Lachnospiraceae;Lachnospiraceae_unclassified;
Otu01348	329	Bacteria;Firmicutes;Clostridia;Clostridiales;Ruminococcaceae;Ruminococcaceae_UCG-014;
Otu01349	329	Bacteria;Firmicutes;Erysipelotrichia;Erysipelotrichales;Erysipelotrichaceae;Erysipelotrichaceae_UCG-002;
Otu01350	329	Bacteria;Bacteroidetes;Bacteroidia;Bacteroidales;Prevotellaceae;Prevotella_1;
Otu01351	328	Bacteria;Bacteroidetes;Bacteroidia;Bacteroidales;p-251-o5;p-251-o5_ge;
Otu01352	327	Bacteria;Firmicutes;Clostridia;Clostridiales;Christensenellaceae;Christensenellaceae_R-7_group;
Otu01353	327	Bacteria;Firmicutes;Erysipelotrichia;Erysipelotrichales;Erysipelotrichaceae;Erysipelotrichaceae_UCG-004;
Otu01354	327	Bacteria;Firmicutes;Clostridia;Clostridiales;Christensenellaceae;Christensenellaceae_R-7_group;
Otu01355	323	Bacteria;Bacteroidetes;Bacteroidia;Bacteroidales;Prevotellaceae;Prevotellaceae_unclassified;
Otu01356	323	Bacteria;Firmicutes;Clostridia;Clostridiales;Lachnospiraceae;Tyzzerella_3;
Otu01357	323	Bacteria;Firmicutes;Erysipelotrichia;Erysipelotrichales;Erysipelotrichaceae;Erysipelotrichaceae_ge;
Otu01358	323	Bacteria;Bacteroidetes;Bacteroidia;Bacteroidales;Muribaculaceae;Muribaculaceae_ge;
Otu01359	322	Bacteria;Bacteroidetes;Bacteroidia;Bacteroidales;Rikenellaceae;Rikenellaceae_RC9_gut_group;
Otu01360	321	Bacteria;Spirochaetes;Spirochaetia;Spirochaetales;Spirochaetaceae;Treponema_2;
Otu01361	321	Bacteria;Firmicutes;Clostridia;Clostridiales;Ruminococcaceae;Ruminococcus_1;
Otu01362	321	Bacteria;Firmicutes;Clostridia;Clostridiales;Christensenellaceae;Christensenellaceae_R-7_group;
Otu01363	320	Bacteria;Kiritimatiellaeota;Kiritimatiellae;WCHB1-41;WCHB1-41_fa;WCHB1-41_ge;
Otu01364	319	Bacteria;Bacteroidetes;Bacteroidia;Bacteroidales;F082;F082_ge;
Otu01365	319	Bacteria;Firmicutes;Clostridia;Clostridiales;Lachnospiraceae;Lachnospiraceae_unclassified;
Otu01366	319	Bacteria;Firmicutes;Clostridia;Clostridiales;Lachnospiraceae;Oribacterium;
Otu01367	317	Bacteria;Bacteroidetes;Bacteroidia;Bacteroidia_unclassified;Bacteroidia_unclassified;Bacteroidia_unclassified;
Otu01368	317	Bacteria;Firmicutes;Clostridia;Clostridiales;Ruminococcaceae;Ruminococcaceae_unclassified;
Otu01369	314	Bacteria;Firmicutes;Clostridia;Clostridiales;Ruminococcaceae;Ruminococcaceae_unclassified;
Otu01370	314	Bacteria;Firmicutes;Clostridia;Clostridiales;Christensenellaceae;Christensenellaceae_R-7_group;
Otu01371	314	Bacteria;Firmicutes;Clostridia;Clostridiales;Lachnospiraceae;Lachnoclostridium_1;
Otu01372	313	Bacteria;Firmicutes;Clostridia;Clostridiales;Lachnospiraceae;Lachnospiraceae_unclassified;
Otu01373	313	Bacteria;Firmicutes;Clostridia;Clostridiales;Ruminococcaceae;Ruminococcaceae_unclassified;
Otu01374	313	Bacteria;Bacteroidetes;Bacteroidia;Bacteroidales;Muribaculaceae;Muribaculaceae_ge;
Otu01375	312	Bacteria;Tenericutes;Mollicutes;Mollicutes_RF39;Mollicutes_RF39_fa;Mollicutes_RF39_ge;
Otu01376	311	Bacteria;Firmicutes;Clostridia;Clostridiales;Lachnospiraceae;Syntrophococcus;
Otu01377	310	Bacteria;Tenericutes;Mollicutes;Mollicutes_RF39;Mollicutes_RF39_fa;Mollicutes_RF39_ge;
Otu01378	310	Bacteria;Firmicutes;Clostridia;Clostridiales;Lachnospiraceae;Lachnospiraceae_unclassified;
Otu01379	310	Bacteria;Firmicutes;Clostridia;Clostridiales;Defluviitaleaceae;Defluviitaleaceae_UCG-011;
Otu01380	310	Bacteria;Tenericutes;Mollicutes;Mollicutes_RF39;Mollicutes_RF39_fa;Mollicutes_RF39_ge;
Otu01381	310	Bacteria;Firmicutes;Clostridia;Clostridiales;Lachnospiraceae;Lachnospiraceae_unclassified;
Otu01382	308	Bacteria;Bacteroidetes;Bacteroidia;Bacteroidales;Prevotellaceae;Prevotella_1;
Otu01383	307	Bacteria;Firmicutes;Clostridia;Clostridiales;Lachnospiraceae;Lachnospiraceae_ND3007_group;
Otu01384	307	Bacteria;Bacteroidetes;Bacteroidia;Bacteroidales;Prevotellaceae;Prevotella_1;
Otu01385	306	Bacteria;Firmicutes;Clostridia;Clostridiales;Lachnospiraceae;Lachnospiraceae_unclassified;
Otu01386	304	Bacteria;Bacteroidetes;Bacteroidia;Bacteroidales;Rikenellaceae;Rikenellaceae_RC9_gut_group;
Otu01387	304	Bacteria;Kiritimatiellaeota;Kiritimatiellae;WCHB1-41;WCHB1-41_fa;WCHB1-41_ge;
Otu01388	304	Bacteria;Firmicutes;Clostridia;Clostridiales;Ruminococcaceae;Ruminococcaceae_NK4A214_group;
Otu01389	304	Bacteria;Bacteroidetes;Bacteroidia;Bacteroidales;Prevotellaceae;Prevotella_1;
Otu01390	303	Bacteria;Proteobacteria;Gammaproteobacteria;Betaproteobacteriales;Burkholderiaceae;Sutterella;
Otu01391	303	Bacteria;Firmicutes;Clostridia;Clostridiales;Lachnospiraceae;Lachnospiraceae_unclassified;
Otu01392	302	Bacteria;Firmicutes;Clostridia;Clostridiales;Ruminococcaceae;Ruminococcaceae_UCG-010;
Otu01393	302	Bacteria;Tenericutes;Mollicutes;Mollicutes_RF39;Mollicutes_RF39_fa;Mollicutes_RF39_ge;
Otu01394	301	Bacteria;Firmicutes;Clostridia;Clostridiales;Ruminococcaceae;Ruminococcaceae_ge;
Otu01395	301	Bacteria;Bacteroidetes;Bacteroidia;Bacteroidales;Prevotellaceae;Prevotellaceae_NK3B31_group;
Otu01396	301	Bacteria;Firmicutes;Clostridia;Clostridiales;Lachnospiraceae;Lachnospiraceae_unclassified;
Otu01397	301	Bacteria;Firmicutes;Clostridia;Clostridiales;Christensenellaceae;Christensenellaceae_R-7_group;
Otu01398	300	Bacteria;Firmicutes;Clostridia;Clostridiales;Ruminococcaceae;Ruminiclostridium_1;
Otu01399	300	Bacteria;Actinobacteria;Coriobacteriia;Coriobacteriales;Eggerthellaceae;DNF00809;
Otu01400	300	Bacteria;Bacteroidetes;Bacteroidia;Bacteroidales;Prevotellaceae;Prevotella_1;
Otu01401	299	Bacteria;Bacteroidetes;Bacteroidia;Bacteroidales;Rikenellaceae;U29-B03;
Otu01402	299	Bacteria;Firmicutes;Clostridia;Clostridiales;Lachnospiraceae;Lachnospiraceae_ND3007_group;
Otu01403	299	Bacteria;Bacteroidetes;Bacteroidia;Bacteroidales;Prevotellaceae;Prevotellaceae_UCG-001;
Otu01404	298	Bacteria;Firmicutes;Clostridia;Clostridiales;Lachnospiraceae;Lachnospiraceae_NK3A20_group;
Otu01405	298	Bacteria;Bacteroidetes;Bacteroidia;Bacteroidales;Rikenellaceae;Rikenellaceae_RC9_gut_group;
Otu01406	298	Bacteria;Bacteroidetes;Bacteroidia;Bacteroidales;F082;F082_ge;
Otu01407	297	Bacteria;Tenericutes;Mollicutes;Anaeroplasmatales;Anaeroplasmataceae;Anaeroplasma;
Otu01408	297	Bacteria;Actinobacteria;Coriobacteriia;Coriobacteriales;Eggerthellaceae;Eggerthellaceae_unclassified;
Otu01409	295	Bacteria;Spirochaetes;Spirochaetia;Spirochaetales;Spirochaetaceae;Treponema_2;
Otu01410	294	Bacteria;Firmicutes;Clostridia;Clostridiales;Ruminococcaceae;Ruminococcaceae_ge;
Otu01411	293	Bacteria;Spirochaetes;Spirochaetia;Spirochaetales;Spirochaetaceae;Treponema_2;
Otu01412	293	Bacteria;Bacteroidetes;Bacteroidia;Bacteroidales;Prevotellaceae;Prevotellaceae_unclassified;
Otu01413	293	Bacteria;Firmicutes;Clostridia;Clostridiales;Ruminococcaceae;Ruminococcaceae_NK4A214_group;
Otu01414	293	Bacteria;Bacteroidetes;Bacteroidia;Bacteroidales;Prevotellaceae;Prevotella_1;
Otu01415	293	Bacteria;Firmicutes;Clostridia;Clostridiales;Ruminococcaceae;Saccharofermentans;
Otu01416	292	Bacteria;Chloroflexi;Anaerolineae;Anaerolineales;Anaerolineaceae;Flexilinea;
Otu01417	292	Bacteria;Firmicutes;Clostridia;Clostridiales;Ruminococcaceae;CAG-352;
Otu01418	292	Bacteria;Spirochaetes;Spirochaetia;Spirochaetales;Spirochaetaceae;Treponema_2;
Otu01419	292	Bacteria;Bacteroidetes;Bacteroidia;Bacteroidales;Rikenellaceae;Rikenellaceae_RC9_gut_group;
Otu01420	291	Bacteria;Tenericutes;Mollicutes;Anaeroplasmatales;Anaeroplasmataceae;Anaeroplasma;
Otu01421	291	Bacteria;Bacteroidetes;Bacteroidia;Bacteroidales;Prevotellaceae;Prevotellaceae_UCG-003;
Otu01422	291	Bacteria;Spirochaetes;Spirochaetia;Spirochaetales;Spirochaetaceae;Treponema_2;
Otu01423	291	Bacteria;Cyanobacteria;Melainabacteria;Gastranaerophilales;Gastranaerophilales_fa;Gastranaerophilales_ge;
Otu01424	290	Bacteria;Tenericutes;Mollicutes;Anaeroplasmatales;Anaeroplasmataceae;Anaeroplasma;
Otu01425	290	Bacteria;Firmicutes;Clostridia;Clostridiales;Lachnospiraceae;Lachnospiraceae_unclassified;
Otu01426	289	Bacteria;Firmicutes;Clostridia;Clostridiales;Lachnospiraceae;Lachnospiraceae_unclassified;
Otu01427	289	Bacteria;Firmicutes;Clostridia;Clostridiales;Ruminococcaceae;Ruminococcaceae_UCG-010;
Otu01428	289	Bacteria;Firmicutes;Clostridia;Clostridiales;Lachnospiraceae;Lachnospiraceae_unclassified;
Otu01429	288	Bacteria;Tenericutes;Mollicutes;Mollicutes_RF39;Mollicutes_RF39_fa;Mollicutes_RF39_ge;
Otu01430	288	Bacteria;Firmicutes;Clostridia;Clostridiales;Lachnospiraceae;Marvinbryantia;
Otu01431	288	Bacteria;Firmicutes;Erysipelotrichia;Erysipelotrichales;Erysipelotrichaceae;Erysipelotrichaceae_UCG-004;
Otu01432	286	Bacteria;Firmicutes;Clostridia;Clostridiales;Lachnospiraceae;Lachnospiraceae_unclassified;
Otu01433	286	Bacteria;Firmicutes;Clostridia;Clostridiales;Christensenellaceae;Christensenellaceae_R-7_group;
Otu01434	286	Bacteria;Bacteroidetes;Bacteroidia;Bacteroidales;Prevotellaceae;Prevotella_1;
Otu01435	286	Bacteria;Firmicutes;Clostridia;Clostridiales;Lachnospiraceae;Lachnospiraceae_unclassified;
Otu01436	285	Bacteria;Firmicutes;Clostridia;Clostridiales;Lachnospiraceae;Lachnospiraceae_ge;
Otu01437	284	Bacteria;Firmicutes;Clostridia;Clostridiales;Ruminococcaceae;Ruminococcaceae_UCG-014;
Otu01438	283	Bacteria;Proteobacteria;Alphaproteobacteria;Rhodospirillales;uncultured;uncultured_ge;
Otu01439	282	Bacteria;Kiritimatiellaeota;Kiritimatiellae;WCHB1-41;WCHB1-41_fa;WCHB1-41_ge;
Otu01440	280	Bacteria;Bacteroidetes;Bacteroidia;Bacteroidales;Prevotellaceae;Prevotella_1;
Otu01441	280	Bacteria;Firmicutes;Erysipelotrichia;Erysipelotrichales;Erysipelotrichaceae;Erysipelotrichaceae_UCG-004;
Otu01442	279	Bacteria;Firmicutes;Clostridia;Clostridiales;Lachnospiraceae;Lachnospiraceae_unclassified;
Otu01443	278	Bacteria;Firmicutes;Clostridia;Clostridiales;Ruminococcaceae;Ruminococcaceae_UCG-010;
Otu01444	278	Bacteria;Firmicutes;Clostridia;Clostridiales;Ruminococcaceae;Ruminococcaceae_UCG-014;
Otu01445	278	Bacteria;Firmicutes;Clostridia;Clostridiales;Family_XIII;Family_XIII_ge;
Otu01446	277	Bacteria;Firmicutes;Clostridia;Clostridiales;Ruminococcaceae;Ruminococcaceae_unclassified;
Otu01447	276	Bacteria;Bacteroidetes;Bacteroidia;Bacteroidales;Prevotellaceae;Prevotella_1;
Otu01448	275	Bacteria;Firmicutes;Clostridia;Clostridiales;Ruminococcaceae;uncultured;
Otu01449	275	Bacteria;Bacteroidetes;Bacteroidia;Bacteroidales;Rikenellaceae;Rikenellaceae_RC9_gut_group;
Otu01450	274	Bacteria;Actinobacteria;Coriobacteriia;Coriobacteriales;Atopobiaceae;Atopobium;
Otu01451	274	Bacteria;Bacteroidetes;Bacteroidia;Bacteroidales;Rikenellaceae;Rikenellaceae_RC9_gut_group;
Otu01452	274	Bacteria;Firmicutes;Clostridia;Clostridiales;Lachnospiraceae;Lachnospiraceae_UCG-006;
Otu01453	273	Bacteria;Proteobacteria;Alphaproteobacteria;Rickettsiales;uncultured;uncultured_ge;
Otu01454	273	Bacteria;Bacteroidetes;Bacteroidia;Bacteroidales;Prevotellaceae;Prevotella_1;
Otu01455	273	Bacteria;Firmicutes;Clostridia;Clostridiales;Ruminococcaceae;Ruminococcaceae_UCG-014;
Otu01456	273	Bacteria;Tenericutes;Mollicutes;Mollicutes_RF39;Mollicutes_RF39_fa;Mollicutes_RF39_ge;
Otu01457	273	Bacteria;Firmicutes;Clostridia;Clostridiales;Lachnospiraceae;Lachnospiraceae_NK3A20_group;
Otu01458	272	Bacteria;Firmicutes;Clostridia;Clostridiales;Ruminococcaceae;Ruminococcaceae_unclassified;
Otu01459	272	Bacteria;Bacteroidetes;Bacteroidia;Bacteroidales;F082;F082_ge;
Otu01460	271	Bacteria;Spirochaetes;Spirochaetia;Spirochaetales;Spirochaetaceae;Treponema_2;
Otu01461	271	Bacteria;Firmicutes;Clostridia;Clostridiales;Clostridiales_unclassified;Clostridiales_unclassified;
Otu01462	270	Bacteria;Tenericutes;Mollicutes;Mollicutes_RF39;Mollicutes_RF39_fa;Mollicutes_RF39_ge;
Otu01463	270	Bacteria;Firmicutes;Clostridia;Clostridiales;Clostridiales_unclassified;Clostridiales_unclassified;
Otu01464	270	Bacteria;Firmicutes;Clostridia;Clostridiales;Defluviitaleaceae;Defluviitaleaceae_UCG-011;
Otu01465	270	Bacteria;Firmicutes;Erysipelotrichia;Erysipelotrichales;Erysipelotrichaceae;Erysipelotrichaceae_unclassified;
Otu01466	269	Bacteria;Firmicutes;Clostridia;Clostridiales;Lachnospiraceae;Lachnospiraceae_XPB1014_group;
Otu01467	269	Bacteria;Firmicutes;Clostridia;Clostridiales;Ruminococcaceae;Ruminococcaceae_unclassified;
Otu01468	267	Bacteria;Firmicutes;Erysipelotrichia;Erysipelotrichales;Erysipelotrichaceae;Erysipelotrichaceae_UCG-004;
Otu01469	267	Bacteria;Bacteroidetes;Bacteroidia;Bacteroidales;Prevotellaceae;Prevotella_1;
Otu01470	267	Bacteria;Tenericutes;Mollicutes;Mollicutes_RF39;Mollicutes_RF39_fa;Mollicutes_RF39_ge;
Otu01471	266	Bacteria;Spirochaetes;Spirochaetia;Spirochaetales;Spirochaetaceae;Treponema_2;
Otu01472	266	Bacteria;Firmicutes;Clostridia;Clostridiales;Lachnospiraceae;Lachnospiraceae_unclassified;
Otu01473	266	Bacteria;Firmicutes;Clostridia;Clostridiales;Lachnospiraceae;Lachnospiraceae_ge;
Otu01474	265	Bacteria;Firmicutes;Clostridia;Clostridiales;Ruminococcaceae;Ruminococcaceae_UCG-001;
Otu01475	264	Bacteria;Bacteria_unclassified;Bacteria_unclassified;Bacteria_unclassified;Bacteria_unclassified;Bacteria_unclassified;
Otu01476	264	Bacteria;Firmicutes;Clostridia;Clostridiales;Family_XIII;Family_XIII_ge;
Otu01477	264	Bacteria;Bacteroidetes;Bacteroidia;Bacteroidales;Prevotellaceae;Prevotella_1;
Otu01478	264	Bacteria;Firmicutes;Clostridia;Clostridiales;Ruminococcaceae;Ruminococcaceae_unclassified;
Otu01479	264	Bacteria;Bacteroidetes;Bacteroidia;Bacteroidales;Rikenellaceae;Rikenellaceae_RC9_gut_group;
Otu01480	263	Bacteria;Firmicutes;Clostridia;Clostridiales;Ruminococcaceae;Ruminococcus_2;
Otu01481	263	Bacteria;Firmicutes;Clostridia;Clostridiales;Lachnospiraceae;Lachnospiraceae_unclassified;
Otu01482	263	Bacteria;Firmicutes;Clostridia;Clostridiales;Family_XIII;Anaerovorax;
Otu01483	262	Bacteria;Firmicutes;Clostridia;Clostridiales;Ruminococcaceae;Ruminococcaceae_UCG-014;
Otu01484	261	Bacteria;Firmicutes;Clostridia;Clostridiales;Lachnospiraceae;Lachnospiraceae_unclassified;
Otu01485	260	Bacteria;Firmicutes;Clostridia;Clostridiales;Ruminococcaceae;Ruminococcaceae_UCG-014;
Otu01486	260	Bacteria;Firmicutes;Clostridia;Clostridiales;Lachnospiraceae;Lachnospiraceae_unclassified;
Otu01487	259	Bacteria;Firmicutes;Erysipelotrichia;Erysipelotrichales;Erysipelotrichaceae;Erysipelotrichaceae_unclassified;
Otu01488	259	Bacteria;Firmicutes;Clostridia;Clostridiales;Ruminococcaceae;Ruminococcaceae_UCG-005;
Otu01489	258	Bacteria;Firmicutes;Clostridia;Clostridiales;Christensenellaceae;Christensenellaceae_R-7_group;
Otu01490	257	Bacteria;Bacteroidetes;Bacteroidia;Bacteroidales;Prevotellaceae;Prevotellaceae_UCG-001;
Otu01491	257	Bacteria;Bacteroidetes;Bacteroidia;Bacteroidales;Prevotellaceae;Prevotella_1;
Otu01492	257	Bacteria;Cyanobacteria;Melainabacteria;Gastranaerophilales;Gastranaerophilales_fa;Gastranaerophilales_ge;
Otu01493	257	Bacteria;Actinobacteria;Coriobacteriia;Coriobacteriales;Eggerthellaceae;Eggerthellaceae_unclassified;
Otu01494	255	Bacteria;Tenericutes;Mollicutes;Mollicutes_RF39;Mollicutes_RF39_fa;Mollicutes_RF39_ge;
Otu01495	255	Bacteria;Firmicutes;Clostridia;Clostridiales;Lachnospiraceae;Lachnospiraceae_NK3A20_group;
Otu01496	255	Bacteria;Firmicutes;Clostridia;Clostridiales;Lachnospiraceae;Oribacterium;
Otu01497	254	Bacteria;Bacteroidetes;Bacteroidia;Bacteroidales;Prevotellaceae;Prevotella_1;
Otu01498	254	Bacteria;Firmicutes;Clostridia;Clostridiales;Lachnospiraceae;Marvinbryantia;
Otu01499	253	Bacteria;Firmicutes;Clostridia;Clostridiales;Ruminococcaceae;Ruminococcus_1;
Otu01500	252	Bacteria;Firmicutes;Clostridia;Clostridiales;Ruminococcaceae;Ruminococcaceae_UCG-010;
Otu01501	252	Bacteria;Kiritimatiellaeota;Kiritimatiellae;WCHB1-41;WCHB1-41_fa;WCHB1-41_ge;
Otu01502	252	Bacteria;Firmicutes;Clostridia;Clostridiales;Ruminococcaceae;Ruminococcaceae_UCG-014;
Otu01503	252	Bacteria;Bacteroidetes;Bacteroidia;Bacteroidales;Bacteroidales_RF16_group;Bacteroidales_RF16_group_ge;
Otu01504	250	Bacteria;Bacteroidetes;Bacteroidia;Bacteroidales;Prevotellaceae;Prevotellaceae_unclassified;
Otu01505	250	Bacteria;Spirochaetes;Spirochaetia;Spirochaetales;Spirochaetaceae;Treponema_2;
Otu01506	249	Bacteria;Tenericutes;Mollicutes;Mollicutes_RF39;Mollicutes_RF39_fa;Mollicutes_RF39_ge;
Otu01507	249	Bacteria;Bacteroidetes;Bacteroidia;Bacteroidales;Rikenellaceae;Rikenellaceae_RC9_gut_group;
Otu01508	248	Bacteria;Firmicutes;Clostridia;Clostridiales;Family_XIII;Anaerovorax;
Otu01509	248	Bacteria;Tenericutes;Mollicutes;Anaeroplasmatales;Anaeroplasmataceae;Anaeroplasma;
Otu01510	247	Bacteria;Bacteroidetes;Bacteroidia;Bacteroidales;Prevotellaceae;Prevotellaceae_UCG-001;
Otu01511	246	Bacteria;Firmicutes;Clostridia;Clostridiales;Ruminococcaceae;Ruminococcaceae_ge;
Otu01512	246	Bacteria;Firmicutes;Clostridia;Clostridiales;Lachnospiraceae;Lachnospiraceae_unclassified;
Otu01513	245	Bacteria;Spirochaetes;Spirochaetia;Spirochaetales;Spirochaetaceae;Treponema_2;
Otu01514	245	Bacteria;Bacteria_unclassified;Bacteria_unclassified;Bacteria_unclassified;Bacteria_unclassified;Bacteria_unclassified;
Otu01515	244	Bacteria;Tenericutes;Mollicutes;Mollicutes_RF39;Mollicutes_RF39_fa;Mollicutes_RF39_ge;
Otu01516	243	Bacteria;Bacteria_unclassified;Bacteria_unclassified;Bacteria_unclassified;Bacteria_unclassified;Bacteria_unclassified;
Otu01517	243	Bacteria;Spirochaetes;Spirochaetia;Spirochaetales;Spirochaetaceae;Treponema_2;
Otu01518	243	Bacteria;Kiritimatiellaeota;Kiritimatiellae;WCHB1-41;WCHB1-41_fa;WCHB1-41_ge;
Otu01519	241	Bacteria;Firmicutes;Clostridia;Clostridiales;Christensenellaceae;Christensenellaceae_R-7_group;
Otu01520	241	Bacteria;Bacteroidetes;Bacteroidia;Bacteroidales;Prevotellaceae;Prevotella_1;
Otu01521	241	Bacteria;Actinobacteria;Coriobacteriia;Coriobacteriales;Eggerthellaceae;Eggerthellaceae_unclassified;
Otu01522	241	Bacteria;Bacteroidetes;Bacteroidia;Bacteroidales;Rikenellaceae;Rikenellaceae_RC9_gut_group;
Otu01523	240	Bacteria;Firmicutes;Erysipelotrichia;Erysipelotrichales;Erysipelotrichaceae;Erysipelotrichaceae_unclassified;
Otu01524	240	Bacteria;Bacteroidetes;Bacteroidia;Bacteroidales;Prevotellaceae;Prevotella_1;
Otu01525	240	Bacteria;Kiritimatiellaeota;Kiritimatiellae;WCHB1-41;WCHB1-41_fa;WCHB1-41_ge;
Otu01526	240	Bacteria;Proteobacteria;Alphaproteobacteria;Rhodospirillales;uncultured;uncultured_ge;
Otu01527	240	Bacteria;Epsilonbacteraeota;Campylobacteria;Campylobacterales;Campylobacteraceae;Campylobacter;
Otu01528	238	Bacteria;Bacteria_unclassified;Bacteria_unclassified;Bacteria_unclassified;Bacteria_unclassified;Bacteria_unclassified;
Otu01529	237	Bacteria;Bacteroidetes;Bacteroidia;Bacteroidales;Prevotellaceae;Prevotella_1;
Otu01530	237	Bacteria;Firmicutes;Clostridia;Clostridiales;Christensenellaceae;Christensenellaceae_R-7_group;
Otu01531	235	Bacteria;Bacteroidetes;Bacteroidia;Bacteroidales;Prevotellaceae;Prevotella_1;
Otu01532	235	Bacteria;Bacteria_unclassified;Bacteria_unclassified;Bacteria_unclassified;Bacteria_unclassified;Bacteria_unclassified;
Otu01533	235	Bacteria;Bacteroidetes;Bacteroidia;Bacteroidales;Prevotellaceae;Prevotella_1;
Otu01534	235	Bacteria;Chloroflexi;Anaerolineae;Anaerolineales;Anaerolineaceae;Flexilinea;
Otu01535	234	Bacteria;Cyanobacteria;Melainabacteria;Gastranaerophilales;Gastranaerophilales_fa;Gastranaerophilales_ge;
Otu01536	234	Bacteria;Firmicutes;Clostridia;Clostridiales;Lachnospiraceae;Blautia;
Otu01537	233	Bacteria;Bacteroidetes;Bacteroidia;Bacteroidales;Prevotellaceae;Prevotella_1;
Otu01538	233	Bacteria;Bacteroidetes;Bacteroidia;Bacteroidales;Prevotellaceae;Prevotellaceae_NK3B31_group;
Otu01539	233	Bacteria;Firmicutes;Clostridia;Clostridiales;Lachnospiraceae;Lachnospiraceae_unclassified;
Otu01540	232	Bacteria;Spirochaetes;Spirochaetia;Spirochaetales;Spirochaetaceae;Treponema_2;
Otu01541	231	Bacteria;Firmicutes;Clostridia;Clostridiales;Lachnospiraceae;Oribacterium;
Otu01542	231	Bacteria;Firmicutes;Clostridia;Clostridiales;Ruminococcaceae;Ruminococcus_2;
Otu01543	231	Bacteria;Firmicutes;Clostridia;Clostridiales;Ruminococcaceae;Ruminococcaceae_UCG-010;
Otu01544	231	Bacteria;Firmicutes;Clostridia;Clostridiales;Lachnospiraceae;Acetitomaculum;
Otu01545	231	Bacteria;Bacteroidetes;Bacteroidia;Bacteroidales;uncultured;uncultured_ge;
Otu01546	230	Bacteria;Firmicutes;Clostridia;Clostridiales;Christensenellaceae;Christensenellaceae_R-7_group;
Otu01547	229	Bacteria;Bacteroidetes;Bacteroidia;Bacteroidales;Muribaculaceae;Muribaculaceae_ge;
Otu01548	229	Bacteria;Firmicutes;Clostridia;Clostridiales;Lachnospiraceae;Lachnospiraceae_unclassified;
Otu01549	229	Bacteria;Firmicutes;Clostridia;Clostridiales;Clostridiales_vadinBB60_group;Clostridiales_vadinBB60_group_ge;
Otu01550	229	Bacteria;Bacteroidetes;Bacteroidia;Bacteroidales;Prevotellaceae;Prevotella_1;
Otu01551	229	Bacteria;Bacteroidetes;Bacteroidia;Bacteroidales;Muribaculaceae;Muribaculaceae_ge;
Otu01552	228	Bacteria;Cyanobacteria;Melainabacteria;Gastranaerophilales;Gastranaerophilales_fa;Gastranaerophilales_ge;
Otu01553	227	Bacteria;Firmicutes;Erysipelotrichia;Erysipelotrichales;Erysipelotrichaceae;Erysipelotrichaceae_UCG-004;
Otu01554	227	Bacteria;Tenericutes;Mollicutes;Mollicutes_unclassified;Mollicutes_unclassified;Mollicutes_unclassified;
Otu01555	227	Bacteria;Firmicutes;Clostridia;Clostridiales;Lachnospiraceae;Lachnospiraceae_unclassified;
Otu01556	227	Bacteria;Bacteroidetes;Bacteroidia;Bacteroidales;Prevotellaceae;Prevotellaceae_NK3B31_group;
Otu01557	226	Bacteria;Firmicutes;Clostridia;Clostridiales;Lachnospiraceae;Lachnospiraceae_unclassified;
Otu01558	226	Bacteria;Firmicutes;Clostridia;Clostridiales;Lachnospiraceae;Lachnospiraceae_unclassified;
Otu01559	226	Bacteria;Cyanobacteria;Melainabacteria;Gastranaerophilales;Gastranaerophilales_fa;Gastranaerophilales_ge;
Otu01560	225	Bacteria;Firmicutes;Clostridia;Clostridiales;Christensenellaceae;Christensenellaceae_R-7_group;
Otu01561	225	Bacteria;Bacteroidetes;Bacteroidia;Bacteroidales;Muribaculaceae;Muribaculaceae_ge;
Otu01562	225	Bacteria;Firmicutes;Clostridia;Clostridiales;Lachnospiraceae;Lachnospiraceae_NK3A20_group;
Otu01563	224	Bacteria;Firmicutes;Clostridia;Clostridiales;Lachnospiraceae;Lachnospiraceae_unclassified;
Otu01564	224	Bacteria;Firmicutes;Clostridia;Clostridiales;Lachnospiraceae;Lachnospiraceae_NK3A20_group;
Otu01565	224	Bacteria;Firmicutes;Clostridia;Clostridiales;Lachnospiraceae;Butyrivibrio_2;
Otu01566	224	Bacteria;Bacteroidetes;Bacteroidia;Bacteroidales;Prevotellaceae;Prevotellaceae_UCG-001;
Otu01567	223	Bacteria;Firmicutes;Clostridia;Clostridiales;Lachnospiraceae;Lachnospiraceae_unclassified;
Otu01568	223	Bacteria;Bacteroidetes;Bacteroidia;Bacteroidales;Prevotellaceae;Prevotella_1;
Otu01569	223	Bacteria;Bacteroidetes;Bacteroidia;Bacteroidales;Prevotellaceae;Prevotella_1;
Otu01570	223	Bacteria;Tenericutes;Mollicutes;Mollicutes_RF39;Mollicutes_RF39_fa;Mollicutes_RF39_ge;
Otu01571	222	Bacteria;Firmicutes;Clostridia;Clostridiales;Christensenellaceae;Christensenellaceae_R-7_group;
Otu01572	222	Bacteria;Bacteria_unclassified;Bacteria_unclassified;Bacteria_unclassified;Bacteria_unclassified;Bacteria_unclassified;
Otu01573	222	Bacteria;Bacteroidetes;Bacteroidia;Bacteroidales;Prevotellaceae;Prevotellaceae_unclassified;
Otu01574	222	Bacteria;Firmicutes;Clostridia;Clostridiales;Lachnospiraceae;Acetitomaculum;
Otu01575	222	Bacteria;Firmicutes;Clostridia;Clostridiales;Ruminococcaceae;CAG-352;
Otu01576	221	Bacteria;Firmicutes;Clostridia;Clostridiales;Ruminococcaceae;Ruminococcaceae_UCG-014;
Otu01577	221	Bacteria;Firmicutes;Clostridia;Clostridiales;Ruminococcaceae;Ruminococcaceae_unclassified;
Otu01578	219	Bacteria;Tenericutes;Mollicutes;Mollicutes_RF39;Mollicutes_RF39_fa;Mollicutes_RF39_ge;
Otu01579	218	Bacteria;Bacteroidetes;Bacteroidia;Bacteroidales;Prevotellaceae;Prevotellaceae_NK3B31_group;
Otu01580	218	Bacteria;Bacteroidetes;Bacteroidia;Bacteroidales;Prevotellaceae;Prevotellaceae_UCG-003;
Otu01581	218	Bacteria;Bacteroidetes;Bacteroidia;Bacteroidales;Prevotellaceae;Prevotella_1;
Otu01582	217	Bacteria;Tenericutes;Mollicutes;Mollicutes_RF39;Mollicutes_RF39_fa;Mollicutes_RF39_ge;
Otu01583	217	Bacteria;Firmicutes;Clostridia;Clostridiales;Lachnospiraceae;Lachnospiraceae_unclassified;
Otu01584	216	Bacteria;Cyanobacteria;Melainabacteria;Gastranaerophilales;Gastranaerophilales_fa;Gastranaerophilales_ge;
Otu01585	216	Bacteria;Firmicutes;Clostridia;Clostridiales;Lachnospiraceae;Lachnospiraceae_NK3A20_group;
Otu01586	215	Bacteria;Bacteroidetes;Bacteroidia;Bacteroidales;Bacteroidales_unclassified;Bacteroidales_unclassified;
Otu01587	215	Bacteria;Firmicutes;Clostridia;Clostridiales;Lachnospiraceae;Lachnospiraceae_UCG-006;
Otu01588	215	Bacteria;Bacteroidetes;Bacteroidia;Bacteroidales;Rikenellaceae;Rikenellaceae_RC9_gut_group;
Otu01589	214	Bacteria;Bacteroidetes;Bacteroidia;Bacteroidales;p-251-o5;p-251-o5_ge;
Otu01590	214	Bacteria;Firmicutes;Clostridia;Clostridiales;Christensenellaceae;Christensenellaceae_R-7_group;
Otu01591	213	Bacteria;Bacteroidetes;Bacteroidia;Bacteroidales;Prevotellaceae;Prevotella_1;
Otu01592	213	Bacteria;Firmicutes;Erysipelotrichia;Erysipelotrichales;Erysipelotrichaceae;Erysipelotrichaceae_unclassified;
Otu01593	213	Bacteria;Firmicutes;Clostridia;Clostridiales;Lachnospiraceae;Lachnospiraceae_unclassified;
Otu01594	212	Bacteria;Firmicutes;Clostridia;Clostridiales;Lachnospiraceae;Shuttleworthia;
Otu01595	212	Bacteria;Kiritimatiellaeota;Kiritimatiellae;WCHB1-41;WCHB1-41_fa;WCHB1-41_ge;
Otu01596	211	Bacteria;Firmicutes;Clostridia;Clostridiales;Lachnospiraceae;Lachnospiraceae_unclassified;
Otu01597	211	Bacteria;Cyanobacteria;Melainabacteria;Gastranaerophilales;Gastranaerophilales_fa;Gastranaerophilales_ge;
Otu01598	211	Bacteria;Firmicutes;Clostridia;Clostridiales;Family_XIII;Family_XIII_unclassified;
Otu01599	210	Bacteria;Firmicutes;Clostridia;Clostridiales;Lachnospiraceae;Lachnospiraceae_NK3A20_group;
Otu01600	210	Bacteria;Firmicutes;Clostridia;Clostridiales;Family_XIII;Family_XIII_ge;
Otu01601	210	Bacteria;Firmicutes;Clostridia;Clostridiales;Ruminococcaceae;Ruminococcaceae_unclassified;
Otu01602	209	Bacteria;Firmicutes;Clostridia;Clostridiales;Ruminococcaceae;Ruminococcaceae_ge;
Otu01603	209	Bacteria;Firmicutes;Clostridia;Clostridiales;Lachnospiraceae;Butyrivibrio_2;
Otu01604	209	Bacteria;Firmicutes;Clostridia;Clostridiales;Lachnospiraceae;Lachnospiraceae_unclassified;
Otu01605	209	Bacteria;Firmicutes;Erysipelotrichia;Erysipelotrichales;Erysipelotrichaceae;Erysipelotrichaceae_unclassified;
Otu01606	208	Bacteria;Firmicutes;Clostridia;Clostridiales;Ruminococcaceae;Ruminococcaceae_unclassified;
Otu01607	208	Bacteria;Firmicutes;Clostridia;Clostridiales;Ruminococcaceae;Ruminococcaceae_UCG-014;
Otu01608	208	Bacteria;Elusimicrobia;Elusimicrobia;Elusimicrobiales;Elusimicrobiaceae;Elusimicrobium;
Otu01609	207	Bacteria;Proteobacteria;Deltaproteobacteria;Desulfobacterales;Desulfobulbaceae;Desulfobulbus;
Otu01610	207	Bacteria;Firmicutes;Clostridia;Clostridiales;Lachnospiraceae;Lachnospiraceae_unclassified;
Otu01611	207	Bacteria;Spirochaetes;Spirochaetia;Spirochaetales;Spirochaetaceae;Sediminispirochaeta;
Otu01612	207	Bacteria;Tenericutes;Mollicutes;Mollicutes_RF39;Mollicutes_RF39_fa;Mollicutes_RF39_ge;
Otu01613	206	Bacteria;Firmicutes;Clostridia;Clostridiales;Ruminococcaceae;Ruminococcaceae_UCG-010;
Otu01614	206	Bacteria;Firmicutes;Clostridia;Clostridiales;Lachnospiraceae;Lachnospiraceae_unclassified;
Otu01615	206	Bacteria;Firmicutes;Negativicutes;Selenomonadales;Veillonellaceae;Selenomonas_4;
Otu01616	206	Bacteria;Firmicutes;Clostridia;Clostridiales;Ruminococcaceae;Ruminococcus_1;
Otu01617	206	Bacteria;Actinobacteria;Coriobacteriia;Coriobacteriales;Eggerthellaceae;DNF00809;
Otu01618	206	Bacteria;Proteobacteria;Alphaproteobacteria;Rhodospirillales;uncultured;uncultured_ge;
Otu01619	205	Bacteria;Bacteroidetes;Bacteroidia;Bacteroidales;Prevotellaceae;Prevotellaceae_UCG-001;
Otu01620	205	Bacteria;Spirochaetes;Spirochaetia;Spirochaetales;Spirochaetaceae;Treponema_2;
Otu01621	205	Bacteria;Bacteroidetes;Bacteroidia;Bacteroidales;Prevotellaceae;Prevotella_1;
Otu01622	204	Bacteria;Firmicutes;Clostridia;Clostridiales;Lachnospiraceae;Marvinbryantia;
Otu01623	204	Bacteria;Bacteroidetes;Bacteroidia;Bacteroidales;Prevotellaceae;Prevotella_1;
Otu01624	203	Bacteria;Bacteria_unclassified;Bacteria_unclassified;Bacteria_unclassified;Bacteria_unclassified;Bacteria_unclassified;
Otu01625	203	Bacteria;Firmicutes;Clostridia;Clostridiales;Lachnospiraceae;Lachnospiraceae_NK3A20_group;
Otu01626	202	Bacteria;Proteobacteria;Alphaproteobacteria;Rhodospirillales;Rhodospirillales_unclassified;Rhodospirillales_unclassified;
Otu01627	202	Bacteria;Actinobacteria;Coriobacteriia;Coriobacteriales;Coriobacteriales_unclassified;Coriobacteriales_unclassified;
Otu01628	202	Bacteria;Bacteroidetes;Bacteroidia;Bacteroidia_unclassified;Bacteroidia_unclassified;Bacteroidia_unclassified;
Otu01629	201	Bacteria;Firmicutes;Clostridia;Clostridiales;Christensenellaceae;Christensenellaceae_R-7_group;
Otu01630	201	Bacteria;Firmicutes;Clostridia;Clostridiales;Lachnospiraceae;Lachnospiraceae_unclassified;
Otu01631	200	Bacteria;Actinobacteria;Coriobacteriia;Coriobacteriales;uncultured;uncultured_ge;
Otu01632	200	Bacteria;Actinobacteria;Coriobacteriia;Coriobacteriales;Eggerthellaceae;DNF00809;
Otu01633	200	Bacteria;Bacteroidetes;Bacteroidia;Bacteroidales;Muribaculaceae;Muribaculaceae_ge;
Otu01634	200	Bacteria;Actinobacteria;Coriobacteriia;Coriobacteriales;Eggerthellaceae;DNF00809;
Otu01635	200	Bacteria;Firmicutes;Clostridia;Clostridiales;Lachnospiraceae;Lachnospiraceae_unclassified;
Otu01636	199	Bacteria;Proteobacteria;Gammaproteobacteria;Betaproteobacteriales;Burkholderiaceae;Sutterella;
Otu01637	199	Bacteria;Firmicutes;Erysipelotrichia;Erysipelotrichales;Erysipelotrichaceae;uncultured;
Otu01638	199	Bacteria;Patescibacteria;Gracilibacteria;Absconditabacteriales_(SR1);Absconditabacteriales_(SR1)_fa;Absconditabacteriales_(SR1)_ge;
Otu01639	198	Bacteria;Proteobacteria;Alphaproteobacteria;Rhodospirillales;uncultured;uncultured_ge;
Otu01640	198	Bacteria;Patescibacteria;Saccharimonadia;Saccharimonadales;Saccharimonadaceae;Candidatus_Saccharimonas;
Otu01641	198	Bacteria;Firmicutes;Clostridia;Clostridia_unclassified;Clostridia_unclassified;Clostridia_unclassified;
Otu01642	197	Bacteria;Firmicutes;Clostridia;Clostridiales;Lachnospiraceae;Lachnospiraceae_unclassified;
Otu01643	197	Bacteria;Bacteroidetes;Bacteroidia;Bacteroidales;Prevotellaceae;Prevotella_1;
Otu01644	197	Bacteria;Bacteroidetes;Bacteroidia;Bacteroidales;Prevotellaceae;Prevotellaceae_UCG-001;
Otu01645	196	Bacteria;Firmicutes;Clostridia;Clostridiales;Lachnospiraceae;Marvinbryantia;
Otu01646	195	Bacteria;Proteobacteria;Gammaproteobacteria;Aeromonadales;Succinivibrionaceae;Anaerobiospirillum;
Otu01647	195	Bacteria;Firmicutes;Clostridia;Clostridiales;Lachnospiraceae;Lachnospiraceae_unclassified;
Otu01648	195	Bacteria;Firmicutes;Clostridia;Clostridiales;Lachnospiraceae;Marvinbryantia;
Otu01649	195	Bacteria;Firmicutes;Clostridia;Clostridiales;Ruminococcaceae;Ruminococcaceae_UCG-010;
Otu01650	194	Bacteria;Firmicutes;Clostridia;Clostridiales;Ruminococcaceae;Ruminococcaceae_NK4A214_group;
Otu01651	194	Bacteria;Firmicutes;Clostridia;Clostridiales;Family_XIII;Family_XIII_AD3011_group;
Otu01652	194	Bacteria;Tenericutes;Mollicutes;Mollicutes_RF39;Mollicutes_RF39_fa;Mollicutes_RF39_ge;
Otu01653	193	Bacteria;Tenericutes;Mollicutes;Mollicutes_RF39;Mollicutes_RF39_fa;Mollicutes_RF39_ge;
Otu01654	193	Bacteria;Firmicutes;Clostridia;Clostridiales;Ruminococcaceae;uncultured;
Otu01655	193	Bacteria;Actinobacteria;Coriobacteriia;Coriobacteriales;Eggerthellaceae;DNF00809;
Otu01656	192	Bacteria;Patescibacteria;Saccharimonadia;Saccharimonadales;Saccharimonadaceae;Candidatus_Saccharimonas;
Otu01657	192	Bacteria;Firmicutes;Clostridia;Clostridiales;Ruminococcaceae;Ruminococcaceae_ge;
Otu01658	192	Bacteria;Bacteroidetes;Bacteroidia;Bacteroidales;F082;F082_ge;
Otu01659	192	Bacteria;Firmicutes;Clostridia;Clostridiales;Lachnospiraceae;Lachnospiraceae_unclassified;
Otu01660	191	Bacteria;Firmicutes;Clostridia;Clostridiales;Ruminococcaceae;Ruminococcaceae_unclassified;
Otu01661	191	Bacteria;Firmicutes;Clostridia;Clostridiales;Clostridiales_unclassified;Clostridiales_unclassified;
Otu01662	190	Bacteria;Bacteroidetes;Bacteroidia;Bacteroidales;F082;F082_ge;
Otu01663	190	Bacteria;Firmicutes;Clostridia;Clostridiales;Lachnospiraceae;Shuttleworthia;
Otu01664	189	Bacteria;Firmicutes;Clostridia;Clostridiales;Ruminococcaceae;Ruminococcaceae_ge;
Otu01665	189	Bacteria;Proteobacteria;Alphaproteobacteria;Rhodospirillales;uncultured;uncultured_ge;
Otu01666	189	Bacteria;Firmicutes;Clostridia;Clostridiales;Ruminococcaceae;CAG-352;
Otu01667	188	Bacteria;Bacteroidetes;Bacteroidia;Bacteroidales;Prevotellaceae;Prevotellaceae_unclassified;
Otu01668	188	Bacteria;Firmicutes;Clostridia;Clostridiales;Christensenellaceae;Christensenellaceae_R-7_group;
Otu01669	187	Bacteria;Bacteroidetes;Bacteroidia;Bacteroidales;Rikenellaceae;Rikenellaceae_RC9_gut_group;
Otu01670	187	Bacteria;Actinobacteria;Coriobacteriia;Coriobacteriales;Eggerthellaceae;DNF00809;
Otu01671	187	Bacteria;Cyanobacteria;Melainabacteria;Gastranaerophilales;Gastranaerophilales_fa;Gastranaerophilales_ge;
Otu01672	187	Bacteria;Tenericutes;Mollicutes;Mollicutes_RF39;Mollicutes_RF39_fa;Mollicutes_RF39_ge;
Otu01673	186	Bacteria;Firmicutes;Clostridia;Clostridiales;Ruminococcaceae;Ruminococcaceae_UCG-002;
Otu01674	186	Bacteria;Tenericutes;Mollicutes;Mollicutes_RF39;Mollicutes_RF39_fa;Mollicutes_RF39_ge;
Otu01675	186	Bacteria;Bacteroidetes;Bacteroidia;Bacteroidales;Prevotellaceae;Prevotella_1;
Otu01676	186	Bacteria;Firmicutes;Erysipelotrichia;Erysipelotrichales;Erysipelotrichaceae;Erysipelotrichaceae_UCG-004;
Otu01677	186	Bacteria;Firmicutes;Clostridia;Clostridiales;Ruminococcaceae;Ruminococcaceae_UCG-010;
Otu01678	185	Bacteria;Firmicutes;Clostridia;Clostridiales;Family_XIII;Anaerovorax;
Otu01679	184	Bacteria;Actinobacteria;Coriobacteriia;Coriobacteriales;Coriobacteriales_unclassified;Coriobacteriales_unclassified;
Otu01680	184	Bacteria;Firmicutes;Clostridia;Clostridiales;Lachnospiraceae;Lachnospiraceae_NK3A20_group;
Otu01681	184	Bacteria;Bacteroidetes;Bacteroidia;Bacteroidales;Rikenellaceae;Rikenellaceae_RC9_gut_group;
Otu01682	184	Bacteria;Firmicutes;Clostridia;Clostridiales;Lachnospiraceae;Lachnospiraceae_unclassified;
Otu01683	183	Bacteria;Firmicutes;Clostridia;Clostridiales;Lachnospiraceae;Lachnospiraceae_unclassified;
Otu01684	183	Bacteria;Firmicutes;Clostridia;Clostridiales;Ruminococcaceae;Ruminococcaceae_UCG-014;
Otu01685	183	Bacteria;Firmicutes;Clostridia;Clostridiales;Ruminococcaceae;Ruminococcaceae_UCG-014;
Otu01686	182	Bacteria;Firmicutes;Clostridia;Clostridiales;Clostridiales_unclassified;Clostridiales_unclassified;
Otu01687	182	Bacteria;Bacteroidetes;Bacteroidia;Bacteroidales;Rikenellaceae;Rikenellaceae_RC9_gut_group;
Otu01688	182	Bacteria;Firmicutes;Clostridia;Clostridiales;Christensenellaceae;Christensenellaceae_R-7_group;
Otu01689	182	Bacteria;Bacteroidetes;Bacteroidia;Bacteroidales;Prevotellaceae;Prevotella_1;
Otu01690	182	Bacteria;Bacteria_unclassified;Bacteria_unclassified;Bacteria_unclassified;Bacteria_unclassified;Bacteria_unclassified;
Otu01691	182	Bacteria;Firmicutes;Clostridia;Clostridiales;Syntrophomonadaceae;Syntrophomonadaceae_unclassified;
Otu01692	182	Bacteria;Firmicutes;Clostridia;Clostridiales;Lachnospiraceae;Lachnospiraceae_UCG-002;
Otu01693	181	Bacteria;Firmicutes;Clostridia;Clostridiales;Family_XIII;Family_XIII_AD3011_group;
Otu01694	181	Bacteria;Firmicutes;Clostridia;Clostridiales;Lachnospiraceae;Lachnospiraceae_UCG-008;
Otu01695	181	Bacteria;Proteobacteria;Gammaproteobacteria;Pseudomonadales;Pseudomonadaceae;Pseudomonas;
Otu01696	181	Bacteria;Firmicutes;Clostridia;Clostridiales;Lachnospiraceae;Lachnospiraceae_unclassified;
Otu01697	181	Bacteria;Tenericutes;Mollicutes;Mollicutes_RF39;Mollicutes_RF39_fa;Mollicutes_RF39_ge;
Otu01698	180	Bacteria;Bacteria_unclassified;Bacteria_unclassified;Bacteria_unclassified;Bacteria_unclassified;Bacteria_unclassified;
Otu01699	180	Bacteria;Firmicutes;Clostridia;Clostridiales;Clostridiales_unclassified;Clostridiales_unclassified;
Otu01700	179	Bacteria;Firmicutes;Erysipelotrichia;Erysipelotrichales;Erysipelotrichaceae;Erysipelotrichaceae_ge;
Otu01701	179	Bacteria;Bacteroidetes;Bacteroidia;Bacteroidales;Rikenellaceae;Rikenellaceae_RC9_gut_group;
Otu01702	178	Bacteria;Bacteroidetes;Bacteroidia;Bacteroidales;Prevotellaceae;Prevotella_1;
Otu01703	178	Bacteria;Firmicutes;Clostridia;Clostridiales;Ruminococcaceae;Ruminococcaceae_V9D2013_group;
Otu01704	178	Bacteria;Bacteria_unclassified;Bacteria_unclassified;Bacteria_unclassified;Bacteria_unclassified;Bacteria_unclassified;
Otu01705	177	Bacteria;Actinobacteria;Coriobacteriia;Coriobacteriales;Eggerthellaceae;DNF00809;
Otu01706	177	Bacteria;Firmicutes;Clostridia;Clostridiales;Ruminococcaceae;Ruminococcaceae_unclassified;
Otu01707	177	Bacteria;Kiritimatiellaeota;Kiritimatiellae;WCHB1-41;WCHB1-41_fa;WCHB1-41_ge;
Otu01708	177	Bacteria;Firmicutes;Clostridia;Clostridiales;Ruminococcaceae;Ruminococcaceae_UCG-010;
Otu01709	177	Bacteria;Bacteroidetes;Bacteroidia;Bacteroidales;Prevotellaceae;Prevotella_1;
Otu01710	176	Bacteria;Tenericutes;Mollicutes;Mollicutes_RF39;Mollicutes_RF39_fa;Mollicutes_RF39_ge;
Otu01711	176	Bacteria;Bacteroidetes;Bacteroidia;Bacteroidales;Prevotellaceae;Prevotella_1;
Otu01712	176	Bacteria;Firmicutes;Clostridia;Clostridiales;Family_XIII;Mogibacterium;
Otu01713	175	Bacteria;Bacteroidetes;Bacteroidia;Bacteroidales;Prevotellaceae;Prevotella_1;
Otu01714	175	Bacteria;Bacteroidetes;Bacteroidia;Bacteroidales;Muribaculaceae;Muribaculaceae_ge;
Otu01715	174	Bacteria;Actinobacteria;Coriobacteriia;Coriobacteriales;Atopobiaceae;Atopobium;
Otu01716	174	Bacteria;Bacteroidetes;Bacteroidia;Bacteroidales;Bacteroidales_RF16_group;Bacteroidales_RF16_group_ge;
Otu01717	174	Bacteria;Firmicutes;Clostridia;Clostridiales;Lachnospiraceae;Syntrophococcus;
Otu01718	173	Bacteria;Firmicutes;Clostridia;Clostridiales;Lachnospiraceae;Lachnospiraceae_unclassified;
Otu01719	173	Bacteria;Bacteroidetes;Bacteroidia;Bacteroidales;Prevotellaceae;Prevotellaceae_unclassified;
Otu01720	173	Bacteria;Firmicutes;Clostridia;Clostridiales;Lachnospiraceae;Lachnospiraceae_unclassified;
Otu01721	172	Bacteria;Firmicutes;Clostridia;Clostridiales;Clostridiales_vadinBB60_group;Clostridiales_vadinBB60_group_ge;
Otu01722	172	Bacteria;Bacteroidetes;Bacteroidia;Bacteroidales;Bacteroidales_RF16_group;Bacteroidales_RF16_group_ge;
Otu01723	172	Bacteria;Planctomycetes;Planctomycetacia;Pirellulales;Pirellulaceae;p-1088-a5_gut_group;
Otu01724	172	Bacteria;Bacteroidetes;Bacteroidia;Bacteroidales;Muribaculaceae;Muribaculaceae_ge;
Otu01725	171	Bacteria;Firmicutes;Negativicutes;Selenomonadales;Veillonellaceae;Megasphaera;
Otu01726	171	Bacteria;Spirochaetes;Spirochaetia;Spirochaetales;Spirochaetaceae;Treponema_2;
Otu01727	169	Bacteria;Bacteria_unclassified;Bacteria_unclassified;Bacteria_unclassified;Bacteria_unclassified;Bacteria_unclassified;
Otu01728	169	Bacteria;Bacteroidetes;Bacteroidia;Bacteroidales;Rikenellaceae;Rikenellaceae_RC9_gut_group;
Otu01729	169	Bacteria;Cyanobacteria;Melainabacteria;Gastranaerophilales;Gastranaerophilales_fa;Gastranaerophilales_ge;
Otu01730	169	Bacteria;Bacteroidetes;Bacteroidia;Bacteroidales;Prevotellaceae;Prevotella_1;
Otu01731	168	Bacteria;Bacteroidetes;Bacteroidia;Bacteroidales;Prevotellaceae;Prevotella_1;
Otu01732	168	Bacteria;Bacteroidetes;Bacteroidia;Bacteroidales;Prevotellaceae;Prevotella_1;
Otu01733	167	Bacteria;Tenericutes;Mollicutes;Mollicutes_RF39;Mollicutes_RF39_fa;Mollicutes_RF39_ge;
Otu01734	167	Bacteria;Firmicutes;Clostridia;Clostridiales;Ruminococcaceae;Ruminococcaceae_unclassified;
Otu01735	167	Bacteria;Patescibacteria;Saccharimonadia;Saccharimonadales;Saccharimonadaceae;Candidatus_Saccharimonas;
Otu01736	167	Bacteria;Firmicutes;Clostridia;Clostridiales;Ruminococcaceae;Ruminococcaceae_unclassified;
Otu01737	166	Bacteria;Firmicutes;Clostridia;Clostridiales;Ruminococcaceae;Ruminococcaceae_UCG-014;
Otu01738	166	Bacteria;Tenericutes;Mollicutes;Anaeroplasmatales;Anaeroplasmataceae;Anaeroplasma;
Otu01739	166	Bacteria;Firmicutes;Clostridia;Clostridiales;Lachnospiraceae;Lachnospiraceae_NK3A20_group;
Otu01740	165	Bacteria;Actinobacteria;Coriobacteriia;Coriobacteriales;Atopobiaceae;Atopobiaceae_unclassified;
Otu01741	165	Bacteria;Actinobacteria;Coriobacteriia;Coriobacteriales;Atopobiaceae;Atopobium;
Otu01742	165	Bacteria;Firmicutes;Clostridia;Clostridiales;Lachnospiraceae;Lachnospiraceae_unclassified;
Otu01743	164	Bacteria;Bacteroidetes;Bacteroidia;Bacteroidales;Prevotellaceae;Prevotellaceae_UCG-003;
Otu01744	163	Bacteria;Bacteroidetes;Bacteroidia;Bacteroidales;Prevotellaceae;Prevotella_1;
Otu01745	163	Bacteria;Spirochaetes;Spirochaetia;Spirochaetales;Spirochaetaceae;Treponema_2;
Otu01746	163	Bacteria;Bacteroidetes;Bacteroidia;Bacteroidales;Prevotellaceae;Prevotellaceae_unclassified;
Otu01747	163	Bacteria;Cyanobacteria;Melainabacteria;Gastranaerophilales;Gastranaerophilales_fa;Gastranaerophilales_ge;
Otu01748	162	Bacteria;Bacteroidetes;Bacteroidia;Bacteroidales;Prevotellaceae;Prevotella_1;
Otu01749	162	Bacteria;Kiritimatiellaeota;Kiritimatiellae;WCHB1-41;WCHB1-41_fa;WCHB1-41_ge;
Otu01750	161	Bacteria;Firmicutes;Clostridia;Clostridiales;Christensenellaceae;Christensenellaceae_R-7_group;
Otu01751	160	Bacteria;Firmicutes;Clostridia;Clostridiales;Family_XIII;Anaerovorax;
Otu01752	160	Bacteria;Firmicutes;Clostridia;Clostridiales;Lachnospiraceae;Lachnospiraceae_unclassified;
Otu01753	160	Bacteria;Firmicutes;Clostridia;Clostridiales;Ruminococcaceae;Ruminococcaceae_UCG-014;
Otu01754	159	Bacteria;Firmicutes;Clostridia;Clostridiales;Lachnospiraceae;Marvinbryantia;
Otu01755	159	Bacteria;Bacteria_unclassified;Bacteria_unclassified;Bacteria_unclassified;Bacteria_unclassified;Bacteria_unclassified;
Otu01756	159	Bacteria;Bacteria_unclassified;Bacteria_unclassified;Bacteria_unclassified;Bacteria_unclassified;Bacteria_unclassified;
Otu01757	158	Bacteria;Kiritimatiellaeota;Kiritimatiellae;WCHB1-41;WCHB1-41_fa;WCHB1-41_ge;
Otu01758	158	Bacteria;Bacteroidetes;Bacteroidia;Bacteroidales;Rikenellaceae;Rikenellaceae_RC9_gut_group;
Otu01759	158	Bacteria;Actinobacteria;Coriobacteriia;Coriobacteriales;Eggerthellaceae;DNF00809;
Otu01760	158	Bacteria;Firmicutes;Clostridia;Clostridiales;Ruminococcaceae;Ruminococcaceae_UCG-014;
Otu01761	157	Bacteria;Tenericutes;Mollicutes;Mollicutes_RF39;Mollicutes_RF39_fa;Mollicutes_RF39_ge;
Otu01762	157	Bacteria;Firmicutes;Erysipelotrichia;Erysipelotrichales;Erysipelotrichaceae;Erysipelotrichaceae_unclassified;
Otu01763	156	Bacteria;Tenericutes;Mollicutes;Mollicutes_RF39;Mollicutes_RF39_fa;Mollicutes_RF39_ge;
Otu01764	156	Bacteria;Spirochaetes;Spirochaetia;Spirochaetales;Spirochaetaceae;Treponema_2;
Otu01765	156	Bacteria;Tenericutes;Mollicutes;Mollicutes_RF39;Mollicutes_RF39_fa;Mollicutes_RF39_ge;
Otu01766	155	Bacteria;Firmicutes;Clostridia;Clostridiales;Lachnospiraceae;Acetitomaculum;
Otu01767	155	Bacteria;Firmicutes;Clostridia;Clostridiales;Family_XIII;Family_XIII_UCG-001;
Otu01768	155	Bacteria;Spirochaetes;Spirochaetia;Spirochaetales;Spirochaetaceae;Treponema_2;
Otu01769	155	Bacteria;Firmicutes;Erysipelotrichia;Erysipelotrichales;Erysipelotrichaceae;Asteroleplasma;
Otu01770	155	Bacteria;Bacteroidetes;Bacteroidia;Bacteroidales;Rikenellaceae;Rikenellaceae_RC9_gut_group;
Otu01771	154	Bacteria;Firmicutes;Clostridia;Clostridiales;Lachnospiraceae;Lachnospiraceae_unclassified;
Otu01772	154	Bacteria;Firmicutes;Clostridia;Clostridiales;Ruminococcaceae;Ruminococcus_1;
Otu01773	154	Bacteria;Firmicutes;Clostridia;Clostridiales;Lachnospiraceae;Butyrivibrio_2;
Otu01774	154	Bacteria;Bacteroidetes;Bacteroidia;Bacteroidales;Bacteroidales_unclassified;Bacteroidales_unclassified;
Otu01775	154	Bacteria;Firmicutes;Clostridia;Clostridiales;Ruminococcaceae;Ruminococcaceae_UCG-014;
Otu01776	154	Bacteria;Firmicutes;Erysipelotrichia;Erysipelotrichales;Erysipelotrichaceae;Erysipelotrichaceae_UCG-004;
Otu01777	153	Bacteria;Firmicutes;Clostridia;Clostridiales;Ruminococcaceae;Saccharofermentans;
Otu01778	153	Bacteria;Bacteroidetes;Bacteroidia;Bacteroidales;Muribaculaceae;Muribaculaceae_ge;
Otu01779	153	Bacteria;Firmicutes;Erysipelotrichia;Erysipelotrichales;Erysipelotrichaceae;Solobacterium;
Otu01780	152	Bacteria;Firmicutes;Clostridia;Clostridiales;Lachnospiraceae;Lachnospiraceae_UCG-002;
Otu01781	152	Bacteria;Bacteroidetes;Bacteroidia;Bacteroidales;Prevotellaceae;Prevotellaceae_unclassified;
Otu01782	152	Bacteria;Actinobacteria;Coriobacteriia;Coriobacteriales;uncultured;uncultured_ge;
Otu01783	151	Bacteria;Bacteroidetes;Bacteroidia;Bacteroidales;Prevotellaceae;Prevotellaceae_UCG-001;
Otu01784	150	Bacteria;Firmicutes;Clostridia;Clostridiales;Clostridiales_unclassified;Clostridiales_unclassified;
Otu01785	150	Bacteria;Bacteroidetes;Bacteroidia;Bacteroidales;Prevotellaceae;Prevotellaceae_NK3B31_group;
Otu01786	150	Bacteria;Firmicutes;Clostridia;Clostridiales;Ruminococcaceae;Ruminococcaceae_UCG-014;
Otu01787	149	Bacteria;Firmicutes;Clostridia;Clostridiales;Ruminococcaceae;Ruminococcaceae_UCG-014;
Otu01788	148	Bacteria;Firmicutes;Clostridia;Clostridiales;Lachnospiraceae;Pseudobutyrivibrio;
Otu01789	148	Bacteria;Firmicutes;Firmicutes_unclassified;Firmicutes_unclassified;Firmicutes_unclassified;Firmicutes_unclassified;
Otu01790	147	Bacteria;Firmicutes;Clostridia;Clostridiales;Ruminococcaceae;Ruminococcaceae_unclassified;
Otu01791	146	Bacteria;Bacteroidetes;Bacteroidia;Bacteroidales;Prevotellaceae;Prevotellaceae_UCG-001;
Otu01792	146	Bacteria;Bacteroidetes;Bacteroidia;Bacteroidales;Prevotellaceae;Prevotella_1;
Otu01793	145	Bacteria;Actinobacteria;Coriobacteriia;Coriobacteriales;Eggerthellaceae;DNF00809;
Otu01794	145	Bacteria;Firmicutes;Clostridia;Clostridiales;Christensenellaceae;Christensenellaceae_R-7_group;
Otu01795	145	Bacteria;Firmicutes;Clostridia;Clostridiales;Ruminococcaceae;Ruminococcaceae_NK4A214_group;
Otu01796	145	Bacteria;Bacteroidetes;Bacteroidia;Bacteroidales;Muribaculaceae;Muribaculaceae_ge;
Otu01797	144	Bacteria;Bacteroidetes;Bacteroidia;Bacteroidales;Prevotellaceae;Prevotella_1;
Otu01798	144	Bacteria;Actinobacteria;Coriobacteriia;Coriobacteriales;uncultured;uncultured_ge;
Otu01799	144	Bacteria;Firmicutes;Erysipelotrichia;Erysipelotrichales;Erysipelotrichaceae;Erysipelotrichaceae_unclassified;
Otu01800	143	Bacteria;Bacteroidetes;Bacteroidia;Bacteroidales;Prevotellaceae;Prevotella_1;
Otu01801	143	Bacteria;Firmicutes;Erysipelotrichia;Erysipelotrichales;Erysipelotrichaceae;Erysipelotrichaceae_UCG-004;
Otu01802	143	Bacteria;Bacteroidetes;Bacteroidia;Bacteroidales;Bacteroidales_unclassified;Bacteroidales_unclassified;
Otu01803	142	Bacteria;Firmicutes;Clostridia;Clostridiales;Lachnospiraceae;Lachnospiraceae_unclassified;
Otu01804	142	Bacteria;Firmicutes;Clostridia;Clostridiales;Christensenellaceae;Christensenellaceae_R-7_group;
Otu01805	142	Bacteria;Actinobacteria;Coriobacteriia;Coriobacteriales;Eggerthellaceae;Eggerthellaceae_unclassified;
Otu01806	142	Bacteria;Firmicutes;Clostridia;Clostridiales;Ruminococcaceae;Ruminococcaceae_unclassified;
Otu01807	142	Bacteria;Bacteria_unclassified;Bacteria_unclassified;Bacteria_unclassified;Bacteria_unclassified;Bacteria_unclassified;
Otu01808	142	Bacteria;Firmicutes;Clostridia;Clostridiales;Eubacteriaceae;Anaerofustis;
Otu01809	141	Bacteria;Tenericutes;Mollicutes;Mollicutes_RF39;Mollicutes_RF39_fa;Mollicutes_RF39_ge;
Otu01810	141	Bacteria;Bacteria_unclassified;Bacteria_unclassified;Bacteria_unclassified;Bacteria_unclassified;Bacteria_unclassified;
Otu01811	141	Bacteria;Actinobacteria;Coriobacteriia;Coriobacteriales;Coriobacteriales_unclassified;Coriobacteriales_unclassified;
Otu01812	141	Bacteria;Firmicutes;Clostridia;Clostridiales;Clostridiales_unclassified;Clostridiales_unclassified;
Otu01813	141	Bacteria;Firmicutes;Clostridia;Clostridiales;Lachnospiraceae;Marvinbryantia;
Otu01814	141	Bacteria;Actinobacteria;Coriobacteriia;Coriobacteriales;Eggerthellaceae;DNF00809;
Otu01815	140	Bacteria;Actinobacteria;Coriobacteriia;Coriobacteriales;Coriobacteriales_unclassified;Coriobacteriales_unclassified;
Otu01816	140	Bacteria;Bacteroidetes;Bacteroidia;Bacteroidales;F082;F082_ge;
Otu01817	140	Bacteria;Firmicutes;Bacilli;Lactobacillales;Streptococcaceae;Streptococcus;
Otu01818	140	Bacteria;Firmicutes;Clostridia;Clostridiales;Ruminococcaceae;Ruminococcus_1;
Otu01819	140	Bacteria;Patescibacteria;Gracilibacteria;Absconditabacteriales_(SR1);Absconditabacteriales_(SR1)_fa;Absconditabacteriales_(SR1)_ge;
Otu01820	140	Bacteria;Firmicutes;Clostridia;Clostridiales;Lachnospiraceae;Lachnospiraceae_NK3A20_group;
Otu01821	140	Bacteria;Tenericutes;Mollicutes;Anaeroplasmatales;Anaeroplasmataceae;Anaeroplasma;
Otu01822	139	Bacteria;Firmicutes;Clostridia;Clostridiales;Ruminococcaceae;Ruminococcaceae_unclassified;
Otu01823	139	Bacteria;Firmicutes;Clostridia;Clostridiales;Ruminococcaceae;Ruminococcaceae_UCG-013;
Otu01824	138	Bacteria;Firmicutes;Clostridia;Clostridiales;Lachnospiraceae;Lachnospiraceae_UCG-001;
Otu01825	138	Bacteria;Actinobacteria;Coriobacteriia;Coriobacteriales;Eggerthellaceae;Denitrobacterium;
Otu01826	138	Bacteria;Firmicutes;Clostridia;Clostridiales;Lachnospiraceae;Lachnospiraceae_NK3A20_group;
Otu01827	138	Bacteria;Chloroflexi;Anaerolineae;Anaerolineales;Anaerolineaceae;Flexilinea;
Otu01828	138	Bacteria;Spirochaetes;Spirochaetia;Spirochaetales;Spirochaetaceae;Treponema_2;
Otu01829	138	Bacteria;Tenericutes;Mollicutes;Mollicutes_RF39;Mollicutes_RF39_fa;Mollicutes_RF39_ge;
Otu01830	138	Bacteria;Bacteroidetes;Bacteroidia;Bacteroidales;Bacteroidales_RF16_group;Bacteroidales_RF16_group_ge;
Otu01831	138	Bacteria;Cyanobacteria;Melainabacteria;Gastranaerophilales;Gastranaerophilales_fa;Gastranaerophilales_ge;
Otu01832	137	Bacteria;Bacteroidetes;Bacteroidia;Bacteroidales;Prevotellaceae;Prevotella_1;
Otu01833	137	Bacteria;Proteobacteria;Alphaproteobacteria;Rhodospirillales;uncultured;uncultured_ge;
Otu01834	137	Bacteria;Kiritimatiellaeota;Kiritimatiellae;WCHB1-41;WCHB1-41_fa;WCHB1-41_ge;
Otu01835	137	Bacteria;Bacteroidetes;Bacteroidia;Bacteroidales;Prevotellaceae;Prevotella_1;
Otu01836	137	Bacteria;Firmicutes;Clostridia;Clostridiales;Lachnospiraceae;Moryella;
Otu01837	136	Bacteria;Firmicutes;Clostridia;Clostridiales;Christensenellaceae;Christensenellaceae_R-7_group;
Otu01838	136	Bacteria;Actinobacteria;Coriobacteriia;Coriobacteriales;Eggerthellaceae;DNF00809;
Otu01839	136	Bacteria;Firmicutes;Clostridia;Clostridiales;Ruminococcaceae;Ruminococcaceae_UCG-010;
Otu01840	135	Bacteria;Proteobacteria;Gammaproteobacteria;Aeromonadales;Succinivibrionaceae;Succinivibrionaceae_UCG-002;
Otu01841	135	Bacteria;Kiritimatiellaeota;Kiritimatiellae;WCHB1-41;WCHB1-41_fa;WCHB1-41_ge;
Otu01842	135	Bacteria;Firmicutes;Clostridia;Clostridiales;Ruminococcaceae;Ruminococcaceae_UCG-014;
Otu01843	135	Bacteria;Firmicutes;Clostridia;Clostridiales;Lachnospiraceae;Lachnospiraceae_NK3A20_group;
Otu01844	134	Bacteria;Bacteroidetes;Bacteroidia;Bacteroidales;Prevotellaceae;Prevotella_1;
Otu01845	134	Bacteria;Lentisphaerae;Oligosphaeria;Oligosphaerales;Oligosphaeraceae;horsej-a03;
Otu01846	134	Bacteria;Spirochaetes;Spirochaetia;Spirochaetales;Spirochaetaceae;Treponema_2;
Otu01847	133	Bacteria;Firmicutes;Clostridia;Clostridiales;Ruminococcaceae;Ruminococcaceae_NK4A214_group;
Otu01848	133	Bacteria;Tenericutes;Mollicutes;Mollicutes_RF39;Mollicutes_RF39_fa;Mollicutes_RF39_ge;
Otu01849	133	Bacteria;Bacteroidetes;Bacteroidia;Bacteroidales;Bacteroidales_BS11_gut_group;Bacteroidales_BS11_gut_group_ge;
Otu01850	133	Bacteria;Bacteroidetes;Bacteroidia;Bacteroidales;Prevotellaceae;Prevotellaceae_NK3B31_group;
Otu01851	132	Bacteria;Bacteroidetes;Bacteroidia;Bacteroidales;Rikenellaceae;Rikenellaceae_RC9_gut_group;
Otu01852	132	Bacteria;Bacteroidetes;Bacteroidia;Bacteroidales;Prevotellaceae;Prevotella_1;
Otu01853	132	Bacteria;Firmicutes;Clostridia;Clostridiales;Family_XIII;Family_XIII_ge;
Otu01854	132	Bacteria;Tenericutes;Mollicutes;Mollicutes_RF39;Mollicutes_RF39_fa;Mollicutes_RF39_ge;
Otu01855	132	Bacteria;Firmicutes;Clostridia;Clostridiales;Ruminococcaceae;Ruminococcaceae_UCG-014;
Otu01856	131	Bacteria;Tenericutes;Mollicutes;Mollicutes_RF39;Mollicutes_RF39_fa;Mollicutes_RF39_ge;
Otu01857	131	Bacteria;Proteobacteria;Alphaproteobacteria;Rhodospirillales;uncultured;uncultured_ge;
Otu01858	131	Bacteria;Tenericutes;Mollicutes;Mollicutes_RF39;Mollicutes_RF39_fa;Mollicutes_RF39_ge;
Otu01859	131	Bacteria;Bacteroidetes;Bacteroidia;Bacteroidales;Prevotellaceae;Prevotella_1;
Otu01860	131	Bacteria;Tenericutes;Mollicutes;Mollicutes_RF39;Mollicutes_RF39_fa;Mollicutes_RF39_ge;
Otu01861	130	Bacteria;Actinobacteria;Coriobacteriia;Coriobacteriales;Atopobiaceae;Atopobium;
Otu01862	130	Bacteria;Firmicutes;Clostridia;Clostridiales;Lachnospiraceae;Lachnospiraceae_ND3007_group;
Otu01863	130	Bacteria;Spirochaetes;Spirochaetia;Spirochaetales;Spirochaetaceae;Treponema_2;
Otu01864	130	Bacteria;Tenericutes;Mollicutes;EMP-G18;EMP-G18_fa;EMP-G18_ge;
Otu01865	130	Bacteria;Firmicutes;Clostridia;Clostridiales;Ruminococcaceae;Ruminococcaceae_unclassified;
Otu01866	130	Bacteria;Bacteroidetes;Bacteroidia;Bacteroidales;Bacteroidales_unclassified;Bacteroidales_unclassified;
Otu01867	129	Bacteria;Tenericutes;Mollicutes;Mollicutes_unclassified;Mollicutes_unclassified;Mollicutes_unclassified;
Otu01868	129	Bacteria;Firmicutes;Clostridia;Clostridiales;Lachnospiraceae;Acetitomaculum;
Otu01869	128	Bacteria;Actinobacteria;Coriobacteriia;Coriobacteriales;Eggerthellaceae;Eggerthellaceae_unclassified;
Otu01870	128	Bacteria;Proteobacteria;Deltaproteobacteria;Desulfovibrionales;Desulfovibrionaceae;Mailhella;
Otu01871	128	Bacteria;Firmicutes;Clostridia;Clostridiales;Ruminococcaceae;Ruminococcaceae_UCG-014;
Otu01872	128	Bacteria;Tenericutes;Mollicutes;Mollicutes_RF39;Mollicutes_RF39_fa;Mollicutes_RF39_ge;
Otu01873	128	Bacteria;Firmicutes;Clostridia;Clostridiales;Lachnospiraceae;Shuttleworthia;
Otu01874	127	Bacteria;Bacteroidetes;Bacteroidia;Bacteroidales;Prevotellaceae;Prevotella_1;
Otu01875	127	Bacteria;Firmicutes;Bacilli;Lactobacillales;Lactobacillaceae;Lactobacillus;
Otu01876	127	Bacteria;Firmicutes;Clostridia;Clostridiales;Ruminococcaceae;Ruminococcaceae_unclassified;
Otu01877	126	Bacteria;Firmicutes;Clostridia;Clostridiales;Ruminococcaceae;Ruminococcus_1;
Otu01878	126	Bacteria;Spirochaetes;Spirochaetia;Spirochaetales;Spirochaetaceae;Treponema_2;
Otu01879	126	Bacteria;Bacteroidetes;Bacteroidia;Bacteroidales;uncultured;uncultured_ge;
Otu01880	126	Bacteria;Cyanobacteria;Melainabacteria;Gastranaerophilales;Gastranaerophilales_fa;Gastranaerophilales_ge;
Otu01881	126	Bacteria;Firmicutes;Clostridia;Clostridiales;Lachnospiraceae;Lachnospiraceae_unclassified;
Otu01882	126	Bacteria;Firmicutes;Clostridia;Clostridiales;Clostridiales_unclassified;Clostridiales_unclassified;
Otu01883	126	Bacteria;Firmicutes;Clostridia;Clostridiales;Lachnospiraceae;Acetitomaculum;
Otu01884	125	Bacteria;Firmicutes;Clostridia;Clostridiales;Family_XIII;Family_XIII_ge;
Otu01885	125	Bacteria;Tenericutes;Mollicutes;Mollicutes_RF39;Mollicutes_RF39_fa;Mollicutes_RF39_ge;
Otu01886	125	Bacteria;Tenericutes;Mollicutes;Mollicutes_RF39;Mollicutes_RF39_fa;Mollicutes_RF39_ge;
Otu01887	125	Bacteria;Bacteroidetes;Bacteroidia;Bacteroidales;Prevotellaceae;Prevotella_1;
Otu01888	125	Bacteria;Bacteroidetes;Bacteroidia;Bacteroidales;Bacteroidales_unclassified;Bacteroidales_unclassified;
Otu01889	124	Bacteria;Bacteroidetes;Bacteroidia;Bacteroidales;Prevotellaceae;Prevotella_1;
Otu01890	124	Bacteria;Bacteroidetes;Bacteroidia;Bacteroidales;Prevotellaceae;Prevotellaceae_unclassified;
Otu01891	124	Bacteria;Firmicutes;Clostridia;Clostridiales;Clostridiales_unclassified;Clostridiales_unclassified;
Otu01892	124	Bacteria;Bacteroidetes;Bacteroidia;Bacteroidales;Prevotellaceae;Prevotella_1;
Otu01893	124	Bacteria;Firmicutes;Clostridia;Clostridiales;Ruminococcaceae;Ruminococcaceae_ge;
Otu01894	124	Bacteria;Tenericutes;Mollicutes;Izimaplasmatales;Izimaplasmatales_fa;Izimaplasmatales_ge;
Otu01895	124	Bacteria;Kiritimatiellaeota;Kiritimatiellae;WCHB1-41;WCHB1-41_fa;WCHB1-41_ge;
Otu01896	124	Bacteria;Tenericutes;Mollicutes;Mollicutes_RF39;Mollicutes_RF39_fa;Mollicutes_RF39_ge;
Otu01897	123	Bacteria;Actinobacteria;Actinobacteria;Corynebacteriales;Corynebacteriaceae;Corynebacteriaceae_unclassified;
Otu01898	123	Bacteria;Tenericutes;Mollicutes;Anaeroplasmatales;Anaeroplasmataceae;Anaeroplasma;
Otu01899	123	Bacteria;Proteobacteria;Alphaproteobacteria;Rhodospirillales;uncultured;uncultured_ge;
Otu01900	123	Bacteria;Lentisphaerae;Oligosphaeria;Oligosphaerales;Oligosphaeraceae;Z20;
Otu01901	123	Bacteria;Firmicutes;Clostridia;Clostridiales;Lachnospiraceae;Lachnospiraceae_unclassified;
Otu01902	122	Bacteria;Firmicutes;Clostridia;Clostridiales;Lachnospiraceae;Lachnospiraceae_unclassified;
Otu01903	122	Bacteria;Bacteroidetes;Bacteroidia;Bacteroidales;Rikenellaceae;Rikenellaceae_RC9_gut_group;
Otu01904	122	Bacteria;Proteobacteria;Deltaproteobacteria;Bradymonadales;Bradymonadales_fa;Bradymonadales_ge;
Otu01905	122	Bacteria;Firmicutes;Clostridia;Clostridiales;Family_XIII;Anaerovorax;
Otu01906	122	Bacteria;Bacteroidetes;Bacteroidia;Bacteroidales;Prevotellaceae;Prevotellaceae_unclassified;
Otu01907	122	Bacteria;Firmicutes;Clostridia;Clostridiales;Lachnospiraceae;Lachnospiraceae_unclassified;
Otu01908	121	Bacteria;Bacteroidetes;Bacteroidia;Bacteroidales;Rikenellaceae;Rikenellaceae_RC9_gut_group;
Otu01909	121	Bacteria;Firmicutes;Clostridia;Clostridiales;Peptococcaceae;uncultured;
Otu01910	121	Bacteria;Bacteroidetes;Bacteroidia;Bacteroidales;Rikenellaceae;Rikenellaceae_RC9_gut_group;
Otu01911	121	Bacteria;Bacteroidetes;Bacteroidia;Bacteroidales;Prevotellaceae;Prevotella_1;
Otu01912	120	Bacteria;Bacteroidetes;Bacteroidia;Bacteroidales;Rikenellaceae;Rikenellaceae_RC9_gut_group;
Otu01913	120	Bacteria;Bacteroidetes;Bacteroidia;Bacteroidales;Prevotellaceae;Prevotella_1;
Otu01914	120	Bacteria;Spirochaetes;Spirochaetia;Spirochaetales;Spirochaetaceae;Treponema_2;
Otu01915	120	Bacteria;Firmicutes;Clostridia;Clostridiales;Family_XIII;Family_XIII_unclassified;
Otu01916	120	Bacteria;Firmicutes;Clostridia;Clostridiales;Lachnospiraceae;Lachnospiraceae_UCG-001;
Otu01917	119	Bacteria;Spirochaetes;Spirochaetia;Spirochaetales;Spirochaetaceae;Sphaerochaeta;
Otu01918	119	Bacteria;Bacteroidetes;Bacteroidia;Bacteroidales;Bacteroidetes_BD2-2;Bacteroidetes_BD2-2_ge;
Otu01919	119	Bacteria;Bacteroidetes;Bacteroidia;Bacteroidales;Prevotellaceae;Prevotella_1;
Otu01920	119	Bacteria;Bacteria_unclassified;Bacteria_unclassified;Bacteria_unclassified;Bacteria_unclassified;Bacteria_unclassified;
Otu01921	119	Bacteria;Firmicutes;Clostridia;Clostridiales;Family_XIII;Family_XIII_ge;
Otu01922	119	Bacteria;Bacteroidetes;Bacteroidia;Bacteroidales;F082;F082_ge;
Otu01923	118	Bacteria;Bacteroidetes;Bacteroidia;Bacteroidales;Prevotellaceae;Prevotella_1;
Otu01924	118	Bacteria;Proteobacteria;Alphaproteobacteria;Rhodospirillales;uncultured;uncultured_ge;
Otu01925	118	Bacteria;Tenericutes;Mollicutes;Mollicutes_RF39;Mollicutes_RF39_fa;Mollicutes_RF39_ge;
Otu01926	118	Bacteria;Cyanobacteria;Oxyphotobacteria;Chloroplast;Chloroplast_fa;Chloroplast_ge;
Otu01927	118	Bacteria;Firmicutes;Clostridia;Clostridiales;Lachnospiraceae;Lachnospiraceae_ND3007_group;
Otu01928	118	Bacteria;Bacteroidetes;Bacteroidia;Bacteroidales;Prevotellaceae;Prevotella_1;
Otu01929	118	Bacteria;Spirochaetes;Spirochaetia;Spirochaetales;Spirochaetaceae;Treponema_2;
Otu01930	118	Bacteria;Firmicutes;Clostridia;Clostridiales;Ruminococcaceae;Ruminococcaceae_ge;
Otu01931	117	Bacteria;Firmicutes;Clostridia;Clostridiales;Lachnospiraceae;Lachnospiraceae_unclassified;
Otu01932	117	Bacteria;Tenericutes;Mollicutes;Mollicutes_RF39;Mollicutes_RF39_fa;Mollicutes_RF39_ge;
Otu01933	117	Bacteria;Firmicutes;Clostridia;Clostridiales;Christensenellaceae;Christensenellaceae_R-7_group;
Otu01934	117	Bacteria;Actinobacteria;Coriobacteriia;Coriobacteriales;Coriobacteriales_unclassified;Coriobacteriales_unclassified;
Otu01935	117	Bacteria;Bacteria_unclassified;Bacteria_unclassified;Bacteria_unclassified;Bacteria_unclassified;Bacteria_unclassified;
Otu01936	117	Bacteria;Bacteroidetes;Bacteroidia;Bacteroidales;Prevotellaceae;Prevotellaceae_unclassified;
Otu01937	117	Bacteria;Bacteroidetes;Bacteroidia;Bacteroidales;Prevotellaceae;Prevotella_1;
Otu01938	117	Bacteria;Bacteroidetes;Bacteroidia;Bacteroidales;Prevotellaceae;Prevotella_1;
Otu01939	117	Bacteria;Firmicutes;Erysipelotrichia;Erysipelotrichales;Erysipelotrichaceae;Erysipelotrichaceae_UCG-004;
Otu01940	116	Bacteria;Bacteroidetes;Bacteroidia;Bacteroidales;Muribaculaceae;Muribaculaceae_ge;
Otu01941	116	Bacteria;Firmicutes;Erysipelotrichia;Erysipelotrichales;Erysipelotrichaceae;Erysipelotrichaceae_unclassified;
Otu01942	116	Bacteria;Cyanobacteria;Melainabacteria;Gastranaerophilales;Gastranaerophilales_fa;Gastranaerophilales_ge;
Otu01943	116	Bacteria;Bacteroidetes;Bacteroidia;Bacteroidales;Prevotellaceae;Prevotellaceae_unclassified;
Otu01944	115	Bacteria;Tenericutes;Mollicutes;Mollicutes_RF39;Mollicutes_RF39_fa;Mollicutes_RF39_ge;
Otu01945	115	Bacteria;Bacteroidetes;Bacteroidia;Bacteroidales;F082;F082_ge;
Otu01946	115	Bacteria;Bacteroidetes;Bacteroidia;Bacteroidales;F082;F082_ge;
Otu01947	115	Bacteria;Bacteroidetes;Bacteroidia;Bacteroidales;Prevotellaceae;Prevotellaceae_UCG-001;
Otu01948	115	Bacteria;Actinobacteria;Coriobacteriia;Coriobacteriales;Eggerthellaceae;DNF00809;
Otu01949	114	Bacteria;Tenericutes;Mollicutes;Mollicutes_RF39;Mollicutes_RF39_fa;Mollicutes_RF39_ge;
Otu01950	114	Bacteria;Firmicutes;Clostridia;Clostridiales;Christensenellaceae;Christensenellaceae_R-7_group;
Otu01951	114	Bacteria;Firmicutes;Clostridia;Clostridiales;Lachnospiraceae;Lachnospiraceae_UCG-008;
Otu01952	114	Bacteria;Bacteroidetes;Bacteroidia;Bacteroidales;Bacteroidales_RF16_group;Bacteroidales_RF16_group_ge;
Otu01953	114	Bacteria;Spirochaetes;Spirochaetia;Spirochaetales;Spirochaetaceae;Sphaerochaeta;
Otu01954	113	Bacteria;Bacteroidetes;Bacteroidia;Bacteroidales;Rikenellaceae;Rikenellaceae_RC9_gut_group;
Otu01955	113	Bacteria;Bacteroidetes;Bacteroidia;Bacteroidales;Prevotellaceae;Prevotellaceae_unclassified;
Otu01956	112	Bacteria;Bacteroidetes;Bacteroidia;Bacteroidales;F082;F082_ge;
Otu01957	112	Bacteria;Firmicutes;Clostridia;Clostridiales;Lachnospiraceae;Lachnospiraceae_unclassified;
Otu01958	112	Bacteria;Firmicutes;Clostridia;Clostridiales;Ruminococcaceae;Ruminococcaceae_UCG-002;
Otu01959	112	Bacteria;Firmicutes;Erysipelotrichia;Erysipelotrichales;Erysipelotrichaceae;Erysipelotrichaceae_UCG-004;
Otu01960	112	Bacteria;Spirochaetes;Spirochaetia;Spirochaetales;Spirochaetaceae;Treponema_2;
Otu01961	111	Bacteria;Firmicutes;Clostridia;Clostridiales;Lachnospiraceae;Lachnospiraceae_UCG-010;
Otu01962	111	Bacteria;Bacteroidetes;Bacteroidia;Bacteroidales;Prevotellaceae;Prevotellaceae_unclassified;
Otu01963	111	Bacteria;Bacteroidetes;Bacteroidia;Bacteroidales;Prevotellaceae;Prevotella_1;
Otu01964	111	Bacteria;Firmicutes;Clostridia;Clostridiales;Ruminococcaceae;Ruminococcaceae_UCG-010;
Otu01965	111	Bacteria;Bacteroidetes;Bacteroidia;Bacteroidales;Prevotellaceae;Prevotella_1;
Otu01966	111	Bacteria;Tenericutes;Mollicutes;Anaeroplasmatales;Anaeroplasmataceae;Anaeroplasma;
Otu01967	111	Bacteria;Bacteroidetes;Bacteroidia;Bacteroidales;Prevotellaceae;Prevotellaceae_NK3B31_group;
Otu01968	111	Bacteria;Bacteroidetes;Bacteroidia;Bacteroidales;Prevotellaceae;Prevotella_1;
Otu01969	111	Bacteria;Firmicutes;Clostridia;Clostridiales;Lachnospiraceae;Butyrivibrio_2;
Otu01970	111	Bacteria;Firmicutes;Clostridia;Clostridiales;Ruminococcaceae;Ruminococcaceae_UCG-014;
Otu01971	110	Bacteria;Firmicutes;Clostridia;Clostridiales;Clostridiales_vadinBB60_group;Clostridiales_vadinBB60_group_ge;
Otu01972	110	Bacteria;Firmicutes;Clostridia;Clostridiales;Ruminococcaceae;uncultured;
Otu01973	110	Bacteria;Bacteroidetes;Bacteroidia;Bacteroidales;Rikenellaceae;Rikenellaceae_RC9_gut_group;
Otu01974	110	Bacteria;Bacteroidetes;Bacteroidia;Bacteroidales;Prevotellaceae;Prevotella_1;
Otu01975	109	Bacteria;Bacteria_unclassified;Bacteria_unclassified;Bacteria_unclassified;Bacteria_unclassified;Bacteria_unclassified;
Otu01976	109	Bacteria;Kiritimatiellaeota;Kiritimatiellae;WCHB1-41;WCHB1-41_fa;WCHB1-41_ge;
Otu01977	109	Bacteria;Firmicutes;Negativicutes;Selenomonadales;Acidaminococcaceae;Succiniclasticum;
Otu01978	109	Bacteria;Firmicutes;Clostridia;Clostridiales;Christensenellaceae;Christensenellaceae_R-7_group;
Otu01979	109	Bacteria;Firmicutes;Clostridia;Clostridiales;Christensenellaceae;Christensenellaceae_R-7_group;
Otu01980	109	Bacteria;Bacteroidetes;Bacteroidia;Bacteroidales;F082;F082_ge;
Otu01981	108	Bacteria;Firmicutes;Clostridia;Clostridiales;Lachnospiraceae;Butyrivibrio_2;
Otu01982	108	Bacteria;Bacteroidetes;Bacteroidia;Bacteroidales;Prevotellaceae;Prevotellaceae_unclassified;
Otu01983	108	Bacteria;Firmicutes;Clostridia;Clostridiales;Lachnospiraceae;Acetitomaculum;
Otu01984	108	Bacteria;Cyanobacteria;Melainabacteria;Gastranaerophilales;Gastranaerophilales_fa;Gastranaerophilales_ge;
Otu01985	108	Bacteria;Firmicutes;Clostridia;Clostridiales;Ruminococcaceae;Ruminococcaceae_ge;
Otu01986	108	Bacteria;Bacteroidetes;Bacteroidia;Bacteroidales;p-251-o5;p-251-o5_ge;
Otu01987	108	Bacteria;Elusimicrobia;Endomicrobia;Endomicrobiales;Endomicrobiaceae;Candidatus_Endomicrobium;
Otu01988	108	Bacteria;Firmicutes;Clostridia;Clostridiales;Lachnospiraceae;Lachnospiraceae_unclassified;
Otu01989	108	Bacteria;Firmicutes;Clostridia;Clostridiales;Lachnospiraceae;Lachnospiraceae_unclassified;
Otu01990	107	Bacteria;Tenericutes;Mollicutes;Mollicutes_RF39;Mollicutes_RF39_fa;Mollicutes_RF39_ge;
Otu01991	107	Bacteria;Tenericutes;Mollicutes;Mollicutes_RF39;Mollicutes_RF39_fa;Mollicutes_RF39_ge;
Otu01992	107	Bacteria;Kiritimatiellaeota;Kiritimatiellae;WCHB1-41;WCHB1-41_fa;WCHB1-41_ge;
Otu01993	107	Bacteria;Bacteroidetes;Bacteroidia;Bacteroidales;Prevotellaceae;Prevotella_1;
Otu01994	107	Bacteria;Bacteroidetes;Bacteroidia;Bacteroidales;Prevotellaceae;Prevotella_1;
Otu01995	107	Bacteria;Firmicutes;Negativicutes;Selenomonadales;Veillonellaceae;Megasphaera;
Otu01996	107	Bacteria;Kiritimatiellaeota;Kiritimatiellae;WCHB1-41;WCHB1-41_fa;WCHB1-41_ge;
Otu01997	107	Bacteria;Firmicutes;Clostridia;Clostridiales;Ruminococcaceae;Ruminococcaceae_UCG-013;
Otu01998	106	Bacteria;Firmicutes;Clostridia;Clostridiales;Lachnospiraceae;Lachnoclostridium_10;
Otu01999	106	Bacteria;Firmicutes;Clostridia;Clostridiales;Ruminococcaceae;Ruminococcaceae_UCG-012;
[truncated: 9,595 more rows]

## Sheet: Fungi_tax
OTU	Size	Taxonomy
Otu001	983171	k__Fungi;p__Chytridiomycota;c__Neocallimastigomycetes;o__Neocallimastigales;f__Neocallimastigaceae;g__Neocallimastix;g__Neocallimastix_unclassified;
Otu002	354019	k__Fungi;p__Chytridiomycota;c__Neocallimastigomycetes;o__Neocallimastigales;f__Neocallimastigaceae;f__Neocallimastigaceae_unclassified;f__Neocallimastigaceae_unclassified;
Otu003	217730	k__Fungi;p__Chytridiomycota;c__Neocallimastigomycetes;o__Neocallimastigales;f__Neocallimastigaceae;g__Piromyces;g__Piromyces_unclassified;
Otu004	198196	k__Fungi;p__Chytridiomycota;c__Neocallimastigomycetes;o__Neocallimastigales;f__Neocallimastigaceae;g__Piromyces;g__Piromyces_unclassified;
Otu005	103740	k__Fungi;p__Chytridiomycota;c__Neocallimastigomycetes;o__Neocallimastigales;f__Neocallimastigaceae;g__Neocallimastix;g__Neocallimastix_unclassified;
Otu006	92160	k__Fungi;p__Chytridiomycota;c__Neocallimastigomycetes;o__Neocallimastigales;f__Neocallimastigaceae;g__Neocallimastix;g__Neocallimastix_unclassified;
Otu007	54188	k__Fungi;p__Ascomycota;c__Saccharomycetes;o__Saccharomycetales;f__Saccharomycetales_family_Incertae_sedis;g__Wickerhamomyces;s__Wickerhamomyces_anomalus;
Otu008	38584	k__Fungi;p__Chytridiomycota;c__Neocallimastigomycetes;o__Neocallimastigales;f__Neocallimastigaceae;g__Caecomyces;s__Caecomyces_communis;
Otu009	28044	k__Fungi;p__Chytridiomycota;c__Neocallimastigomycetes;o__Neocallimastigales;f__Neocallimastigaceae;g__Piromyces;g__Piromyces_unclassified;
Otu010	23069	k__Fungi;p__Ascomycota;c__Saccharomycetes;o__Saccharomycetales;f__Saccharomycetales_family_Incertae_sedis;g__Debaryomyces;s__Debaryomyces_prosopidis;
Otu011	14171	k__Fungi;p__Ascomycota;c__Eurotiomycetes;o__Eurotiales;f__Trichocomaceae;g__Penicillium;s__Penicillium_roqueforti;
Otu012	9320	k__Fungi;p__Ascomycota;c__Saccharomycetes;o__Saccharomycetales;f__Pichiaceae;g__Pichia;s__Pichia_norvegensis;
Otu013	6887	k__Fungi;p__Ascomycota;c__Saccharomycetes;o__Saccharomycetales;f__Saccharomycetales_family_Incertae_sedis;g__Candida;g__Candida_unclassified;
Otu014	6850	k__Fungi;p__Ascomycota;c__Dothideomycetes;o__Capnodiales;f__Davidiellaceae;g__Cladosporium;g__Cladosporium_unclassified;
Otu015	3248	k__Fungi;p__Ascomycota;c__Saccharomycetes;o__Saccharomycetales;f__Pichiaceae;g__unclassified_Pichiaceae;s__Pichiaceae_sp;
Otu016	2467	k__Fungi;p__Ascomycota;c__Dothideomycetes;o__Pleosporales;f__Pleosporaceae;g__Alternaria;g__Alternaria_unclassified;
Otu017	2316	k__Fungi;p__Ascomycota;c__Saccharomycetes;o__Saccharomycetales;f__Saccharomycetaceae;g__Saccharomyces;g__Saccharomyces_unclassified;
Otu018	2012	k__Fungi;p__Ascomycota;c__Dothideomycetes;o__Pleosporales;f__Phaeosphaeriaceae;f__Phaeosphaeriaceae_unclassified;f__Phaeosphaeriaceae_unclassified;
Otu019	1577	k__Fungi;p__Ascomycota;c__Saccharomycetes;o__Saccharomycetales;f__Pichiaceae;g__unclassified_Pichiaceae;s__Pichiaceae_sp;
Otu020	1392	k__Fungi;p__Ascomycota;c__Dothideomycetes;o__Capnodiales;f__Davidiellaceae;f__Davidiellaceae_unclassified;f__Davidiellaceae_unclassified;
Otu021	1145	k__Fungi;p__Ascomycota;c__Dothideomycetes;o__Pleosporales;o__Pleosporales_unclassified;o__Pleosporales_unclassified;o__Pleosporales_unclassified;
Otu022	1141	k__Fungi;p__Ascomycota;c__Saccharomycetes;o__Saccharomycetales;f__Pichiaceae;g__Pichia;s__Pichia_norvegensis;
Otu023	970	k__Fungi;p__Ascomycota;c__Dothideomycetes;o__Pleosporales;f__Pleosporales_family_Incertae_sedis;g__Ascochyta;s__Ascochyta_sp;
Otu024	901	k__Fungi;p__Basidiomycota;c__Tremellomycetes;o__Tremellales;f__Tremellales_family_Incertae_sedis;g__Cryptococcus;g__Cryptococcus_unclassified;
Otu025	849	k__Fungi;p__Ascomycota;c__Eurotiomycetes;o__Eurotiales;f__Trichocomaceae;g__Aspergillus;s__Aspergillus_cibarius;
Otu026	745	k__Fungi;p__Ascomycota;c__Saccharomycetes;o__Saccharomycetales;f__Saccharomycetales_family_Incertae_sedis;g__Candida;g__Candida_unclassified;
Otu027	719	k__Fungi;p__Ascomycota;p__Ascomycota_unclassified;p__Ascomycota_unclassified;p__Ascomycota_unclassified;p__Ascomycota_unclassified;p__Ascomycota_unclassified;
Otu028	709	k__Fungi;p__Ascomycota;c__Sordariomycetes;o__Hypocreales;f__Nectriaceae;f__Nectriaceae_unclassified;f__Nectriaceae_unclassified;
Otu029	700	k__Fungi;p__Chytridiomycota;c__Neocallimastigomycetes;o__Neocallimastigales;f__Neocallimastigaceae;f__Neocallimastigaceae_unclassified;f__Neocallimastigaceae_unclassified;
Otu030	519	k__Fungi;p__Chytridiomycota;c__Neocallimastigomycetes;o__Neocallimastigales;f__Neocallimastigaceae;g__Piromyces;s__Piromyces_sp_D_GRL_5;
Otu031	517	k__Fungi;p__Ascomycota;c__Dothideomycetes;o__Capnodiales;f__Mycosphaerellaceae;f__Mycosphaerellaceae_unclassified;f__Mycosphaerellaceae_unclassified;
Otu032	478	k__Fungi;p__Ascomycota;c__Dothideomycetes;o__Pleosporales;f__Leptosphaeriaceae;g__Leptosphaeria;g__Leptosphaeria_unclassified;
Otu033	432	k__Fungi;p__Ascomycota;c__Dothideomycetes;o__Pleosporales;o__Pleosporales_unclassified;o__Pleosporales_unclassified;o__Pleosporales_unclassified;
Otu034	423	k__Fungi;p__Chytridiomycota;c__Neocallimastigomycetes;o__Neocallimastigales;f__Neocallimastigaceae;g__Neocallimastix;g__Neocallimastix_unclassified;
Otu035	419	k__Fungi;p__Ascomycota;c__Dothideomycetes;o__Pleosporales;f__Phaeosphaeriaceae;g__Phaeosphaeria;s__Phaeosphaeria_triglochinicola;
Otu036	400	k__Fungi;p__Ascomycota;c__Dothideomycetes;o__Pleosporales;f__Phaeosphaeriaceae;f__Phaeosphaeriaceae_unclassified;f__Phaeosphaeriaceae_unclassified;
Otu037	399	k__Fungi;p__Basidiomycota;c__Agaricomycetes;o__Auriculariales;f__Auriculariales_family_Incertae_sedis;g__Exidia;g__Exidia_unclassified;
Otu038	353	k__Fungi;p__Chytridiomycota;c__Neocallimastigomycetes;o__Neocallimastigales;f__Neocallimastigaceae;g__Neocallimastix;g__Neocallimastix_unclassified;
Otu039	331	k__Fungi;p__Basidiomycota;c__Tremellomycetes;o__Trichosporonales;f__Trichosporonaceae;g__Trichosporon;s__Trichosporon_cutaneum;
Otu040	295	k__Fungi;p__Chytridiomycota;c__Neocallimastigomycetes;o__Neocallimastigales;f__Neocallimastigaceae;g__Piromyces;g__Piromyces_unclassified;
Otu041	268	k__Fungi;p__Ascomycota;c__Dothideomycetes;o__Pleosporales;o__Pleosporales_unclassified;o__Pleosporales_unclassified;o__Pleosporales_unclassified;
Otu042	257	k__Fungi;p__Ascomycota;c__Saccharomycetes;o__Saccharomycetales;f__Saccharomycetaceae;g__Kazachstania;s__Kazachstania_unispora;
Otu043	254	k__Fungi;p__Chytridiomycota;c__Neocallimastigomycetes;o__Neocallimastigales;f__Neocallimastigaceae;g__Neocallimastix;g__Neocallimastix_unclassified;
Otu044	252	k__Fungi;p__Basidiomycota;c__Microbotryomycetes;o__Sporidiobolales;f__Sporidiobolales_family_Incertae_sedis;g__Rhodotorula;s__Rhodotorula_mucilaginosa;
Otu045	250	k__Fungi;p__Chytridiomycota;c__Neocallimastigomycetes;o__Neocallimastigales;f__Neocallimastigaceae;f__Neocallimastigaceae_unclassified;f__Neocallimastigaceae_unclassified;
Otu046	247	k__Fungi;p__Basidiomycota;c__Tremellomycetes;o__Trichosporonales;f__Trichosporonaceae;g__Asterotremella;s__Asterotremella_humicola;
Otu047	234	k__Fungi;p__Chytridiomycota;c__Neocallimastigomycetes;o__Neocallimastigales;f__Neocallimastigaceae;f__Neocallimastigaceae_unclassified;f__Neocallimastigaceae_unclassified;
Otu048	230	k__Fungi;p__Basidiomycota;c__Tremellomycetes;o__Tremellales;f__Tremellales_family_Incertae_sedis;g__Cryptococcus;g__Cryptococcus_unclassified;
Otu049	228	k__Fungi;p__Ascomycota;c__Sordariomycetes;o__Sordariomycetes_order_Incertae_sedis;f__Plectosphaerellaceae;g__unclassified_Plectosphaerellaceae;s__Plectosphaerellaceae_sp;
Otu050	205	k__Fungi;p__Ascomycota;c__Dothideomycetes;o__Pleosporales;f__unclassified_Pleosporales;g__unclassified_Pleosporales;s__Pleosporales_sp;
Otu051	194	k__Fungi;p__Ascomycota;c__Eurotiomycetes;o__Eurotiales;f__Trichocomaceae;g__Aspergillus;g__Aspergillus_unclassified;
Otu052	192	k__Fungi;p__Basidiomycota;c__Tremellomycetes;o__Tremellales;f__Tremellales_family_Incertae_sedis;g__Dioszegia;s__Dioszegia_hungarica;
Otu053	191	k__Fungi;p__Chytridiomycota;c__Neocallimastigomycetes;o__Neocallimastigales;f__Neocallimastigaceae;g__Orpinomyces;g__Orpinomyces_unclassified;
Otu054	181	k__Fungi;p__Chytridiomycota;c__Neocallimastigomycetes;o__Neocallimastigales;f__Neocallimastigaceae;g__Neocallimastix;g__Neocallimastix_unclassified;
Otu055	177	k__Fungi;p__Ascomycota;c__Saccharomycetes;o__Saccharomycetales;f__Saccharomycetales_family_Incertae_sedis;g__Candida;s__Candida_xylopsoci;
Otu056	170	k__Fungi;p__Chytridiomycota;c__Neocallimastigomycetes;o__Neocallimastigales;f__Neocallimastigaceae;g__Neocallimastix;g__Neocallimastix_unclassified;
Otu057	161	k__Fungi;p__Ascomycota;c__Saccharomycetes;o__Saccharomycetales;f__Saccharomycetales_family_Incertae_sedis;g__Candida;g__Candida_unclassified;
Otu058	161	k__Fungi;p__Ascomycota;c__Sordariomycetes;o__Hypocreales;f__Nectriaceae;f__Nectriaceae_unclassified;f__Nectriaceae_unclassified;
Otu059	159	k__Fungi;p__Ascomycota;c__Saccharomycetes;o__Saccharomycetales;f__Saccharomycetales_family_Incertae_sedis;g__Debaryomyces;g__Debaryomyces_unclassified;
Otu060	152	k__Fungi;p__Ascomycota;c__Dothideomycetes;o__Pleosporales;f__Phaeosphaeriaceae;f__Phaeosphaeriaceae_unclassified;f__Phaeosphaeriaceae_unclassified;
Otu061	151	k__Fungi;p__Ascomycota;p__Ascomycota_unclassified;p__Ascomycota_unclassified;p__Ascomycota_unclassified;p__Ascomycota_unclassified;p__Ascomycota_unclassified;
Otu062	149	k__Fungi;p__Ascomycota;c__Dothideomycetes;o__Pleosporales;o__Pleosporales_unclassified;o__Pleosporales_unclassified;o__Pleosporales_unclassified;
Otu063	142	k__Fungi;p__Ascomycota;c__Dothideomycetes;o__Pleosporales;f__Leptosphaeriaceae;f__Leptosphaeriaceae_unclassified;f__Leptosphaeriaceae_unclassified;
Otu064	129	k__Fungi;p__Chytridiomycota;c__Neocallimastigomycetes;o__Neocallimastigales;f__Neocallimastigaceae;g__Neocallimastix;g__Neocallimastix_unclassified;
Otu065	127	k__Fungi;p__Ascomycota;c__Saccharomycetes;o__Saccharomycetales;f__Saccharomycetales_family_Incertae_sedis;g__Candida;g__Candida_unclassified;
Otu066	123	k__Fungi;p__Ascomycota;c__Sordariomycetes;o__Sordariales;o__Sordariales_unclassified;o__Sordariales_unclassified;o__Sordariales_unclassified;
Otu067	117	k__Fungi;p__Ascomycota;c__Saccharomycetes;o__Saccharomycetales;f__Saccharomycetales_family_Incertae_sedis;g__Candida;s__Candida_glaebosa;
Otu068	114	k__Fungi;p__Ascomycota;c__Eurotiomycetes;o__Eurotiales;f__Trichocomaceae;g__Aspergillus;s__Aspergillus_cibarius;
Otu069	113	k__Fungi;p__Ascomycota;c__Saccharomycetes;o__Saccharomycetales;f__Saccharomycetales_family_Incertae_sedis;g__Candida;s__Candida_albicans;
Otu070	112	k__Fungi;k__Fungi_unclassified;k__Fungi_unclassified;k__Fungi_unclassified;k__Fungi_unclassified;k__Fungi_unclassified;k__Fungi_unclassified;
Otu071	107	k__Fungi;p__Ascomycota;c__Dothideomycetes;o__Pleosporales;f__Pleosporaceae;f__Pleosporaceae_unclassified;f__Pleosporaceae_unclassified;
Otu072	100	k__Fungi;p__Ascomycota;c__Dothideomycetes;o__Pleosporales;f__Pleosporaceae;g__Chalastospora;s__Chalastospora_ellipsoidea;
Otu073	98	k__Fungi;p__Ascomycota;c__Dothideomycetes;o__Pleosporales;o__Pleosporales_unclassified;o__Pleosporales_unclassified;o__Pleosporales_unclassified;
Otu074	87	k__Fungi;p__Ascomycota;c__Sordariomycetes;o__Hypocreales;f__Nectriaceae;g__Fusarium;g__Fusarium_unclassified;
Otu075	87	k__Fungi;k__Fungi_unclassified;k__Fungi_unclassified;k__Fungi_unclassified;k__Fungi_unclassified;k__Fungi_unclassified;k__Fungi_unclassified;
Otu076	86	k__Fungi;p__Basidiomycota;c__Tremellomycetes;o__Cystofilobasidiales;f__Cystofilobasidiaceae;g__Mrakia;s__Mrakia_psychrophilia;
Otu077	83	k__Fungi;p__Ascomycota;c__Saccharomycetes;o__Saccharomycetales;f__Saccharomycetales_family_Incertae_sedis;g__Candida;s__Candida_tropicalis;
Otu078	77	k__Fungi;p__Ascomycota;c__Saccharomycetes;o__Saccharomycetales;f__Saccharomycetales_family_Incertae_sedis;g__Candida;g__Candida_unclassified;
Otu079	76	k__Fungi;p__Ascomycota;c__Saccharomycetes;o__Saccharomycetales;f__Saccharomycetales_family_Incertae_sedis;g__Candida;s__Candida_railenensis;
Otu080	75	k__Fungi;p__Ascomycota;c__Sordariomycetes;o__Hypocreales;o__Hypocreales_unclassified;o__Hypocreales_unclassified;o__Hypocreales_unclassified;
Otu081	74	k__Fungi;p__Chytridiomycota;c__Neocallimastigomycetes;o__Neocallimastigales;f__Neocallimastigaceae;g__Neocallimastix;g__Neocallimastix_unclassified;
Otu082	74	k__Fungi;p__Basidiomycota;c__Tremellomycetes;o__Tremellales;f__Tremellales_family_Incertae_sedis;g__Dioszegia;g__Dioszegia_unclassified;
Otu083	73	k__Fungi;p__Chytridiomycota;c__Neocallimastigomycetes;o__Neocallimastigales;f__Neocallimastigaceae;g__Neocallimastix;g__Neocallimastix_unclassified;
Otu084	73	k__Fungi;p__Ascomycota;c__Dothideomycetes;o__Pleosporales;f__Pleosporaceae;g__Pyrenophora;s__Pyrenophora_tritici_repentis;
Otu085	71	k__Fungi;p__Ascomycota;c__Eurotiomycetes;o__Eurotiomycetes_order_Incertae_sedis;f__Monascaceae;g__Monascus;s__Monascus_purpureus;
Otu086	70	k__Fungi;p__Ascomycota;c__Sordariomycetes;o__Hypocreales;f__Hypocreales_family_Incertae_sedis;g__Acremonium;s__Acremonium_sp;
Otu087	69	k__Fungi;p__Ascomycota;c__Saccharomycetes;o__Saccharomycetales;f__Saccharomycetales_family_Incertae_sedis;g__Candida;g__Candida_unclassified;
Otu088	67	k__Fungi;p__Ascomycota;c__Saccharomycetes;o__Saccharomycetales;f__Saccharomycetales_family_Incertae_sedis;g__Candida;s__Candida_albicans;
Otu089	66	k__Fungi;p__Basidiomycota;c__Wallemiomycetes;o__Wallemiales;f__Wallemiaceae;g__Wallemia;s__Wallemia_sebi;
Otu090	65	k__Fungi;p__Ascomycota;c__Dothideomycetes;o__Pleosporales;o__Pleosporales_unclassified;o__Pleosporales_unclassified;o__Pleosporales_unclassified;
Otu091	65	k__Fungi;p__Chytridiomycota;c__Neocallimastigomycetes;o__Neocallimastigales;f__Neocallimastigaceae;g__Neocallimastix;g__Neocallimastix_unclassified;
Otu092	64	k__Fungi;p__Ascomycota;c__Dothideomycetes;o__Pleosporales;f__Phaeosphaeriaceae;g__Phaeosphaeria;s__Phaeosphaeria_triglochinicola;
Otu093	64	k__Fungi;p__Chytridiomycota;c__Neocallimastigomycetes;o__Neocallimastigales;f__Neocallimastigaceae;g__Piromyces;g__Piromyces_unclassified;
Otu094	61	k__Fungi;p__Ascomycota;c__Dothideomycetes;o__Pleosporales;f__Phaeosphaeriaceae;g__Phaeosphaeria;s__Phaeosphaeria_avenaria_f_sp_tritici_5_MM_2012;
Otu095	58	k__Fungi;p__Ascomycota;c__Dothideomycetes;o__Pleosporales;f__Pleosporaceae;f__Pleosporaceae_unclassified;f__Pleosporaceae_unclassified;
Otu096	57	k__Fungi;p__Ascomycota;c__Dothideomycetes;o__Pleosporales;f__Leptosphaeriaceae;g__unclassified_Leptosphaeriaceae;s__Leptosphaeriaceae_sp;
Otu097	55	k__Fungi;p__Ascomycota;c__Dothideomycetes;o__Pleosporales;f__Phaeosphaeriaceae;f__Phaeosphaeriaceae_unclassified;f__Phaeosphaeriaceae_unclassified;
Otu098	53	k__Fungi;p__Ascomycota;c__Saccharomycetes;o__Saccharomycetales;f__Saccharomycetales_family_Incertae_sedis;g__Candida;g__Candida_unclassified;
Otu099	53	k__Fungi;p__Basidiomycota;c__Wallemiomycetes;o__Wallemiales;f__Wallemiaceae;g__Wallemia;s__Wallemia_sebi;
Otu100	53	k__Fungi;p__Chytridiomycota;c__Neocallimastigomycetes;o__Neocallimastigales;f__Neocallimastigaceae;g__Neocallimastix;g__Neocallimastix_unclassified;
Otu101	52	k__Fungi;k__Fungi_unclassified;k__Fungi_unclassified;k__Fungi_unclassified;k__Fungi_unclassified;k__Fungi_unclassified;k__Fungi_unclassified;
Otu102	51	k__Fungi;p__Ascomycota;c__Saccharomycetes;o__Saccharomycetales;f__Saccharomycetales_family_Incertae_sedis;g__Candida;g__Candida_unclassified;
Otu103	50	k__Fungi;p__Ascomycota;c__Dothideomycetes;o__Pleosporales;f__Phaeosphaeriaceae;f__Phaeosphaeriaceae_unclassified;f__Phaeosphaeriaceae_unclassified;
Otu104	50	k__Fungi;p__Ascomycota;c__Eurotiomycetes;o__Eurotiales;f__Trichocomaceae;g__Aspergillus;s__Aspergillus_vitricola;
Otu105	48	k__Fungi;p__Basidiomycota;c__Tremellomycetes;o__Tremellales;f__Tremellales_family_Incertae_sedis;g__Hannaella;s__Hannaella_luteola;
Otu106	48	k__Fungi;p__Ascomycota;c__Dothideomycetes;o__Pleosporales;f__Pleosporaceae;f__Pleosporaceae_unclassified;f__Pleosporaceae_unclassified;
Otu107	48	k__Fungi;p__Chytridiomycota;c__Neocallimastigomycetes;o__Neocallimastigales;f__Neocallimastigaceae;f__Neocallimastigaceae_unclassified;f__Neocallimastigaceae_unclassified;
Otu108	46	k__Fungi;p__Ascomycota;c__Dothideomycetes;o__Pleosporales;o__Pleosporales_unclassified;o__Pleosporales_unclassified;o__Pleosporales_unclassified;
Otu109	45	k__Fungi;p__Ascomycota;c__Dothideomycetes;o__Dothideales;f__Dothioraceae;g__Aureobasidium;s__Aureobasidium_pullulans;
Otu110	45	k__Fungi;p__Ascomycota;c__Dothideomycetes;o__Pleosporales;f__Phaeosphaeriaceae;f__Phaeosphaeriaceae_unclassified;f__Phaeosphaeriaceae_unclassified;
Otu111	44	k__Fungi;k__Fungi_unclassified;k__Fungi_unclassified;k__Fungi_unclassified;k__Fungi_unclassified;k__Fungi_unclassified;k__Fungi_unclassified;
Otu112	44	k__Fungi;p__Ascomycota;p__Ascomycota_unclassified;p__Ascomycota_unclassified;p__Ascomycota_unclassified;p__Ascomycota_unclassified;p__Ascomycota_unclassified;
Otu113	44	k__Fungi;p__Ascomycota;c__Dothideomycetes;o__Dothideales;f__Dothioraceae;f__Dothioraceae_unclassified;f__Dothioraceae_unclassified;
Otu114	43	k__Fungi;p__Ascomycota;c__Sordariomycetes;o__Hypocreales;f__Cordycipitaceae;g__Engyodontium;s__Engyodontium_album;
Otu115	43	k__Fungi;p__Ascomycota;c__Sordariomycetes;o__Sordariales;f__Lasiosphaeriaceae;g__Podospora;s__Podospora_glutinans;
Otu116	42	k__Fungi;p__Chytridiomycota;c__Neocallimastigomycetes;o__Neocallimastigales;f__Neocallimastigaceae;g__Piromyces;s__Piromyces_sp_D_GRL_5;
Otu117	42	k__Fungi;p__Ascomycota;c__Sordariomycetes;o__Hypocreales;f__Hypocreales_family_Incertae_sedis;g__Sarocladium;s__Sarocladium_strictum;
Otu118	41	k__Fungi;p__Ascomycota;c__Dothideomycetes;o__Pleosporales;o__Pleosporales_unclassified;o__Pleosporales_unclassified;o__Pleosporales_unclassified;
Otu119	41	k__Fungi;p__Ascomycota;c__Dothideomycetes;o__Pleosporales;f__Leptosphaeriaceae;g__Leptosphaeria;g__Leptosphaeria_unclassified;
Otu120	41	k__Fungi;p__Ascomycota;c__Saccharomycetes;o__Saccharomycetales;f__Saccharomycetaceae;g__Saccharomyces;g__Saccharomyces_unclassified;
Otu121	40	k__Fungi;p__Basidiomycota;c__Microbotryomycetes;o__Sporidiobolales;f__Sporidiobolales_family_Incertae_sedis;g__Rhodotorula;s__Rhodotorula_mucilaginosa;
Otu122	40	k__Fungi;p__Ascomycota;c__Saccharomycetes;o__Saccharomycetales;f__Debaryomycetaceae;g__Meyerozyma;s__Meyerozyma_guilliermondii;
Otu123	36	k__Fungi;p__Ascomycota;c__Saccharomycetes;o__Saccharomycetales;f__Trichomonascaceae;g__Trichomonascus;s__Trichomonascus_ciferrii;
Otu124	36	k__Fungi;p__Ascomycota;c__Sordariomycetes;o__Hypocreales;f__Hypocreales_family_Incertae_sedis;g__Acremonium;s__Acremonium_sp;
Otu125	35	k__Fungi;p__Ascomycota;c__Dothideomycetes;o__Pleosporales;f__Pleosporaceae;g__Alternaria;g__Alternaria_unclassified;
Otu126	35	k__Fungi;p__Ascomycota;c__Saccharomycetes;o__Saccharomycetales;f__Saccharomycetales_family_Incertae_sedis;g__Candida;g__Candida_unclassified;
Otu127	34	k__Fungi;p__Ascomycota;c__Sordariomycetes;o__Trichosphaeriales;f__Trichosphaeriales_family_Incertae_sedis;g__unclassified_Trichosphaeriales;s__Trichosphaeriales_sp;
Otu128	34	k__Fungi;p__Chytridiomycota;c__Neocallimastigomycetes;o__Neocallimastigales;f__Neocallimastigaceae;f__Neocallimastigaceae_unclassified;f__Neocallimastigaceae_unclassified;
Otu129	33	k__Fungi;p__Chytridiomycota;c__Neocallimastigomycetes;o__Neocallimastigales;f__Neocallimastigaceae;g__Caecomyces;s__Caecomyces_communis;
Otu130	33	k__Fungi;p__Basidiomycota;c__Tremellomycetes;o__Tremellales;f__Tremellales_family_Incertae_sedis;g__Bulleromyces;s__Bulleromyces_albus;
Otu131	33	k__Fungi;p__Basidiomycota;p__Basidiomycota_unclassified;p__Basidiomycota_unclassified;p__Basidiomycota_unclassified;p__Basidiomycota_unclassified;p__Basidiomycota_unclassified;
Otu132	33	k__Fungi;p__Ascomycota;c__Sordariomycetes;o__Sordariales;f__Chaetomiaceae;g__unclassified_Chaetomiaceae;s__Chaetomiaceae_sp;
Otu133	33	k__Fungi;p__Chytridiomycota;c__Neocallimastigomycetes;o__Neocallimastigales;f__Neocallimastigaceae;f__Neocallimastigaceae_unclassified;f__Neocallimastigaceae_unclassified;
Otu134	32	k__Fungi;p__Ascomycota;c__Dothideomycetes;o__Pleosporales;o__Pleosporales_unclassified;o__Pleosporales_unclassified;o__Pleosporales_unclassified;
Otu135	32	k__Fungi;p__Zygomycota;c__Zygomycota_class_Incertae_sedis;o__Mucorales;f__Mucoraceae;g__Mucor;s__Mucor_circinelloides_f._circinelloides;
Otu136	32	k__Fungi;p__Ascomycota;c__Sordariomycetes;o__Sordariomycetes_order_Incertae_sedis;f__Plectosphaerellaceae;g__unclassified_Plectosphaerellaceae;s__Plectosphaerellaceae_sp;
Otu137	32	k__Fungi;p__Basidiomycota;c__Tremellomycetes;o__Tremellales;f__Tremellales_family_Incertae_sedis;g__Dioszegia;s__Dioszegia_hungarica;
Otu138	32	k__Fungi;p__Ascomycota;c__Saccharomycetes;o__Saccharomycetales;f__Saccharomycetales_family_Incertae_sedis;g__Candida;g__Candida_unclassified;
Otu139	31	k__Fungi;p__Basidiomycota;c__Tremellomycetes;o__Tremellales;f__Tremellales_family_Incertae_sedis;g__Bullera;s__Bullera_variabilis;
Otu140	31	k__Fungi;p__Ascomycota;c__Dothideomycetes;o__Pleosporales;f__Pleosporales_family_Incertae_sedis;g__Pyrenochaeta;g__Pyrenochaeta_unclassified;
Otu141	31	k__Fungi;p__Ascomycota;c__Dothideomycetes;o__Pleosporales;f__Leptosphaeriaceae;g__Leptosphaeria;g__Leptosphaeria_unclassified;
Otu142	30	k__Fungi;p__Ascomycota;c__Leotiomycetes;o__Helotiales;f__Helotiaceae;g__Articulospora;s__Articulospora_sp;
Otu143	30	k__Fungi;p__Chytridiomycota;c__Neocallimastigomycetes;o__Neocallimastigales;f__Neocallimastigaceae;g__Piromyces;s__Piromyces_sp_D_GRL_5;
Otu144	29	k__Fungi;p__Ascomycota;c__Sordariomycetes;o__Xylariales;f__Xylariales_family_Incertae_sedis;f__Xylariales_family_Incertae_sedis_unclassified;f__Xylariales_family_Incertae_sedis_unclassified;
Otu145	29	k__Fungi;p__Ascomycota;c__Saccharomycetes;o__Saccharomycetales;f__Saccharomycetales_family_Incertae_sedis;g__Candida;s__Candida_tropicalis;
Otu146	29	k__Fungi;p__Ascomycota;c__Sordariomycetes;o__Xylariales;f__Xylariales_family_Incertae_sedis;g__Monographella;s__Monographella_cucumerina;
Otu147	28	k__Fungi;p__Basidiomycota;c__Agaricomycetes;o__Phallales;f__Phallaceae;g__Phallus;s__Phallus_rugulosus;
Otu148	28	k__Fungi;p__Ascomycota;c__Sordariomycetes;o__Hypocreales;f__Hypocreales_family_Incertae_sedis;g__Acremonium;s__Acremonium_alternatum;
Otu149	28	k__Fungi;p__Ascomycota;c__Saccharomycetes;o__Saccharomycetales;f__Pichiaceae;g__unclassified_Pichiaceae;s__Pichiaceae_sp;
Otu150	27	k__Fungi;p__Ascomycota;c__Sordariomycetes;o__Sordariomycetes_order_Incertae_sedis;f__Annulatascaceae;g__Conlarium;s__Conlarium_duplumascospora;
Otu151	27	k__Fungi;p__Ascomycota;c__Saccharomycetes;o__Saccharomycetales;f__Saccharomycetaceae;g__Kazachstania;s__Kazachstania_unispora;
Otu152	27	k__Fungi;p__Ascomycota;c__Saccharomycetes;o__Saccharomycetales;f__Saccharomycetales_family_Incertae_sedis;g__Candida;g__Candida_unclassified;
Otu153	26	k__Fungi;p__Ascomycota;c__Sordariomycetes;o__Trichosphaeriales;f__Trichosphaeriales_family_Incertae_sedis;g__unclassified_Trichosphaeriales;s__Trichosphaeriales_sp;
Otu154	26	k__Fungi;p__Basidiomycota;c__Microbotryomycetes;o__Leucosporidiales;f__Leucosporidiaceae;g__Leucosporidiella;s__Leucosporidiella_creatinivora;
Otu155	26	k__Fungi;p__Ascomycota;c__Sordariomycetes;o__Hypocreales;f__Cordycipitaceae;g__Engyodontium;s__Engyodontium_album;
Otu156	25	k__Fungi;p__Basidiomycota;c__Tremellomycetes;o__Trichosporonales;f__Trichosporonaceae;g__Trichosporon;g__Trichosporon_unclassified;
Otu157	25	k__Fungi;p__Basidiomycota;c__Microbotryomycetes;o__Sporidiobolales;f__Sporidiobolaceae;g__Sporidiobolus;s__Sporidiobolus_sp_CanS_62;
Otu158	25	k__Fungi;p__Ascomycota;c__Saccharomycetes;o__Saccharomycetales;f__Debaryomycetaceae;g__Meyerozyma;s__Meyerozyma_guilliermondii;
Otu159	25	k__Fungi;p__Chytridiomycota;c__Neocallimastigomycetes;o__Neocallimastigales;f__Neocallimastigaceae;f__Neocallimastigaceae_unclassified;f__Neocallimastigaceae_unclassified;
Otu160	25	k__Fungi;p__Ascomycota;c__Saccharomycetes;o__Saccharomycetales;f__Saccharomycetales_family_Incertae_sedis;g__Wickerhamomyces;s__Wickerhamomyces_anomalus;
Otu161	24	k__Fungi;p__Ascomycota;c__Dothideomycetes;o__Dothideales;f__Dothioraceae;f__Dothioraceae_unclassified;f__Dothioraceae_unclassified;
Otu162	24	k__Fungi;p__Ascomycota;c__Dothideomycetes;o__Pleosporales;f__Pleosporaceae;g__Cochliobolus;s__Cochliobolus_sativus;
Otu163	24	k__Fungi;p__Ascomycota;c__Dothideomycetes;o__Pleosporales;f__Pleosporaceae;f__Pleosporaceae_unclassified;f__Pleosporaceae_unclassified;
Otu164	23	k__Fungi;p__Basidiomycota;c__Exobasidiomycetes;o__Exobasidiomycetes_order_Incertae_sedis;f__Exobasidiomycetes_family_Incertae_sedis;g__Tilletiopsis;s__Tilletiopsis_washingtonensis;
Otu165	23	k__Fungi;p__Ascomycota;c__Dothideomycetes;o__Pleosporales;f__Pleosporaceae;g__Alternaria;g__Alternaria_unclassified;
Otu166	23	k__Fungi;p__Ascomycota;c__Sordariomycetes;o__Hypocreales;f__Nectriaceae;f__Nectriaceae_unclassified;f__Nectriaceae_unclassified;
Otu167	23	k__Fungi;p__Ascomycota;c__Dothideomycetes;o__Capnodiales;f__Mycosphaerellaceae;f__Mycosphaerellaceae_unclassified;f__Mycosphaerellaceae_unclassified;
Otu168	23	k__Fungi;p__Ascomycota;c__Sordariomycetes;o__Microascales;f__Ceratocystidaceae;g__Thielaviopsis;s__Thielaviopsis_sp;
Otu169	23	k__Fungi;p__Ascomycota;c__Eurotiomycetes;o__Eurotiales;f__Trichocomaceae;g__Aspergillus;g__Aspergillus_unclassified;
Otu170	22	k__Fungi;p__Basidiomycota;c__Agaricomycetes;o__Polyporales;f__Ganodermataceae;g__Ganoderma;s__Ganoderma_lucidum;
Otu171	22	k__Fungi;p__Basidiomycota;c__Tremellomycetes;o__Trichosporonales;f__Trichosporonaceae;g__Trichosporon;g__Trichosporon_unclassified;
Otu172	22	k__Fungi;p__Ascomycota;c__Dothideomycetes;o__Dothideomycetes_order_Incertae_sedis;f__Dothideomycetes_family_Incertae_sedis;g__Leptospora;s__Leptospora_rubella;
Otu173	22	k__Fungi;p__Ascomycota;c__Saccharomycetes;o__Saccharomycetales;f__Pichiaceae;g__unclassified_Pichiaceae;s__Pichiaceae_sp;
Otu174	21	k__Fungi;p__Ascomycota;c__Sordariomycetes;o__Sordariomycetes_order_Incertae_sedis;f__Plectosphaerellaceae;g__unclassified_Plectosphaerellaceae;s__Plectosphaerellaceae_sp;
Otu175	21	k__Fungi;p__Ascomycota;c__Dothideomycetes;o__Dothideales;f__Dothioraceae;g__unclassified_Dothioraceae;s__Dothioraceae_sp;
Otu176	21	k__Fungi;p__Ascomycota;c__Leotiomycetes;c__Leotiomycetes_unclassified;c__Leotiomycetes_unclassified;c__Leotiomycetes_unclassified;c__Leotiomycetes_unclassified;
Otu177	21	k__Fungi;p__Basidiomycota;c__Tremellomycetes;o__Tremellales;f__Tremellales_family_Incertae_sedis;g__Cryptococcus;s__Cryptococcus_curvatus;
Otu178	21	k__Fungi;p__Chytridiomycota;c__Neocallimastigomycetes;o__Neocallimastigales;f__Neocallimastigaceae;f__Neocallimastigaceae_unclassified;f__Neocallimastigaceae_unclassified;
Otu179	20	k__Fungi;p__Ascomycota;c__Saccharomycetes;o__Saccharomycetales;f__Pichiaceae;g__Pichia;s__Pichia_fermentans;
Otu180	20	k__Fungi;k__Fungi_unclassified;k__Fungi_unclassified;k__Fungi_unclassified;k__Fungi_unclassified;k__Fungi_unclassified;k__Fungi_unclassified;
Otu181	20	k__Fungi;p__Ascomycota;c__Dothideomycetes;o__Pleosporales;f__Pleosporaceae;g__Alternaria;g__Alternaria_unclassified;
Otu182	20	k__Fungi;p__Basidiomycota;c__Agaricomycetes;o__Polyporales;f__Meruliaceae;g__Scopuloides;s__Scopuloides_hydnoides;
Otu183	20	k__Fungi;p__Ascomycota;c__Saccharomycetes;o__Saccharomycetales;f__Pichiaceae;g__unclassified_Pichiaceae;s__Pichiaceae_sp;
Otu184	20	k__Fungi;p__Basidiomycota;c__Tremellomycetes;o__Trichosporonales;f__Trichosporonaceae;g__Trichosporon;g__Trichosporon_unclassified;
Otu185	19	k__Fungi;p__Ascomycota;p__Ascomycota_unclassified;p__Ascomycota_unclassified;p__Ascomycota_unclassified;p__Ascomycota_unclassified;p__Ascomycota_unclassified;
Otu186	19	k__Fungi;p__Basidiomycota;c__Agaricomycetes;o__Polyporales;f__Polyporaceae;g__Polyporus;s__Polyporus_sp;
Otu187	19	k__Fungi;p__Ascomycota;c__Dothideomycetes;o__Pleosporales;f__Leptosphaeriaceae;g__Leptosphaeria;s__Leptosphaeria_microscopica;
Otu188	19	k__Fungi;p__Ascomycota;c__Leotiomycetes;o__Helotiales;f__Hyaloscyphaceae;g__Lachnum;g__Lachnum_unclassified;
Otu189	18	k__Fungi;p__Ascomycota;c__Sordariomycetes;o__Hypocreales;f__Hypocreales_family_Incertae_sedis;g__Sarocladium;s__Sarocladium_strictum;
Otu190	18	k__Fungi;p__Ascomycota;c__Dothideomycetes;o__Pleosporales;o__Pleosporales_unclassified;o__Pleosporales_unclassified;o__Pleosporales_unclassified;
Otu191	18	k__Fungi;p__Ascomycota;p__Ascomycota_unclassified;p__Ascomycota_unclassified;p__Ascomycota_unclassified;p__Ascomycota_unclassified;p__Ascomycota_unclassified;
Otu192	18	k__Fungi;p__Ascomycota;c__Dothideomycetes;o__Pleosporales;f__Phaeosphaeriaceae;g__Sclerostagonospora;s__Sclerostagonospora_cycadis;
Otu193	18	k__Fungi;p__Ascomycota;c__Dothideomycetes;o__Pleosporales;f__Montagnulaceae;f__Montagnulaceae_unclassified;f__Montagnulaceae_unclassified;
Otu194	17	k__Fungi;p__Ascomycota;c__Eurotiomycetes;o__Eurotiales;f__Trichocomaceae;g__Penicillium;g__Penicillium_unclassified;
Otu195	17	k__Fungi;p__Ascomycota;c__Sordariomycetes;o__Hypocreales;f__Hypocreales_family_Incertae_sedis;g__Sarocladium;s__Sarocladium_strictum;
Otu196	16	k__Fungi;p__Basidiomycota;c__Tremellomycetes;o__Tremellales;f__Tremellales_family_Incertae_sedis;g__Bullera;s__Bullera_coprosmae;
Otu197	16	k__Fungi;p__Basidiomycota;c__Agaricomycetes;o__Polyporales;f__Meruliaceae;g__Irpex;s__Irpex_sp_JSL_2009a;
Otu198	16	k__Fungi;p__Ascomycota;c__Ascomycota_class_Incertae_sedis;o__Ascomycota_order_Incertae_sedis;f__Ascomycota_family_Incertae_sedis;g__Zymoseptoria;g__Zymoseptoria_unclassified;
Otu199	16	k__Fungi;p__Ascomycota;c__Dothideomycetes;o__Pleosporales;f__Leptosphaeriaceae;f__Leptosphaeriaceae_unclassified;f__Leptosphaeriaceae_unclassified;
Otu200	16	k__Fungi;p__Ascomycota;c__Dothideomycetes;o__Pleosporales;f__Leptosphaeriaceae;g__Leptosphaeria;g__Leptosphaeria_unclassified;
Otu201	16	k__Fungi;p__Ascomycota;c__Dothideomycetes;o__Pleosporales;f__Pleosporaceae;g__Pyrenophora;s__Pyrenophora_avenae;
Otu202	16	k__Fungi;p__Chytridiomycota;c__Neocallimastigomycetes;o__Neocallimastigales;f__Neocallimastigaceae;f__Neocallimastigaceae_unclassified;f__Neocallimastigaceae_unclassified;
Otu203	16	k__Fungi;p__Ascomycota;c__Saccharomycetes;o__Saccharomycetales;f__Pichiaceae;g__unclassified_Pichiaceae;s__Pichiaceae_sp;
Otu204	16	k__Fungi;p__Ascomycota;c__Sordariomycetes;o__Hypocreales;f__Hypocreales_family_Incertae_sedis;g__unclassified_Hypocreales;s__Hypocreales_sp;
Otu205	15	k__Fungi;p__Ascomycota;c__Dothideomycetes;o__Pleosporales;f__Cucurbitariaceae;g__Pyrenochaetopsis;s__Pyrenochaetopsis_leptospora;
Otu206	15	k__Fungi;p__Ascomycota;c__Dothideomycetes;o__Pleosporales;f__Phaeosphaeriaceae;f__Phaeosphaeriaceae_unclassified;f__Phaeosphaeriaceae_unclassified;
Otu207	15	k__Fungi;p__Ascomycota;c__Saccharomycetes;o__Saccharomycetales;o__Saccharomycetales_unclassified;o__Saccharomycetales_unclassified;o__Saccharomycetales_unclassified;
Otu208	15	k__Fungi;p__Ascomycota;c__Eurotiomycetes;o__Eurotiales;f__Trichocomaceae;g__Penicillium;s__Penicillium_roqueforti;
Otu209	15	k__Fungi;p__Basidiomycota;p__Basidiomycota_unclassified;p__Basidiomycota_unclassified;p__Basidiomycota_unclassified;p__Basidiomycota_unclassified;p__Basidiomycota_unclassified;
Otu210	15	k__Fungi;p__Basidiomycota;c__Tremellomycetes;o__Tremellales;f__Tremellales_family_Incertae_sedis;g__Dioszegia;s__Dioszegia_zsoltii_var._yunnanensis;
Otu211	15	k__Fungi;p__Basidiomycota;c__Tremellomycetes;o__Tremellales;f__Tremellales_family_Incertae_sedis;g__Hannaella;s__Hannaella_sp_CMON52;
Otu212	15	k__Fungi;k__Fungi_unclassified;k__Fungi_unclassified;k__Fungi_unclassified;k__Fungi_unclassified;k__Fungi_unclassified;k__Fungi_unclassified;
Otu213	15	k__Fungi;p__Basidiomycota;c__Microbotryomycetes;o__Sporidiobolales;f__Sporidiobolaceae;g__Sporidiobolus;s__Sporidiobolus_sp_CanS_62;
Otu214	15	k__Fungi;p__Basidiomycota;p__Basidiomycota_unclassified;p__Basidiomycota_unclassified;p__Basidiomycota_unclassified;p__Basidiomycota_unclassified;p__Basidiomycota_unclassified;
Otu215	14	k__Fungi;p__Chytridiomycota;c__Neocallimastigomycetes;o__Neocallimastigales;f__Neocallimastigaceae;f__Neocallimastigaceae_unclassified;f__Neocallimastigaceae_unclassified;
Otu216	14	k__Fungi;k__Fungi_unclassified;k__Fungi_unclassified;k__Fungi_unclassified;k__Fungi_unclassified;k__Fungi_unclassified;k__Fungi_unclassified;
Otu217	14	k__Fungi;p__Ascomycota;c__Leotiomycetes;o__Helotiales;f__Hyaloscyphaceae;g__Mycoarthris;s__Mycoarthris_corallina;
Otu218	14	k__Fungi;p__Basidiomycota;c__Agaricomycetes;o__Polyporales;f__Meruliaceae;g__Irpex;s__Irpex_sp_JSL_2009a;
Otu219	14	k__Fungi;p__Ascomycota;c__Eurotiomycetes;o__Eurotiales;f__Trichocomaceae;g__Talaromyces;g__Talaromyces_unclassified;
Otu220	14	k__Fungi;k__Fungi_unclassified;k__Fungi_unclassified;k__Fungi_unclassified;k__Fungi_unclassified;k__Fungi_unclassified;k__Fungi_unclassified;
Otu221	14	k__Fungi;p__Ascomycota;c__Sordariomycetes;o__Trichosphaeriales;f__Trichosphaeriales_family_Incertae_sedis;g__unclassified_Trichosphaeriales;s__Trichosphaeriales_sp;
Otu222	14	k__Fungi;p__Ascomycota;c__Dothideomycetes;o__Pleosporales;f__Pleosporaceae;g__Cochliobolus;s__Cochliobolus_sativus;
Otu223	14	k__Fungi;p__Ascomycota;c__Eurotiomycetes;c__Eurotiomycetes_unclassified;c__Eurotiomycetes_unclassified;c__Eurotiomycetes_unclassified;c__Eurotiomycetes_unclassified;
Otu224	14	k__Fungi;p__Ascomycota;c__Saccharomycetes;o__Saccharomycetales;f__Pichiaceae;g__Pichia;s__Pichia_membranifaciens;
Otu225	14	k__Fungi;p__Ascomycota;c__Dothideomycetes;o__Pleosporales;f__Phaeosphaeriaceae;g__Phaeosphaeria;s__Phaeosphaeria_avenaria_f_sp_tritici_5_MM_2012;
Otu226	14	k__Fungi;p__Ascomycota;c__Dothideomycetes;o__Pleosporales;f__Phaeosphaeriaceae;g__Phaeosphaeria;s__Phaeosphaeria_juncicola;
Otu227	14	k__Fungi;p__Ascomycota;c__Sordariomycetes;o__Sordariomycetes_order_Incertae_sedis;f__Magnaporthaceae;f__Magnaporthaceae_unclassified;f__Magnaporthaceae_unclassified;
Otu228	14	k__Fungi;p__Ascomycota;c__Saccharomycetes;o__Saccharomycetales;f__Saccharomycetaceae;g__Kazachstania;s__Kazachstania_unispora;
Otu229	14	k__Fungi;p__Ascomycota;c__Leotiomycetes;o__Helotiales;f__Hyaloscyphaceae;g__Trichopeziza;s__Trichopeziza_mollissima;
Otu230	13	k__Fungi;k__Fungi_unclassified;k__Fungi_unclassified;k__Fungi_unclassified;k__Fungi_unclassified;k__Fungi_unclassified;k__Fungi_unclassified;
Otu231	13	k__Fungi;p__Ascomycota;c__Dothideomycetes;o__Pleosporales;f__Leptosphaeriaceae;g__unclassified_Leptosphaeriaceae;s__Leptosphaeriaceae_sp;
Otu232	13	k__Fungi;p__Basidiomycota;c__Tremellomycetes;o__Tremellales;f__Tremellales_family_Incertae_sedis;f__Tremellales_family_Incertae_sedis_unclassified;f__Tremellales_family_Incertae_sedis_unclassified;
Otu233	13	k__Fungi;p__Ascomycota;c__Leotiomycetes;o__Helotiales;f__Hyaloscyphaceae;g__Cistella;s__Cistella_sp_KUS_F52527;
Otu234	13	k__Fungi;p__Ascomycota;p__Ascomycota_unclassified;p__Ascomycota_unclassified;p__Ascomycota_unclassified;p__Ascomycota_unclassified;p__Ascomycota_unclassified;
Otu235	13	k__Fungi;p__Basidiomycota;c__Agaricomycetes;o__Hymenochaetales;f__Schizoporaceae;g__Schizopora;s__Schizopora_flavipora;
Otu236	13	k__Fungi;p__Ascomycota;c__Dothideomycetes;o__Pleosporales;f__Phaeosphaeriaceae;f__Phaeosphaeriaceae_unclassified;f__Phaeosphaeriaceae_unclassified;
Otu237	13	k__Fungi;p__Ascomycota;c__Sordariomycetes;o__Hypocreales;f__Hypocreales_family_Incertae_sedis;g__Acremonium;g__Acremonium_unclassified;
Otu238	13	k__Fungi;p__Ascomycota;c__Dothideomycetes;o__Pleosporales;f__Pleosporales_family_Incertae_sedis;g__unclassified_Pleosporales;s__Pleosporales_sp;
Otu239	13	k__Fungi;p__Chytridiomycota;c__Neocallimastigomycetes;o__Neocallimastigales;f__Neocallimastigaceae;g__Neocallimastix;s__Neocallimastix_sp;
Otu240	13	k__Fungi;p__Basidiomycota;c__Microbotryomycetes;o__Leucosporidiales;f__Leucosporidiaceae;g__Leucosporidiella;s__Leucosporidiella_creatinivora;
Otu241	13	k__Fungi;p__Ascomycota;c__Dothideomycetes;o__Pleosporales;o__Pleosporales_unclassified;o__Pleosporales_unclassified;o__Pleosporales_unclassified;
Otu242	12	k__Fungi;p__Basidiomycota;c__Agaricomycetes;o__Polyporales;f__Ganodermataceae;g__Ganoderma;s__Ganoderma_lucidum;
Otu243	12	k__Fungi;p__Basidiomycota;c__Tremellomycetes;o__Tremellales;f__Tremellales_family_Incertae_sedis;g__Cryptococcus;s__Cryptococcus_fragicola;
Otu244	12	k__Fungi;p__Zygomycota;c__Zygomycota_class_Incertae_sedis;o__Mucorales;f__Mucoraceae;g__Mucor;s__Mucor_circinelloides_f._circinelloides;
Otu245	12	k__Fungi;p__Basidiomycota;c__Agaricomycetes;o__Thelephorales;f__Bankeraceae;g__Sarcodon;s__Sarcodon_atroviridis;
Otu246	12	k__Fungi;p__Ascomycota;c__Leotiomycetes;o__Helotiales;o__Helotiales_unclassified;o__Helotiales_unclassified;o__Helotiales_unclassified;
Otu247	12	k__Fungi;p__Ascomycota;c__Dothideomycetes;o__Pleosporales;f__Leptosphaeriaceae;g__unclassified_Leptosphaeriaceae;s__Leptosphaeriaceae_sp;
Otu248	12	k__Fungi;p__Ascomycota;c__Eurotiomycetes;o__Onygenales;f__Onygenales_family_Incertae_sedis;g__Myceliophthora;s__Myceliophthora_sp_F214;
Otu249	12	k__Fungi;p__Ascomycota;c__Dothideomycetes;c__Dothideomycetes_unclassified;c__Dothideomycetes_unclassified;c__Dothideomycetes_unclassified;c__Dothideomycetes_unclassified;
Otu250	12	k__Fungi;p__Ascomycota;c__Dothideomycetes;o__Pleosporales;f__Phaeosphaeriaceae;g__Eudarluca;s__Eudarluca_caricis;
Otu251	12	k__Fungi;p__Ascomycota;c__Dothideomycetes;o__Pleosporales;f__Pleosporales_family_Incertae_sedis;g__Pyrenochaeta;s__Pyrenochaeta_unguis_hominis;
Otu252	11	k__Fungi;p__Ascomycota;c__Dothideomycetes;o__Pleosporales;f__Phaeosphaeriaceae;f__Phaeosphaeriaceae_unclassified;f__Phaeosphaeriaceae_unclassified;
Otu253	11	k__Fungi;p__Chytridiomycota;c__Neocallimastigomycetes;o__Neocallimastigales;f__Neocallimastigaceae;f__Neocallimastigaceae_unclassified;f__Neocallimastigaceae_unclassified;
Otu254	11	k__Fungi;p__Basidiomycota;c__Tremellomycetes;o__Tremellales;f__Tremellales_family_Incertae_sedis;g__Bullera;s__Bullera_coprosmae;
Otu255	11	k__Fungi;p__Ascomycota;c__Dothideomycetes;o__Pleosporales;f__Leptosphaeriaceae;g__Leptosphaeria;s__Leptosphaeria_sp_MH_2001;
Otu256	11	k__Fungi;p__Basidiomycota;c__Tremellomycetes;o__Tremellales;f__Tremellales_family_Incertae_sedis;g__Bullera;s__Bullera_coprosmae;
Otu257	11	k__Fungi;p__Basidiomycota;c__Tremellomycetes;o__Tremellales;f__Tremellales_family_Incertae_sedis;g__Dioszegia;s__Dioszegia_hungarica;
Otu258	11	k__Fungi;p__Basidiomycota;c__Tremellomycetes;o__Trichosporonales;f__Trichosporonaceae;g__Trichosporon;s__Trichosporon_dehoogii;
Otu259	11	k__Fungi;p__Ascomycota;c__Saccharomycetes;o__Saccharomycetales;f__Saccharomycetales_family_Incertae_sedis;g__Candida;s__Candida_albicans;
Otu260	11	k__Fungi;p__Ascomycota;c__Dothideomycetes;o__Dothideomycetes_order_Incertae_sedis;f__Dothideomycetes_family_Incertae_sedis;g__Leptospora;s__Leptospora_rubella;
Otu261	11	k__Fungi;p__Ascomycota;c__Saccharomycetes;o__Saccharomycetales;f__Pichiaceae;g__unclassified_Pichiaceae;s__Pichiaceae_sp;
Otu262	11	k__Fungi;p__Chytridiomycota;c__Neocallimastigomycetes;o__Neocallimastigales;f__Neocallimastigaceae;f__Neocallimastigaceae_unclassified;f__Neocallimastigaceae_unclassified;
Otu263	11	k__Fungi;p__Chytridiomycota;c__Neocallimastigomycetes;o__Neocallimastigales;f__Neocallimastigaceae;f__Neocallimastigaceae_unclassified;f__Neocallimastigaceae_unclassified;
Otu264	10	k__Fungi;p__Ascomycota;c__Eurotiomycetes;o__Eurotiales;f__Trichocomaceae;f__Trichocomaceae_unclassified;f__Trichocomaceae_unclassified;
Otu265	10	k__Fungi;k__Fungi_unclassified;k__Fungi_unclassified;k__Fungi_unclassified;k__Fungi_unclassified;k__Fungi_unclassified;k__Fungi_unclassified;
Otu266	10	k__Fungi;p__Basidiomycota;c__Agaricomycetes;o__Atheliales;f__Atheliaceae;g__Fibulorhizoctonia;s__Fibulorhizoctonia_sp;
Otu267	10	k__Fungi;p__Ascomycota;c__Sordariomycetes;o__Hypocreales;o__Hypocreales_unclassified;o__Hypocreales_unclassified;o__Hypocreales_unclassified;
Otu268	10	k__Fungi;p__Ascomycota;c__Saccharomycetes;o__Saccharomycetales;f__Trichomonascaceae;g__Zygoascus;s__Zygoascus_hellenicus;
Otu269	10	k__Fungi;p__Ascomycota;c__Dothideomycetes;o__Dothideomycetes_order_Incertae_sedis;f__Dothideomycetes_family_Incertae_sedis;g__Leptospora;s__Leptospora_rubella;
Otu270	10	k__Fungi;p__Ascomycota;c__Dothideomycetes;o__Pleosporales;f__Pleosporales_family_Incertae_sedis;g__Ascochyta;s__Ascochyta_sp;
Otu271	10	k__Fungi;p__Chytridiomycota;c__Neocallimastigomycetes;o__Neocallimastigales;f__Neocallimastigaceae;f__Neocallimastigaceae_unclassified;f__Neocallimastigaceae_unclassified;
Otu272	10	k__Fungi;p__Chytridiomycota;c__Neocallimastigomycetes;o__Neocallimastigales;f__Neocallimastigaceae;g__Neocallimastix;g__Neocallimastix_unclassified;
Otu273	10	k__Fungi;p__Ascomycota;c__Dothideomycetes;c__Dothideomycetes_unclassified;c__Dothideomycetes_unclassified;c__Dothideomycetes_unclassified;c__Dothideomycetes_unclassified;
Otu274	10	k__Fungi;p__Ascomycota;c__Sordariomycetes;o__Sordariomycetes_order_Incertae_sedis;f__Plectosphaerellaceae;g__unclassified_Plectosphaerellaceae;s__Plectosphaerellaceae_sp;
Otu275	10	k__Fungi;p__Ascomycota;c__Sordariomycetes;o__Sordariomycetes_order_Incertae_sedis;f__Plectosphaerellaceae;g__Gibellulopsis;s__Gibellulopsis_sp_YH_2012;
Otu276	9	k__Fungi;p__Chytridiomycota;c__Neocallimastigomycetes;o__Neocallimastigales;f__Neocallimastigaceae;f__Neocallimastigaceae_unclassified;f__Neocallimastigaceae_unclassified;
Otu277	9	k__Fungi;p__Basidiomycota;c__Wallemiomycetes;o__Wallemiales;f__Wallemiaceae;g__Wallemia;s__Wallemia_muriae;
Otu278	9	k__Fungi;p__Ascomycota;c__Dothideomycetes;o__Pleosporales;f__Pleosporales_family_Incertae_sedis;f__Pleosporales_family_Incertae_sedis_unclassified;f__Pleosporales_family_Incertae_sedis_unclassified;
Otu279	9	k__Fungi;k__Fungi_unclassified;k__Fungi_unclassified;k__Fungi_unclassified;k__Fungi_unclassified;k__Fungi_unclassified;k__Fungi_unclassified;
Otu280	9	k__Fungi;p__Basidiomycota;c__Agaricomycetes;o__Polyporales;f__Fomitopsidaceae;g__Ischnoderma;s__Ischnoderma_sp;
Otu281	9	k__Fungi;p__Ascomycota;c__Sordariomycetes;o__Sordariomycetes_order_Incertae_sedis;f__Plectosphaerellaceae;g__unclassified_Plectosphaerellaceae;s__Plectosphaerellaceae_sp;
Otu282	9	k__Fungi;p__Ascomycota;c__Eurotiomycetes;o__Eurotiales;f__Trichocomaceae;g__Aspergillus;s__Aspergillus_fumigatus;
Otu283	9	k__Fungi;p__Ascomycota;p__Ascomycota_unclassified;p__Ascomycota_unclassified;p__Ascomycota_unclassified;p__Ascomycota_unclassified;p__Ascomycota_unclassified;
Otu284	9	k__Fungi;p__Zygomycota;c__Zygomycota_class_Incertae_sedis;o__Mucorales;f__Mucoraceae;g__Mucor;g__Mucor_unclassified;
Otu285	9	k__Fungi;p__Ascomycota;c__Eurotiomycetes;o__Eurotiales;f__Trichocomaceae;g__Aspergillus;s__Aspergillus_cibarius;
Otu286	9	k__Fungi;p__Ascomycota;c__Sordariomycetes;o__Hypocreales;f__Hypocreales_family_Incertae_sedis;f__Hypocreales_family_Incertae_sedis_unclassified;f__Hypocreales_family_Incertae_sedis_unclassified;
Otu287	9	k__Fungi;p__Ascomycota;c__Saccharomycetes;o__Saccharomycetales;f__Saccharomycodaceae;g__Hanseniaspora;s__Hanseniaspora_thailandica;
Otu288	9	k__Fungi;p__Basidiomycota;c__Tremellomycetes;o__Tremellales;f__Tremellales_family_Incertae_sedis;g__Dioszegia;s__Dioszegia_zsoltii_var._yunnanensis;
Otu289	9	k__Fungi;p__Basidiomycota;p__Basidiomycota_unclassified;p__Basidiomycota_unclassified;p__Basidiomycota_unclassified;p__Basidiomycota_unclassified;p__Basidiomycota_unclassified;
Otu290	9	k__Fungi;p__Ascomycota;c__Dothideomycetes;o__Capnodiales;f__Mycosphaerellaceae;g__Passalora;g__Passalora_unclassified;
Otu291	9	k__Fungi;p__Ascomycota;c__Dothideomycetes;o__Pleosporales;f__Phaeosphaeriaceae;f__Phaeosphaeriaceae_unclassified;f__Phaeosphaeriaceae_unclassified;
Otu292	9	k__Fungi;p__Ascomycota;c__Saccharomycetes;o__Saccharomycetales;f__Saccharomycopsidaceae;g__Saccharomycopsis;g__Saccharomycopsis_unclassified;
Otu293	8	k__Fungi;p__Ascomycota;p__Ascomycota_unclassified;p__Ascomycota_unclassified;p__Ascomycota_unclassified;p__Ascomycota_unclassified;p__Ascomycota_unclassified;
Otu294	8	k__Fungi;p__Ascomycota;c__Sordariomycetes;o__Diaporthales;o__Diaporthales_unclassified;o__Diaporthales_unclassified;o__Diaporthales_unclassified;
Otu295	8	k__Fungi;p__Basidiomycota;c__Tremellomycetes;c__Tremellomycetes_unclassified;c__Tremellomycetes_unclassified;c__Tremellomycetes_unclassified;c__Tremellomycetes_unclassified;
Otu296	8	k__Fungi;p__Ascomycota;c__Saccharomycetes;o__Saccharomycetales;f__Saccharomycetales_family_Incertae_sedis;g__Candida;g__Candida_unclassified;
Otu297	8	k__Fungi;p__Ascomycota;c__Saccharomycetes;o__Saccharomycetales;f__Saccharomycetales_family_Incertae_sedis;g__Candida;g__Candida_unclassified;
Otu298	8	k__Fungi;p__Ascomycota;c__Saccharomycetes;o__Saccharomycetales;f__Saccharomycetales_family_Incertae_sedis;g__Candida;g__Candida_unclassified;
Otu299	8	k__Fungi;p__Ascomycota;c__Eurotiomycetes;o__Eurotiales;f__Trichocomaceae;g__Penicillium;s__Penicillium_ilerdanum;
Otu300	8	k__Fungi;p__Ascomycota;c__Dothideomycetes;o__Pleosporales;f__Leptosphaeriaceae;g__Leptosphaeria;s__Leptosphaeria_microscopica;
Otu301	8	k__Fungi;p__Basidiomycota;c__Microbotryomycetes;o__Sporidiobolales;o__Sporidiobolales_unclassified;o__Sporidiobolales_unclassified;o__Sporidiobolales_unclassified;
Otu302	8	k__Fungi;p__Ascomycota;c__Dothideomycetes;o__Pleosporales;f__Leptosphaeriaceae;g__Leptosphaeria;g__Leptosphaeria_unclassified;
Otu303	8	k__Fungi;p__Ascomycota;c__Dothideomycetes;o__Dothideales;f__Dothioraceae;g__Aureobasidium;s__Aureobasidium_pullulans;
Otu304	8	k__Fungi;p__Basidiomycota;c__Microbotryomycetes;o__Leucosporidiales;f__Leucosporidiaceae;g__Leucosporidium;s__Leucosporidium_drummii;
Otu305	8	k__Fungi;p__Basidiomycota;c__Agaricomycetes;o__Polyporales;f__Fomitopsidaceae;g__Piptoporus;s__Piptoporus_betulinus;
Otu306	8	k__Fungi;p__Ascomycota;p__Ascomycota_unclassified;p__Ascomycota_unclassified;p__Ascomycota_unclassified;p__Ascomycota_unclassified;p__Ascomycota_unclassified;
Otu307	8	k__Fungi;p__Basidiomycota;c__Tremellomycetes;o__Cystofilobasidiales;f__Cystofilobasidiales_family_Incertae_sedis;g__Mrakiella;s__Mrakiella_sp;
Otu308	8	k__Fungi;p__Ascomycota;c__Dothideomycetes;o__Pleosporales;f__Phaeosphaeriaceae;g__Phaeosphaeria;g__Phaeosphaeria_unclassified;
Otu309	8	k__Fungi;p__Basidiomycota;c__Cystobasidiomycetes;o__Erythrobasidiales;f__Erythrobasidiales_family_Incertae_sedis;g__Erythrobasidium;s__Erythrobasidium_hasegawianum;
Otu310	8	k__Fungi;p__Ascomycota;c__Sordariomycetes;o__Hypocreales;f__Hypocreales_family_Incertae_sedis;g__Sarocladium;s__Sarocladium_sp;
Otu311	7	k__Fungi;p__Ascomycota;p__Ascomycota_unclassified;p__Ascomycota_unclassified;p__Ascomycota_unclassified;p__Ascomycota_unclassified;p__Ascomycota_unclassified;
Otu312	7	k__Fungi;p__Basidiomycota;c__Tremellomycetes;o__Tremellales;f__Tremellales_family_Incertae_sedis;g__Cryptococcus;s__Cryptococcus_psychrotolerans;
Otu313	7	k__Fungi;p__Ascomycota;c__Sordariomycetes;o__Microascales;f__Microascaceae;g__Pseudallescheria;s__Pseudallescheria_boydii;
Otu314	7	k__Fungi;p__Ascomycota;c__Saccharomycetes;o__Saccharomycetales;f__Saccharomycetales_family_Incertae_sedis;g__Candida;s__Candida_xylopsoci;
Otu315	7	k__Fungi;p__Chytridiomycota;c__Neocallimastigomycetes;o__Neocallimastigales;f__Neocallimastigaceae;f__Neocallimastigaceae_unclassified;f__Neocallimastigaceae_unclassified;
Otu316	7	k__Fungi;p__Ascomycota;p__Ascomycota_unclassified;p__Ascomycota_unclassified;p__Ascomycota_unclassified;p__Ascomycota_unclassified;p__Ascomycota_unclassified;
Otu317	7	k__Fungi;p__Zygomycota;c__Zygomycota_class_Incertae_sedis;o__Mucorales;f__Mucoraceae;f__Mucoraceae_unclassified;f__Mucoraceae_unclassified;
Otu318	7	k__Fungi;p__Ascomycota;c__Leotiomycetes;c__Leotiomycetes_unclassified;c__Leotiomycetes_unclassified;c__Leotiomycetes_unclassified;c__Leotiomycetes_unclassified;
Otu319	7	k__Fungi;p__Ascomycota;c__Dothideomycetes;o__Pleosporales;o__Pleosporales_unclassified;o__Pleosporales_unclassified;o__Pleosporales_unclassified;
Otu320	7	k__Fungi;p__Ascomycota;c__Sordariomycetes;o__Hypocreales;f__Hypocreales_family_Incertae_sedis;g__Acremonium;g__Acremonium_unclassified;
Otu321	7	k__Fungi;p__Ascomycota;c__Dothideomycetes;o__Pleosporales;f__Leptosphaeriaceae;g__Leptosphaeria;s__Leptosphaeria_microscopica;
Otu322	7	k__Fungi;k__Fungi_unclassified;k__Fungi_unclassified;k__Fungi_unclassified;k__Fungi_unclassified;k__Fungi_unclassified;k__Fungi_unclassified;
Otu323	7	k__Fungi;p__Ascomycota;p__Ascomycota_unclassified;p__Ascomycota_unclassified;p__Ascomycota_unclassified;p__Ascomycota_unclassified;p__Ascomycota_unclassified;
Otu324	7	k__Fungi;k__Fungi_unclassified;k__Fungi_unclassified;k__Fungi_unclassified;k__Fungi_unclassified;k__Fungi_unclassified;k__Fungi_unclassified;
Otu325	7	k__Fungi;p__Ascomycota;c__Saccharomycetes;o__Saccharomycetales;f__Saccharomycetales_family_Incertae_sedis;g__Candida;g__Candida_unclassified;
Otu326	7	k__Fungi;p__Ascomycota;c__Saccharomycetes;o__Saccharomycetales;f__Saccharomycetales_family_Incertae_sedis;g__Candida;g__Candida_unclassified;
Otu327	7	k__Fungi;p__Ascomycota;c__Dothideomycetes;o__Pleosporales;f__Phaeosphaeriaceae;g__Stagonospora;s__Stagonospora_foliicola;
Otu328	7	k__Fungi;p__Ascomycota;c__Saccharomycetes;o__Saccharomycetales;f__Saccharomycetales_family_Incertae_sedis;g__Candida;g__Candida_unclassified;
Otu329	7	k__Fungi;p__Basidiomycota;c__Agaricomycetes;o__Polyporales;f__Polyporaceae;g__Trametes;s__Trametes_versicolor;
Otu330	7	k__Fungi;p__Basidiomycota;c__Tremellomycetes;o__Trichosporonales;f__Trichosporonaceae;g__Trichosporon;g__Trichosporon_unclassified;
Otu331	7	k__Fungi;p__Ascomycota;c__Sordariomycetes;o__Sordariales;o__Sordariales_unclassified;o__Sordariales_unclassified;o__Sordariales_unclassified;
Otu332	7	k__Fungi;p__Ascomycota;c__Sordariomycetes;o__Diaporthales;f__Togniniaceae;g__Phaeoacremonium;s__Phaeoacremonium_tuscanum;
Otu333	7	k__Fungi;p__Basidiomycota;c__Microbotryomycetes;o__Sporidiobolales;f__Sporidiobolales_family_Incertae_sedis;g__Sporobolomyces;s__Sporobolomyces_symmetricus;
Otu334	7	k__Fungi;p__Ascomycota;p__Ascomycota_unclassified;p__Ascomycota_unclassified;p__Ascomycota_unclassified;p__Ascomycota_unclassified;p__Ascomycota_unclassified;
Otu335	7	k__Fungi;p__Ascomycota;c__Dothideomycetes;c__Dothideomycetes_unclassified;c__Dothideomycetes_unclassified;c__Dothideomycetes_unclassified;c__Dothideomycetes_unclassified;
Otu336	7	k__Fungi;p__Ascomycota;c__Dothideomycetes;o__Pleosporales;f__Phaeosphaeriaceae;f__Phaeosphaeriaceae_unclassified;f__Phaeosphaeriaceae_unclassified;
Otu337	7	k__Fungi;p__Ascomycota;c__Saccharomycetes;o__Saccharomycetales;f__Pichiaceae;g__Pichia;s__Pichia_membranifaciens;
Otu338	7	k__Fungi;p__Chytridiomycota;c__Neocallimastigomycetes;o__Neocallimastigales;f__Neocallimastigaceae;g__Piromyces;s__Piromyces_sp_D_GRL_5;
Otu339	7	k__Fungi;p__Ascomycota;p__Ascomycota_unclassified;p__Ascomycota_unclassified;p__Ascomycota_unclassified;p__Ascomycota_unclassified;p__Ascomycota_unclassified;
Otu340	7	k__Fungi;p__Basidiomycota;c__Tremellomycetes;o__Tremellales;f__Tremellales_family_Incertae_sedis;g__Hannaella;s__Hannaella_zeae;
Otu341	7	k__Fungi;p__Ascomycota;c__Sordariomycetes;o__Sordariomycetes_order_Incertae_sedis;f__Sordariomycetes_family_Incertae_sedis;g__Myrmecridium;g__Myrmecridium_unclassified;
Otu342	7	k__Fungi;p__Ascomycota;c__Dothideomycetes;o__Dothideomycetes_order_Incertae_sedis;f__Pseudeurotiaceae;f__Pseudeurotiaceae_unclassified;f__Pseudeurotiaceae_unclassified;
Otu343	7	k__Fungi;k__Fungi_unclassified;k__Fungi_unclassified;k__Fungi_unclassified;k__Fungi_unclassified;k__Fungi_unclassified;k__Fungi_unclassified;
Otu344	7	k__Fungi;p__Ascomycota;c__Dothideomycetes;o__Pleosporales;f__Pleosporaceae;g__Alternaria;g__Alternaria_unclassified;
Otu345	7	k__Fungi;p__Ascomycota;c__Dothideomycetes;o__Pleosporales;o__Pleosporales_unclassified;o__Pleosporales_unclassified;o__Pleosporales_unclassified;
Otu346	7	k__Fungi;p__Chytridiomycota;c__Neocallimastigomycetes;o__Neocallimastigales;f__Neocallimastigaceae;g__Caecomyces;s__Caecomyces_communis;
Otu347	7	k__Fungi;p__Ascomycota;c__Eurotiomycetes;o__Eurotiales;f__Trichocomaceae;g__Aspergillus;s__Aspergillus_cibarius;
Otu348	7	k__Fungi;p__Basidiomycota;c__Agaricomycetes;o__Polyporales;f__Meruliaceae;g__Irpex;s__Irpex_sp_JSL_2009a;
Otu349	7	k__Fungi;k__Fungi_unclassified;k__Fungi_unclassified;k__Fungi_unclassified;k__Fungi_unclassified;k__Fungi_unclassified;k__Fungi_unclassified;
Otu350	7	k__Fungi;p__Ascomycota;c__Saccharomycetes;o__Saccharomycetales;f__Pichiaceae;g__unclassified_Pichiaceae;s__Pichiaceae_sp;
Otu351	7	k__Fungi;p__Ascomycota;c__Saccharomycetes;o__Saccharomycetales;f__Saccharomycetales_family_Incertae_sedis;g__Candida;g__Candida_unclassified;
Otu352	6	k__Fungi;p__Ascomycota;c__Eurotiomycetes;o__Chaetothyriales;f__Herpotrichiellaceae;f__Herpotrichiellaceae_unclassified;f__Herpotrichiellaceae_unclassified;
Otu353	6	k__Fungi;p__Chytridiomycota;c__Neocallimastigomycetes;o__Neocallimastigales;f__Neocallimastigaceae;g__Orpinomyces;g__Orpinomyces_unclassified;
Otu354	6	k__Fungi;p__Ascomycota;c__Dothideomycetes;o__Pleosporales;f__Pleosporaceae;f__Pleosporaceae_unclassified;f__Pleosporaceae_unclassified;
Otu355	6	k__Fungi;p__Basidiomycota;c__Agaricomycetes;o__Agaricales;f__Psathyrellaceae;g__Coprinellus;s__Coprinellus_xanthothrix;
Otu356	6	k__Fungi;p__Basidiomycota;c__Microbotryomycetes;o__Sporidiobolales;f__Sporidiobolales_family_Incertae_sedis;g__Rhodotorula;s__Rhodotorula_pinicola;
Otu357	6	k__Fungi;p__Basidiomycota;c__Agaricomycetes;o__Polyporales;f__Meruliaceae;g__Gloeoporus;s__Gloeoporus_pannocinctus;
Otu358	6	k__Fungi;p__Basidiomycota;c__Tremellomycetes;o__Tremellales;f__Tremellales_family_Incertae_sedis;g__Cryptococcus;g__Cryptococcus_unclassified;
Otu359	6	k__Fungi;p__Chytridiomycota;c__Neocallimastigomycetes;o__Neocallimastigales;f__Neocallimastigaceae;g__Neocallimastix;g__Neocallimastix_unclassified;
Otu360	6	k__Fungi;p__Ascomycota;c__Saccharomycetes;o__Saccharomycetales;f__Saccharomycetales_family_Incertae_sedis;g__Candida;g__Candida_unclassified;
Otu361	6	k__Fungi;p__Basidiomycota;c__Tremellomycetes;o__Tremellales;f__Tremellales_family_Incertae_sedis;g__Bullera;s__Bullera_variabilis;
Otu362	6	k__Fungi;p__Basidiomycota;c__Microbotryomycetes;o__Sporidiobolales;f__Sporidiobolales_family_Incertae_sedis;g__Sporobolomyces;g__Sporobolomyces_unclassified;
Otu363	6	k__Fungi;p__Basidiomycota;c__Tremellomycetes;o__Tremellales;f__Tremellales_family_Incertae_sedis;g__Bulleromyces;s__Bulleromyces_albus;
Otu364	6	k__Fungi;p__Basidiomycota;c__Tremellomycetes;o__Tremellales;f__Tremellales_family_Incertae_sedis;g__Hannaella;s__Hannaella_oryzae;
Otu365	6	k__Fungi;p__Ascomycota;c__Eurotiomycetes;o__Eurotiales;f__Trichocomaceae;g__Aspergillus;s__Aspergillus_cibarius;
Otu366	6	k__Fungi;p__Ascomycota;c__Dothideomycetes;o__Capnodiales;o__Capnodiales_unclassified;o__Capnodiales_unclassified;o__Capnodiales_unclassified;
Otu367	6	k__Fungi;p__Ascomycota;c__Sordariomycetes;o__Hypocreales;f__Nectriaceae;g__Fusarium;s__Fusarium_tricinctum;
Otu368	6	k__Fungi;p__Ascomycota;c__Dothideomycetes;o__Pleosporales;f__Pleosporaceae;g__Alternaria;g__Alternaria_unclassified;
Otu369	6	k__Fungi;p__Ascomycota;c__Dothideomycetes;o__Capnodiales;f__Mycosphaerellaceae;f__Mycosphaerellaceae_unclassified;f__Mycosphaerellaceae_unclassified;
Otu370	6	k__Fungi;p__Ascomycota;c__Dothideomycetes;o__Pleosporales;f__Montagnulaceae;g__unclassified_Montagnulaceae;s__Montagnulaceae_sp;
Otu371	6	k__Fungi;p__Ascomycota;c__Sordariomycetes;o__Hypocreales;f__Hypocreales_family_Incertae_sedis;g__Acremonium;g__Acremonium_unclassified;
Otu372	6	k__Fungi;p__Basidiomycota;c__Agaricomycetes;o__Polyporales;f__Meruliaceae;g__Irpex;s__Irpex_sp_JSL_2009a;
Otu373	6	k__Fungi;p__Chytridiomycota;c__Neocallimastigomycetes;o__Neocallimastigales;f__Neocallimastigaceae;g__Neocallimastix;g__Neocallimastix_unclassified;
Otu374	6	k__Fungi;p__Ascomycota;c__Sordariomycetes;c__Sordariomycetes_unclassified;c__Sordariomycetes_unclassified;c__Sordariomycetes_unclassified;c__Sordariomycetes_unclassified;
Otu375	6	k__Fungi;p__Ascomycota;c__Dothideomycetes;o__Pleosporales;f__Pleosporaceae;g__Pyrenophora;s__Pyrenophora_tritici_repentis;
Otu376	5	k__Fungi;p__Ascomycota;c__Eurotiomycetes;o__Eurotiales;f__Trichocomaceae;f__Trichocomaceae_unclassified;f__Trichocomaceae_unclassified;
Otu377	5	k__Fungi;p__Chytridiomycota;c__Neocallimastigomycetes;o__Neocallimastigales;f__Neocallimastigaceae;g__Neocallimastix;g__Neocallimastix_unclassified;
Otu378	5	k__Fungi;p__Chytridiomycota;c__Neocallimastigomycetes;o__Neocallimastigales;f__Neocallimastigaceae;g__Neocallimastix;g__Neocallimastix_unclassified;
Otu379	5	k__Fungi;p__Ascomycota;c__Dothideomycetes;o__Pleosporales;f__Leptosphaeriaceae;g__Leptosphaeria;g__Leptosphaeria_unclassified;
Otu380	5	k__Fungi;p__Basidiomycota;c__Microbotryomycetes;o__Sporidiobolales;f__Sporidiobolales_family_Incertae_sedis;g__Rhodotorula;s__Rhodotorula_mucilaginosa;
Otu381	5	k__Fungi;k__Fungi_unclassified;k__Fungi_unclassified;k__Fungi_unclassified;k__Fungi_unclassified;k__Fungi_unclassified;k__Fungi_unclassified;
Otu382	5	k__Fungi;p__Ascomycota;c__Saccharomycetes;o__Saccharomycetales;f__Saccharomycetales_family_Incertae_sedis;g__Debaryomyces;s__Debaryomyces_prosopidis;
Otu383	5	k__Fungi;k__Fungi_unclassified;k__Fungi_unclassified;k__Fungi_unclassified;k__Fungi_unclassified;k__Fungi_unclassified;k__Fungi_unclassified;
Otu384	5	k__Fungi;k__Fungi_unclassified;k__Fungi_unclassified;k__Fungi_unclassified;k__Fungi_unclassified;k__Fungi_unclassified;k__Fungi_unclassified;
Otu385	5	k__Fungi;p__Basidiomycota;c__Agaricomycetes;c__Agaricomycetes_unclassified;c__Agaricomycetes_unclassified;c__Agaricomycetes_unclassified;c__Agaricomycetes_unclassified;
Otu386	5	k__Fungi;p__Ascomycota;c__Dothideomycetes;o__Pleosporales;f__Phaeosphaeriaceae;f__Phaeosphaeriaceae_unclassified;f__Phaeosphaeriaceae_unclassified;
Otu387	5	k__Fungi;p__Ascomycota;c__Sordariomycetes;o__Sordariomycetes_order_Incertae_sedis;f__Plectosphaerellaceae;g__Lectera;s__Lectera_longa;
Otu388	5	k__Fungi;p__Ascomycota;c__Sordariomycetes;o__Hypocreales;f__Nectriaceae;f__Nectriaceae_unclassified;f__Nectriaceae_unclassified;
Otu389	5	k__Fungi;p__Ascomycota;p__Ascomycota_unclassified;p__Ascomycota_unclassified;p__Ascomycota_unclassified;p__Ascomycota_unclassified;p__Ascomycota_unclassified;
Otu390	5	k__Fungi;p__Basidiomycota;c__Tremellomycetes;o__Tremellales;f__Tremellales_family_Incertae_sedis;g__Bulleromyces;s__Bulleromyces_albus;
Otu391	5	k__Fungi;p__Ascomycota;c__Dothideomycetes;o__Pleosporales;o__Pleosporales_unclassified;o__Pleosporales_unclassified;o__Pleosporales_unclassified;
Otu392	5	k__Fungi;p__Ascomycota;c__Saccharomycetes;o__Saccharomycetales;f__Pichiaceae;g__Pichia;s__Pichia_norvegensis;
Otu393	5	k__Fungi;p__Ascomycota;c__Dothideomycetes;o__Dothideales;f__Dothioraceae;g__unclassified_Dothioraceae;s__Dothioraceae_sp;
Otu394	5	k__Fungi;p__Ascomycota;c__Sordariomycetes;o__Hypocreales;f__Nectriaceae;g__Fusarium;s__Fusarium_tricinctum;
Otu395	5	k__Fungi;p__Ascomycota;c__Dothideomycetes;c__Dothideomycetes_unclassified;c__Dothideomycetes_unclassified;c__Dothideomycetes_unclassified;c__Dothideomycetes_unclassified;
Otu396	5	k__Fungi;p__Ascomycota;c__Sordariomycetes;o__Hypocreales;f__Cordycipitaceae;g__Engyodontium;s__Engyodontium_album;
Otu397	5	k__Fungi;p__Ascomycota;c__Leotiomycetes;o__Helotiales;f__Helotiales_family_Incertae_sedis;g__Trimmatostroma;s__Trimmatostroma_salinum;
Otu398	5	k__Fungi;p__Ascomycota;c__Sordariomycetes;c__Sordariomycetes_unclassified;c__Sordariomycetes_unclassified;c__Sordariomycetes_unclassified;c__Sordariomycetes_unclassified;
Otu399	5	k__Fungi;p__Ascomycota;c__Dothideomycetes;o__Pleosporales;f__Pleosporales_family_Incertae_sedis;g__Ascochyta;s__Ascochyta_sp;
Otu400	5	k__Fungi;p__Ascomycota;c__Sordariomycetes;o__Diaporthales;f__Diaporthaceae;f__Diaporthaceae_unclassified;f__Diaporthaceae_unclassified;
Otu401	5	k__Fungi;p__Ascomycota;c__Saccharomycetes;o__Saccharomycetales;f__Saccharomycetaceae;g__Kazachstania;s__Kazachstania_unispora;
Otu402	5	k__Fungi;p__Ascomycota;c__Dothideomycetes;o__Dothideales;f__Dothioraceae;f__Dothioraceae_unclassified;f__Dothioraceae_unclassified;
Otu403	5	k__Fungi;p__Ascomycota;c__Dothideomycetes;o__Dothideomycetes_order_Incertae_sedis;f__Dothideomycetes_family_Incertae_sedis;g__Leptospora;s__Leptospora_rubella;
Otu404	5	k__Fungi;p__Ascomycota;c__Dothideomycetes;o__Pleosporales;o__Pleosporales_unclassified;o__Pleosporales_unclassified;o__Pleosporales_unclassified;
Otu405	5	k__Fungi;p__Ascomycota;c__Sordariomycetes;o__Sordariales;o__Sordariales_unclassified;o__Sordariales_unclassified;o__Sordariales_unclassified;
Otu406	5	k__Fungi;k__Fungi_unclassified;k__Fungi_unclassified;k__Fungi_unclassified;k__Fungi_unclassified;k__Fungi_unclassified;k__Fungi_unclassified;
Otu407	5	k__Fungi;p__Ascomycota;c__Saccharomycetes;o__Saccharomycetales;f__Saccharomycetaceae;g__unclassified_Saccharomycetaceae;s__Saccharomycetaceae_sp;
Otu408	5	k__Fungi;p__Ascomycota;c__Eurotiomycetes;o__Eurotiales;f__Trichocomaceae;g__Aspergillus;s__Aspergillus_cibarius;
Otu409	5	k__Fungi;p__Ascomycota;c__Eurotiomycetes;o__Eurotiales;f__Trichocomaceae;g__Aspergillus;s__Aspergillus_cibarius;
Otu410	5	k__Fungi;p__Ascomycota;p__Ascomycota_unclassified;p__Ascomycota_unclassified;p__Ascomycota_unclassified;p__Ascomycota_unclassified;p__Ascomycota_unclassified;
Otu411	5	k__Fungi;p__Ascomycota;c__Saccharomycetes;o__Saccharomycetales;f__Saccharomycetaceae;g__Kazachstania;s__Kazachstania_unispora;
Otu412	5	k__Fungi;k__Fungi_unclassified;k__Fungi_unclassified;k__Fungi_unclassified;k__Fungi_unclassified;k__Fungi_unclassified;k__Fungi_unclassified;
Otu413	5	k__Fungi;p__Ascomycota;c__Dothideomycetes;o__Pleosporales;f__Pleosporales_family_Incertae_sedis;g__Ascochyta;s__Ascochyta_sp;
Otu414	5	k__Fungi;p__Basidiomycota;c__Basidiomycota_class_Incertae_sedis;o__Malasseziales;f__Malasseziales_family_Incertae_sedis;g__Malassezia;s__Malassezia_sp;
Otu415	4	k__Fungi;p__Ascomycota;p__Ascomycota_unclassified;p__Ascomycota_unclassified;p__Ascomycota_unclassified;p__Ascomycota_unclassified;p__Ascomycota_unclassified;
Otu416	4	k__Fungi;p__Ascomycota;c__Sordariomycetes;o__Hypocreales;f__Nectriaceae;g__Fusarium;g__Fusarium_unclassified;
Otu417	4	k__Fungi;p__Ascomycota;c__Dothideomycetes;o__Pleosporales;f__Leptosphaeriaceae;g__Leptosphaeria;g__Leptosphaeria_unclassified;
Otu418	4	k__Fungi;p__Basidiomycota;c__Agaricomycetes;o__Hymenochaetales;f__Schizoporaceae;g__Xylodon;s__Xylodon_sambuci;
Otu419	4	k__Fungi;p__Ascomycota;c__Saccharomycetes;o__Saccharomycetales;f__Saccharomycetales_family_Incertae_sedis;g__Candida;s__Candida_xylopsoci;
Otu420	4	k__Fungi;p__Basidiomycota;c__Basidiomycota_class_Incertae_sedis;o__Malasseziales;f__Malasseziales_family_Incertae_sedis;g__Malassezia;s__Malassezia_restricta;
Otu421	4	k__Fungi;p__Ascomycota;c__Saccharomycetes;o__Saccharomycetales;f__Saccharomycetales_family_Incertae_sedis;g__Candida;s__Candida_xylopsoci;
Otu422	4	k__Fungi;p__Basidiomycota;p__Basidiomycota_unclassified;p__Basidiomycota_unclassified;p__Basidiomycota_unclassified;p__Basidiomycota_unclassified;p__Basidiomycota_unclassified;
Otu423	4	k__Fungi;p__Ascomycota;c__Saccharomycetes;o__Saccharomycetales;f__Saccharomycetales_family_Incertae_sedis;g__Candida;s__Candida_xylopsoci;
Otu424	4	k__Fungi;p__Ascomycota;c__Dothideomycetes;o__Pleosporales;f__Phaeosphaeriaceae;f__Phaeosphaeriaceae_unclassified;f__Phaeosphaeriaceae_unclassified;
Otu425	4	k__Fungi;p__Basidiomycota;c__Agaricomycetes;o__Polyporales;f__Phanerochaetaceae;g__Antrodiella;g__Antrodiella_unclassified;
Otu426	4	k__Fungi;p__Chytridiomycota;c__Neocallimastigomycetes;o__Neocallimastigales;f__Neocallimastigaceae;f__Neocallimastigaceae_unclassified;f__Neocallimastigaceae_unclassified;
Otu427	4	k__Fungi;p__Chytridiomycota;c__Neocallimastigomycetes;o__Neocallimastigales;f__Neocallimastigaceae;g__Piromyces;g__Piromyces_unclassified;
Otu428	4	k__Fungi;p__Ascomycota;c__Sordariomycetes;o__Hypocreales;f__Hypocreales_family_Incertae_sedis;g__Sarocladium;s__Sarocladium_strictum;
Otu429	4	k__Fungi;p__Ascomycota;c__Dothideomycetes;o__Pleosporales;f__Pleosporaceae;f__Pleosporaceae_unclassified;f__Pleosporaceae_unclassified;
Otu430	4	k__Fungi;p__Ascomycota;c__Eurotiomycetes;o__Eurotiales;f__Trichocomaceae;g__Penicillium;g__Penicillium_unclassified;
Otu431	4	k__Fungi;p__Ascomycota;c__Eurotiomycetes;o__Eurotiales;o__Eurotiales_unclassified;o__Eurotiales_unclassified;o__Eurotiales_unclassified;
Otu432	4	k__Fungi;p__Ascomycota;p__Ascomycota_unclassified;p__Ascomycota_unclassified;p__Ascomycota_unclassified;p__Ascomycota_unclassified;p__Ascomycota_unclassified;
Otu433	4	k__Fungi;p__Basidiomycota;c__Tremellomycetes;o__Cystofilobasidiales;f__Cystofilobasidiaceae;g__Guehomyces;s__Guehomyces_pullulans;
Otu434	4	k__Fungi;p__Ascomycota;c__Eurotiomycetes;o__Eurotiales;f__Trichocomaceae;g__Aspergillus;g__Aspergillus_unclassified;
Otu435	4	k__Fungi;p__Ascomycota;c__Eurotiomycetes;o__Eurotiales;f__Trichocomaceae;g__Talaromyces;g__Talaromyces_unclassified;
Otu436	4	k__Fungi;p__Ascomycota;c__Saccharomycetes;o__Saccharomycetales;f__Saccharomycetaceae;g__Kazachstania;s__Kazachstania_unispora;
Otu437	4	k__Fungi;k__Fungi_unclassified;k__Fungi_unclassified;k__Fungi_unclassified;k__Fungi_unclassified;k__Fungi_unclassified;k__Fungi_unclassified;
Otu438	4	k__Fungi;k__Fungi_unclassified;k__Fungi_unclassified;k__Fungi_unclassified;k__Fungi_unclassified;k__Fungi_unclassified;k__Fungi_unclassified;
Otu439	4	k__Fungi;p__Ascomycota;c__Sordariomycetes;o__Hypocreales;f__Nectriaceae;g__Fusarium;s__Fusarium_tricinctum;
Otu440	4	k__Fungi;p__Ascomycota;c__Eurotiomycetes;o__Eurotiales;f__Trichocomaceae;g__Aspergillus;g__Aspergillus_unclassified;
Otu441	4	k__Fungi;p__Ascomycota;c__Saccharomycetes;o__Saccharomycetales;f__Pichiaceae;g__Pichia;g__Pichia_unclassified;
Otu442	4	k__Fungi;p__Ascomycota;c__Dothideomycetes;o__Capnodiales;f__Mycosphaerellaceae;f__Mycosphaerellaceae_unclassified;f__Mycosphaerellaceae_unclassified;
Otu443	4	k__Fungi;p__Basidiomycota;c__Agaricomycetes;o__Phallales;f__Phallaceae;g__Phallus;s__Phallus_rugulosus;
Otu444	4	k__Fungi;p__Chytridiomycota;c__Neocallimastigomycetes;o__Neocallimastigales;f__Neocallimastigaceae;g__Caecomyces;s__Caecomyces_communis;
Otu445	4	k__Fungi;p__Ascomycota;c__Saccharomycetes;o__Saccharomycetales;f__Pichiaceae;g__Pichia;s__Pichia_fermentans;
Otu446	4	k__Fungi;p__Zygomycota;c__Zygomycota_class_Incertae_sedis;o__Mucorales;f__Mucoraceae;g__Mucor;s__Mucor_racemosus_f._racemosus;
Otu447	4	k__Fungi;p__Ascomycota;c__Leotiomycetes;c__Leotiomycetes_unclassified;c__Leotiomycetes_unclassified;c__Leotiomycetes_unclassified;c__Leotiomycetes_unclassified;
Otu448	4	k__Fungi;p__Chytridiomycota;c__Neocallimastigomycetes;o__Neocallimastigales;f__Neocallimastigaceae;f__Neocallimastigaceae_unclassified;f__Neocallimastigaceae_unclassified;
Otu449	4	k__Fungi;p__Ascomycota;c__Saccharomycetes;o__Saccharomycetales;f__Saccharomycetaceae;g__Kazachstania;s__Kazachstania_unispora;
Otu450	4	k__Fungi;p__Ascomycota;c__Dothideomycetes;o__Pleosporales;f__Montagnulaceae;g__unclassified_Montagnulaceae;s__Montagnulaceae_sp;
Otu451	4	k__Fungi;p__Ascomycota;c__Dothideomycetes;o__Pleosporales;f__Pleosporaceae;g__Pleospora;s__Pleospora_herbarum;
Otu452	4	k__Fungi;p__Ascomycota;c__Dothideomycetes;o__Pleosporales;f__Cucurbitariaceae;g__Pyrenochaetopsis;s__Pyrenochaetopsis_leptospora;
Otu453	4	k__Fungi;p__Ascomycota;c__Eurotiomycetes;o__Chaetothyriales;f__Chaetothyriaceae;g__Cyphellophora;s__Cyphellophora_sp;
Otu454	4	k__Fungi;p__Ascomycota;c__Sordariomycetes;o__Hypocreales;f__Nectriaceae;g__Fusarium;g__Fusarium_unclassified;
Otu455	4	k__Fungi;p__Basidiomycota;c__Agaricomycetes;o__Polyporales;f__Ganodermataceae;g__Ganoderma;g__Ganoderma_unclassified;
Otu456	4	k__Fungi;p__Ascomycota;c__Sordariomycetes;o__Hypocreales;f__Hypocreales_family_Incertae_sedis;g__Acremonium;g__Acremonium_unclassified;
Otu457	4	k__Fungi;p__Ascomycota;c__Sordariomycetes;o__Xylariales;f__Xylariaceae;f__Xylariaceae_unclassified;f__Xylariaceae_unclassified;
Otu458	4	k__Fungi;p__Ascomycota;c__Dothideomycetes;o__Capnodiales;o__Capnodiales_unclassified;o__Capnodiales_unclassified;o__Capnodiales_unclassified;
Otu459	4	k__Fungi;p__Ascomycota;c__Sordariomycetes;o__Sordariomycetes_order_Incertae_sedis;f__Plectosphaerellaceae;g__unclassified_Plectosphaerellaceae;s__Plectosphaerellaceae_sp;
Otu460	4	k__Fungi;p__Ascomycota;c__Dothideomycetes;o__Pleosporales;o__Pleosporales_unclassified;o__Pleosporales_unclassified;o__Pleosporales_unclassified;
Otu461	4	k__Fungi;p__Ascomycota;c__Sordariomycetes;o__Sordariales;o__Sordariales_unclassified;o__Sordariales_unclassified;o__Sordariales_unclassified;
Otu462	4	k__Fungi;p__Ascomycota;c__Dothideomycetes;o__Pleosporales;o__Pleosporales_unclassified;o__Pleosporales_unclassified;o__Pleosporales_unclassified;
Otu463	4	k__Fungi;p__Ascomycota;c__Saccharomycetes;o__Saccharomycetales;f__Saccharomycetales_family_Incertae_sedis;g__Candida;g__Candida_unclassified;
Otu464	4	k__Fungi;p__Ascomycota;c__Eurotiomycetes;o__Eurotiales;f__Trichocomaceae;g__Penicillium;s__Penicillium_bialowiezense;
Otu465	4	k__Fungi;p__Ascomycota;c__Saccharomycetes;o__Saccharomycetales;f__Saccharomycetales_family_Incertae_sedis;g__Candida;g__Candida_unclassified;
Otu466	4	k__Fungi;p__Ascomycota;c__Sordariomycetes;o__Trichosphaeriales;f__Trichosphaeriales_family_Incertae_sedis;g__unclassified_Trichosphaeriales;s__Trichosphaeriales_sp;
Otu467	4	k__Fungi;p__Ascomycota;c__Dothideomycetes;o__Pleosporales;f__unclassified_Pleosporales;g__unclassified_Pleosporales;s__Pleosporales_sp;
Otu468	4	k__Fungi;p__Basidiomycota;c__Tremellomycetes;o__Tremellales;f__Tremellales_family_Incertae_sedis;g__Cryptococcus;s__Cryptococcus_magnus;
Otu469	4	k__Fungi;p__Ascomycota;c__Saccharomycetes;o__Saccharomycetales;f__Debaryomycetaceae;g__Millerozyma;s__Millerozyma_farinosa;
Otu470	4	k__Fungi;p__Ascomycota;c__Dothideomycetes;o__Pleosporales;f__Phaeosphaeriaceae;f__Phaeosphaeriaceae_unclassified;f__Phaeosphaeriaceae_unclassified;
Otu471	3	k__Fungi;p__Chytridiomycota;c__Neocallimastigomycetes;o__Neocallimastigales;f__Neocallimastigaceae;g__Neocallimastix;g__Neocallimastix_unclassified;
Otu472	3	k__Fungi;p__Ascomycota;c__Dothideomycetes;o__Pleosporales;o__Pleosporales_unclassified;o__Pleosporales_unclassified;o__Pleosporales_unclassified;
Otu473	3	k__Fungi;p__Ascomycota;c__Saccharomycetes;o__Saccharomycetales;f__Saccharomycetales_family_Incertae_sedis;g__Candida;g__Candida_unclassified;
Otu474	3	k__Fungi;k__Fungi_unclassified;k__Fungi_unclassified;k__Fungi_unclassified;k__Fungi_unclassified;k__Fungi_unclassified;k__Fungi_unclassified;
Otu475	3	k__Fungi;p__Chytridiomycota;c__Neocallimastigomycetes;o__Neocallimastigales;f__Neocallimastigaceae;g__Neocallimastix;g__Neocallimastix_unclassified;
Otu476	3	k__Fungi;p__Ascomycota;c__Sordariomycetes;o__Sordariales;f__Chaetomiaceae;f__Chaetomiaceae_unclassified;f__Chaetomiaceae_unclassified;
Otu477	3	k__Fungi;p__Ascomycota;c__Saccharomycetes;o__Saccharomycetales;f__Saccharomycetales_family_Incertae_sedis;g__Candida;s__Candida_railenensis;
Otu478	3	k__Fungi;p__Ascomycota;c__Dothideomycetes;o__Pleosporales;o__Pleosporales_unclassified;o__Pleosporales_unclassified;o__Pleosporales_unclassified;
Otu479	3	k__Fungi;p__Chytridiomycota;c__Neocallimastigomycetes;o__Neocallimastigales;f__Neocallimastigaceae;f__Neocallimastigaceae_unclassified;f__Neocallimastigaceae_unclassified;
Otu480	3	k__Fungi;p__Ascomycota;c__Eurotiomycetes;o__Eurotiales;f__Trichocomaceae;g__Penicillium;g__Penicillium_unclassified;
Otu481	3	k__Fungi;p__Basidiomycota;c__Tremellomycetes;o__Tremellales;f__Tremellales_family_Incertae_sedis;g__Hannaella;s__Hannaella_zeae;
Otu482	3	k__Fungi;p__Ascomycota;c__Sordariomycetes;o__Xylariales;f__Xylariales_family_Incertae_sedis;g__Monographella;s__Monographella_nivalis;
Otu483	3	k__Fungi;k__Fungi_unclassified;k__Fungi_unclassified;k__Fungi_unclassified;k__Fungi_unclassified;k__Fungi_unclassified;k__Fungi_unclassified;
Otu484	3	k__Fungi;p__Ascomycota;c__Dothideomycetes;o__Pleosporales;o__Pleosporales_unclassified;o__Pleosporales_unclassified;o__Pleosporales_unclassified;
Otu485	3	k__Fungi;p__Basidiomycota;c__Microbotryomycetes;o__Sporidiobolales;f__Sporidiobolales_family_Incertae_sedis;g__Sporobolomyces;g__Sporobolomyces_unclassified;
Otu486	3	k__Fungi;p__Ascomycota;c__Saccharomycetes;o__Saccharomycetales;f__Saccharomycetaceae;g__unclassified_Saccharomycetaceae;s__Saccharomycetaceae_sp;
Otu487	3	k__Fungi;p__Chytridiomycota;c__Neocallimastigomycetes;o__Neocallimastigales;f__Neocallimastigaceae;f__Neocallimastigaceae_unclassified;f__Neocallimastigaceae_unclassified;
Otu488	3	k__Fungi;p__Ascomycota;c__Dothideomycetes;o__Pleosporales;o__Pleosporales_unclassified;o__Pleosporales_unclassified;o__Pleosporales_unclassified;
Otu489	3	k__Fungi;p__Ascomycota;c__Dothideomycetes;c__Dothideomycetes_unclassified;c__Dothideomycetes_unclassified;c__Dothideomycetes_unclassified;c__Dothideomycetes_unclassified;
Otu490	3	k__Fungi;p__Ascomycota;c__Saccharomycetes;o__Saccharomycetales;f__Saccharomycetaceae;g__Kazachstania;s__Kazachstania_unispora;
Otu491	3	k__Fungi;p__Ascomycota;c__Sordariomycetes;o__Sordariales;f__Lasiosphaeriaceae;g__Podospora;s__Podospora_glutinans;
Otu492	3	k__Fungi;p__Ascomycota;c__Dothideomycetes;o__Pleosporales;f__Phaeosphaeriaceae;f__Phaeosphaeriaceae_unclassified;f__Phaeosphaeriaceae_unclassified;
Otu493	3	k__Fungi;p__Ascomycota;c__Sordariomycetes;o__Xylariales;f__Xylariales_family_Incertae_sedis;g__Monographella;s__Monographella_albescens;
Otu494	3	k__Fungi;p__Ascomycota;c__Dothideomycetes;o__Pleosporales;f__Pleosporaceae;g__Alternaria;s__Alternaria_porri;
Otu495	3	k__Fungi;p__Ascomycota;c__Dothideomycetes;o__Dothideomycetes_order_Incertae_sedis;f__Pseudeurotiaceae;g__Pseudeurotium;g__Pseudeurotium_unclassified;
Otu496	3	k__Fungi;p__Ascomycota;c__Dothideomycetes;o__Dothideomycetes_order_Incertae_sedis;f__Pseudeurotiaceae;g__Pseudeurotium;s__Pseudeurotium_hygrophilum;
Otu497	3	k__Fungi;p__Ascomycota;p__Ascomycota_unclassified;p__Ascomycota_unclassified;p__Ascomycota_unclassified;p__Ascomycota_unclassified;p__Ascomycota_unclassified;
Otu498	3	k__Fungi;p__Ascomycota;c__Saccharomycetes;o__Saccharomycetales;f__Saccharomycetaceae;g__Kazachstania;s__Kazachstania_unispora;
Otu499	3	k__Fungi;p__Ascomycota;c__Ascomycota_class_Incertae_sedis;o__Ascomycota_order_Incertae_sedis;f__Ascomycota_family_Incertae_sedis;g__Wojnowicia;s__Wojnowicia_viburni;
Otu500	3	k__Fungi;p__Ascomycota;c__Dothideomycetes;o__Pleosporales;f__Pleosporaceae;g__Chalastospora;s__Chalastospora_ellipsoidea;
Otu501	3	k__Fungi;k__Fungi_unclassified;k__Fungi_unclassified;k__Fungi_unclassified;k__Fungi_unclassified;k__Fungi_unclassified;k__Fungi_unclassified;
Otu502	3	k__Fungi;p__Ascomycota;c__Sordariomycetes;o__Hypocreales;f__Nectriaceae;f__Nectriaceae_unclassified;f__Nectriaceae_unclassified;
Otu503	3	k__Fungi;p__Ascomycota;c__Dothideomycetes;o__Pleosporales;f__Phaeosphaeriaceae;g__Ophiosphaerella;g__Ophiosphaerella_unclassified;
Otu504	3	k__Fungi;p__Ascomycota;c__Dothideomycetes;o__Pleosporales;f__Leptosphaeriaceae;g__unclassified_Leptosphaeriaceae;s__Leptosphaeriaceae_sp;
Otu505	3	k__Fungi;p__Ascomycota;c__Sordariomycetes;o__Hypocreales;f__Nectriaceae;f__Nectriaceae_unclassified;f__Nectriaceae_unclassified;
Otu506	3	k__Fungi;p__Ascomycota;c__Eurotiomycetes;o__Eurotiales;f__Trichocomaceae;g__Penicillium;g__Penicillium_unclassified;
Otu507	3	k__Fungi;p__Ascomycota;c__Sordariomycetes;o__Hypocreales;f__Ophiocordycipitaceae;f__Ophiocordycipitaceae_unclassified;f__Ophiocordycipitaceae_unclassified;
Otu508	3	k__Fungi;p__Zygomycota;c__Zygomycota_class_Incertae_sedis;o__Mucorales;f__Mucoraceae;g__Mucor;s__Mucor_circinelloides_f._lusitanicus;
Otu509	3	k__Fungi;p__Ascomycota;c__Sordariomycetes;o__Hypocreales;f__Hypocreales_family_Incertae_sedis;g__Acremonium;g__Acremonium_unclassified;
Otu510	3	k__Fungi;p__Ascomycota;c__Dothideomycetes;o__Pleosporales;f__Phaeosphaeriaceae;g__Phaeosphaeria;s__Phaeosphaeria_triglochinicola;
Otu511	3	k__Fungi;p__Ascomycota;c__Eurotiomycetes;o__Eurotiales;f__Trichocomaceae;g__Aspergillus;s__Aspergillus_cibarius;
Otu512	3	k__Fungi;p__Ascomycota;c__Leotiomycetes;o__Helotiales;f__Hyaloscyphaceae;g__Cistella;s__Cistella_sp_KUS_F52527;
Otu513	3	k__Fungi;p__Basidiomycota;c__Microbotryomycetes;o__Sporidiobolales;f__Sporidiobolales_family_Incertae_sedis;g__Sporobolomyces;s__Sporobolomyces_ruberrimus;
Otu514	3	k__Fungi;p__Ascomycota;c__Dothideomycetes;o__Pleosporales;o__Pleosporales_unclassified;o__Pleosporales_unclassified;o__Pleosporales_unclassified;
Otu515	3	k__Fungi;p__Ascomycota;c__Dothideomycetes;o__Pleosporales;f__Pleosporaceae;g__Setosphaeria;s__Setosphaeria_turcica;
Otu516	3	k__Fungi;p__Basidiomycota;c__Tremellomycetes;o__Trichosporonales;f__Trichosporonaceae;g__Asterotremella;s__Asterotremella_humicola;
Otu517	3	k__Fungi;p__Basidiomycota;c__Agaricomycetes;o__Agaricales;f__Mycenaceae;g__Panellus;s__Panellus_stipticus;
Otu518	3	k__Fungi;p__Ascomycota;c__Dothideomycetes;o__Pleosporales;f__Phaeosphaeriaceae;f__Phaeosphaeriaceae_unclassified;f__Phaeosphaeriaceae_unclassified;
Otu519	3	k__Fungi;p__Basidiomycota;c__Tremellomycetes;o__Trichosporonales;f__Trichosporonaceae;g__Asterotremella;s__Asterotremella_humicola;
Otu520	3	k__Fungi;p__Ascomycota;p__Ascomycota_unclassified;p__Ascomycota_unclassified;p__Ascomycota_unclassified;p__Ascomycota_unclassified;p__Ascomycota_unclassified;
Otu521	3	k__Fungi;p__Ascomycota;c__Saccharomycetes;o__Saccharomycetales;f__Saccharomycetales_family_Incertae_sedis;g__Candida;s__Candida_glaebosa;
Otu522	3	k__Fungi;p__Ascomycota;c__Dothideomycetes;o__Pleosporales;f__Phaeosphaeriaceae;f__Phaeosphaeriaceae_unclassified;f__Phaeosphaeriaceae_unclassified;
Otu523	3	k__Fungi;p__Ascomycota;c__Saccharomycetes;o__Saccharomycetales;f__Saccharomycetaceae;g__Saccharomyces;g__Saccharomyces_unclassified;
Otu524	3	k__Fungi;p__Ascomycota;c__Saccharomycetes;o__Saccharomycetales;f__Saccharomycetales_family_Incertae_sedis;g__Candida;g__Candida_unclassified;
Otu525	3	k__Fungi;p__Ascomycota;c__Saccharomycetes;o__Saccharomycetales;f__Saccharomycetaceae;g__Saccharomyces;g__Saccharomyces_unclassified;
Otu526	3	k__Fungi;p__Chytridiomycota;c__Neocallimastigomycetes;o__Neocallimastigales;f__Neocallimastigaceae;g__Piromyces;g__Piromyces_unclassified;
Otu527	3	k__Fungi;p__Ascomycota;c__Dothideomycetes;o__Dothideomycetes_order_Incertae_sedis;f__Dothideomycetes_family_Incertae_sedis;g__Leptospora;s__Leptospora_rubella;
Otu528	3	k__Fungi;p__Ascomycota;c__Saccharomycetes;o__Saccharomycetales;f__Saccharomycetales_family_Incertae_sedis;g__Candida;g__Candida_unclassified;
Otu529	3	k__Fungi;k__Fungi_unclassified;k__Fungi_unclassified;k__Fungi_unclassified;k__Fungi_unclassified;k__Fungi_unclassified;k__Fungi_unclassified;
Otu530	3	k__Fungi;p__Ascomycota;c__Sordariomycetes;c__Sordariomycetes_unclassified;c__Sordariomycetes_unclassified;c__Sordariomycetes_unclassified;c__Sordariomycetes_unclassified;
Otu531	3	k__Fungi;p__Ascomycota;c__Sordariomycetes;o__Hypocreales;f__Hypocreales_family_Incertae_sedis;g__Geosmithia;g__Geosmithia_unclassified;
Otu532	3	k__Fungi;k__Fungi_unclassified;k__Fungi_unclassified;k__Fungi_unclassified;k__Fungi_unclassified;k__Fungi_unclassified;k__Fungi_unclassified;
Otu533	3	k__Fungi;p__Basidiomycota;c__Agaricomycetes;o__Polyporales;f__Ganodermataceae;g__Ganoderma;g__Ganoderma_unclassified;
Otu534	3	k__Fungi;p__Basidiomycota;c__Agaricomycetes;o__Polyporales;f__Polyporaceae;g__Trametes;s__Trametes_versicolor;
Otu535	3	k__Fungi;p__Ascomycota;c__Saccharomycetes;o__Saccharomycetales;f__Saccharomycetales_family_Incertae_sedis;g__Candida;g__Candida_unclassified;
Otu536	3	k__Fungi;p__Ascomycota;c__Sordariomycetes;o__Hypocreales;f__Nectriaceae;g__Fusarium;g__Fusarium_unclassified;
Otu537	3	k__Fungi;p__Ascomycota;c__Eurotiomycetes;o__Eurotiales;f__Eurotiales_family_Incertae_sedis;g__Thermomyces;s__Thermomyces_lanuginosus;
Otu538	3	k__Fungi;p__Ascomycota;c__Saccharomycetes;o__Saccharomycetales;f__Saccharomycetales_family_Incertae_sedis;g__Candida;g__Candida_unclassified;
Otu539	3	k__Fungi;p__Ascomycota;c__Dothideomycetes;o__Pleosporales;f__Pleosporales_family_Incertae_sedis;g__Paraphoma;s__Paraphoma_chrysanthemicola;
Otu540	3	k__Fungi;p__Ascomycota;c__Sordariomycetes;o__Hypocreales;f__Hypocreaceae;g__Acrostalagmus;s__Acrostalagmus_luteoalbus;
Otu541	3	k__Fungi;p__Basidiomycota;c__Agaricomycetes;o__Agaricales;f__Psathyrellaceae;g__Coprinellus;g__Coprinellus_unclassified;
Otu542	3	k__Fungi;p__Basidiomycota;c__Tremellomycetes;o__Tremellales;f__Tremellales_family_Incertae_sedis;g__Bulleromyces;s__Bulleromyces_albus;
Otu543	3	k__Fungi;p__Ascomycota;c__Dothideomycetes;o__Pleosporales;o__Pleosporales_unclassified;o__Pleosporales_unclassified;o__Pleosporales_unclassified;
Otu544	3	k__Fungi;k__Fungi_unclassified;k__Fungi_unclassified;k__Fungi_unclassified;k__Fungi_unclassified;k__Fungi_unclassified;k__Fungi_unclassified;
Otu545	3	k__Fungi;p__Ascomycota;c__Eurotiomycetes;o__Chaetothyriales;f__Herpotrichiellaceae;f__Herpotrichiellaceae_unclassified;f__Herpotrichiellaceae_unclassified;
Otu546	3	k__Fungi;p__Ascomycota;c__Eurotiomycetes;o__Eurotiales;f__Trichocomaceae;g__Aspergillus;s__Aspergillus_cibarius;
Otu547	3	k__Fungi;p__Ascomycota;c__Leotiomycetes;o__Helotiales;f__Hyaloscyphaceae;g__Trichopeziza;s__Trichopeziza_mollissima;
Otu548	3	k__Fungi;p__Ascomycota;c__Dothideomycetes;o__Pleosporales;f__Pleosporales_family_Incertae_sedis;g__Ascochyta;s__Ascochyta_sp;
Otu549	3	k__Fungi;k__Fungi_unclassified;k__Fungi_unclassified;k__Fungi_unclassified;k__Fungi_unclassified;k__Fungi_unclassified;k__Fungi_unclassified;
Otu550	3	k__Fungi;p__Ascomycota;c__Dothideomycetes;o__Pleosporales;o__Pleosporales_unclassified;o__Pleosporales_unclassified;o__Pleosporales_unclassified;
Otu551	2	k__Fungi;p__Basidiomycota;c__Agaricomycetes;o__Phallales;f__Phallaceae;g__Phallus;s__Phallus_rugulosus;
Otu552	2	k__Fungi;p__Ascomycota;c__Sordariomycetes;o__Microascales;f__Microascaceae;g__Scopulariopsis;s__Scopulariopsis_sp_A_4_1;
Otu553	2	k__Fungi;p__Basidiomycota;c__Agaricomycetes;o__Phallales;f__Phallaceae;g__Phallus;s__Phallus_rugulosus;
Otu554	2	k__Fungi;p__Basidiomycota;c__Agaricomycetes;o__Phallales;f__Phallaceae;g__Phallus;s__Phallus_rugulosus;
Otu555	2	k__Fungi;p__Basidiomycota;c__Tremellomycetes;o__Tremellales;f__Tremellales_family_Incertae_sedis;g__Cryptococcus;s__Cryptococcus_magnus;
Otu556	2	k__Fungi;p__Ascomycota;c__Saccharomycetes;o__Saccharomycetales;f__Saccharomycetaceae;g__Saccharomyces;g__Saccharomyces_unclassified;
Otu557	2	k__Fungi;p__Basidiomycota;c__Tremellomycetes;o__Tremellales;f__Tremellales_family_Incertae_sedis;g__Hannaella;s__Hannaella_zeae;
Otu558	2	k__Fungi;p__Ascomycota;c__Saccharomycetes;o__Saccharomycetales;f__Saccharomycetaceae;g__Saccharomyces;g__Saccharomyces_unclassified;
Otu559	2	k__Fungi;p__Ascomycota;c__Sordariomycetes;o__Sordariales;f__Lasiosphaeriaceae;g__Podospora;s__Podospora_glutinans;
Otu560	2	k__Fungi;p__Basidiomycota;c__Tremellomycetes;o__Tremellales;f__Tremellales_family_Incertae_sedis;g__Hannaella;s__Hannaella_zeae;
Otu561	2	k__Fungi;p__Ascomycota;c__Eurotiomycetes;o__Eurotiales;f__Trichocomaceae;g__Aspergillus;s__Aspergillus_fumigatus;
Otu562	2	k__Fungi;p__Ascomycota;c__Sordariomycetes;o__Hypocreales;f__Hypocreales_family_Incertae_sedis;g__Sarocladium;s__Sarocladium_strictum;
Otu563	2	k__Fungi;p__Ascomycota;c__Saccharomycetes;o__Saccharomycetales;f__Saccharomycetaceae;g__Saccharomyces;g__Saccharomyces_unclassified;
Otu564	2	k__Fungi;p__Ascomycota;c__Saccharomycetes;o__Saccharomycetales;f__Saccharomycetaceae;g__Saccharomyces;g__Saccharomyces_unclassified;
Otu565	2	k__Fungi;p__Basidiomycota;c__Tremellomycetes;o__Tremellales;f__Tremellales_family_Incertae_sedis;g__Hannaella;s__Hannaella_zeae;
Otu566	2	k__Fungi;p__Ascomycota;c__Dothideomycetes;o__Pleosporales;o__Pleosporales_unclassified;o__Pleosporales_unclassified;o__Pleosporales_unclassified;
Otu567	2	k__Fungi;p__Ascomycota;c__Dothideomycetes;o__Pleosporales;o__Pleosporales_unclassified;o__Pleosporales_unclassified;o__Pleosporales_unclassified;
Otu568	2	k__Fungi;p__Ascomycota;c__Sordariomycetes;o__Hypocreales;f__Clavicipitaceae;f__Clavicipitaceae_unclassified;f__Clavicipitaceae_unclassified;
Otu569	2	k__Fungi;p__Basidiomycota;c__Tremellomycetes;o__Tremellales;f__Tremellales_family_Incertae_sedis;f__Tremellales_family_Incertae_sedis_unclassified;f__Tremellales_family_Incertae_sedis_unclassified;
Otu570	2	k__Fungi;p__Ascomycota;c__Eurotiomycetes;o__Chaetothyriales;f__Chaetothyriaceae;g__Cyphellophora;g__Cyphellophora_unclassified;
Otu571	2	k__Fungi;p__Chytridiomycota;c__Neocallimastigomycetes;o__Neocallimastigales;f__Neocallimastigaceae;g__Piromyces;g__Piromyces_unclassified;
Otu572	2	k__Fungi;p__Ascomycota;c__Saccharomycetes;o__Saccharomycetales;f__Saccharomycetales_family_Incertae_sedis;g__Candida;s__Candida_tropicalis;
Otu573	2	k__Fungi;p__Ascomycota;c__Sordariomycetes;o__Sordariomycetes_order_Incertae_sedis;f__Plectosphaerellaceae;g__unclassified_Plectosphaerellaceae;s__Plectosphaerellaceae_sp;
Otu574	2	k__Fungi;p__Chytridiomycota;c__Neocallimastigomycetes;o__Neocallimastigales;f__Neocallimastigaceae;f__Neocallimastigaceae_unclassified;f__Neocallimastigaceae_unclassified;
Otu575	2	k__Fungi;p__Ascomycota;c__Dothideomycetes;o__Pleosporales;f__Cucurbitariaceae;g__Pyrenochaetopsis;s__Pyrenochaetopsis_leptospora;
Otu576	2	k__Fungi;p__Ascomycota;c__Saccharomycetes;o__Saccharomycetales;f__Saccharomycetaceae;g__Kazachstania;s__Kazachstania_unispora;
Otu577	2	k__Fungi;k__Fungi_unclassified;k__Fungi_unclassified;k__Fungi_unclassified;k__Fungi_unclassified;k__Fungi_unclassified;k__Fungi_unclassified;
Otu578	2	k__Fungi;p__Basidiomycota;c__Agaricomycetes;o__Polyporales;f__Polyporaceae;g__Trametes;s__Trametes_versicolor;
Otu579	2	k__Fungi;p__Ascomycota;c__Dothideomycetes;o__Pleosporales;f__Cucurbitariaceae;g__Pyrenochaetopsis;s__Pyrenochaetopsis_leptospora;
Otu580	2	k__Fungi;k__Fungi_unclassified;k__Fungi_unclassified;k__Fungi_unclassified;k__Fungi_unclassified;k__Fungi_unclassified;k__Fungi_unclassified;
Otu581	2	k__Fungi;p__Ascomycota;c__Eurotiomycetes;o__Eurotiales;f__Trichocomaceae;g__Aspergillus;s__Aspergillus_fumigatus;
Otu582	2	k__Fungi;k__Fungi_unclassified;k__Fungi_unclassified;k__Fungi_unclassified;k__Fungi_unclassified;k__Fungi_unclassified;k__Fungi_unclassified;
Otu583	2	k__Fungi;p__Ascomycota;c__Eurotiomycetes;o__Eurotiales;f__Trichocomaceae;g__Aspergillus;s__Aspergillus_fumigatus;
Otu584	2	k__Fungi;k__Fungi_unclassified;k__Fungi_unclassified;k__Fungi_unclassified;k__Fungi_unclassified;k__Fungi_unclassified;k__Fungi_unclassified;
Otu585	2	k__Fungi;p__Ascomycota;c__Eurotiomycetes;o__Eurotiales;f__Trichocomaceae;g__Aspergillus;s__Aspergillus_fumigatus;
Otu586	2	k__Fungi;p__Chytridiomycota;c__Neocallimastigomycetes;o__Neocallimastigales;f__Neocallimastigaceae;g__Neocallimastix;g__Neocallimastix_unclassified;
Otu587	2	k__Fungi;p__Basidiomycota;c__Cystobasidiomycetes;o__Erythrobasidiales;f__Erythrobasidiales_family_Incertae_sedis;g__Erythrobasidium;s__Erythrobasidium_hasegawianum;
Otu588	2	k__Fungi;p__Ascomycota;c__Dothideomycetes;o__Pleosporales;o__Pleosporales_unclassified;o__Pleosporales_unclassified;o__Pleosporales_unclassified;
Otu589	2	k__Fungi;p__Ascomycota;c__Saccharomycetes;o__Saccharomycetales;f__Saccharomycetaceae;g__Kazachstania;s__Kazachstania_unispora;
Otu590	2	k__Fungi;p__Ascomycota;c__Saccharomycetes;o__Saccharomycetales;f__Saccharomycetaceae;g__Kazachstania;s__Kazachstania_unispora;
Otu591	2	k__Fungi;p__Ascomycota;c__Saccharomycetes;o__Saccharomycetales;f__Saccharomycodaceae;g__Hanseniaspora;s__Hanseniaspora_thailandica;
Otu592	2	k__Fungi;p__Chytridiomycota;c__Neocallimastigomycetes;o__Neocallimastigales;f__Neocallimastigaceae;g__Anaeromyces;g__Anaeromyces_unclassified;
Otu593	2	k__Fungi;p__Chytridiomycota;c__Neocallimastigomycetes;o__Neocallimastigales;f__Neocallimastigaceae;g__Anaeromyces;g__Anaeromyces_unclassified;
Otu594	2	k__Fungi;p__Ascomycota;c__Sordariomycetes;o__Hypocreales;f__Hypocreales_family_Incertae_sedis;g__Sarocladium;s__Sarocladium_strictum;
Otu595	2	k__Fungi;p__Chytridiomycota;c__Neocallimastigomycetes;o__Neocallimastigales;f__Neocallimastigaceae;g__Neocallimastix;g__Neocallimastix_unclassified;
Otu596	2	k__Fungi;p__Ascomycota;c__Dothideomycetes;o__Pleosporales;f__Phaeosphaeriaceae;f__Phaeosphaeriaceae_unclassified;f__Phaeosphaeriaceae_unclassified;
Otu597	2	k__Fungi;p__Ascomycota;p__Ascomycota_unclassified;p__Ascomycota_unclassified;p__Ascomycota_unclassified;p__Ascomycota_unclassified;p__Ascomycota_unclassified;
Otu598	2	k__Fungi;p__Ascomycota;p__Ascomycota_unclassified;p__Ascomycota_unclassified;p__Ascomycota_unclassified;p__Ascomycota_unclassified;p__Ascomycota_unclassified;
Otu599	2	k__Fungi;p__Ascomycota;c__Sordariomycetes;o__Hypocreales;f__Hypocreales_family_Incertae_sedis;g__Sarocladium;s__Sarocladium_strictum;
Otu600	2	k__Fungi;p__Ascomycota;c__Sordariomycetes;o__Sordariomycetes_order_Incertae_sedis;f__Magnaporthaceae;g__Gaeumannomyces;g__Gaeumannomyces_unclassified;
Otu601	2	k__Fungi;p__Basidiomycota;c__Tremellomycetes;o__Tremellales;f__Tremellales_family_Incertae_sedis;g__Hannaella;s__Hannaella_luteola;
Otu602	2	k__Fungi;p__Basidiomycota;c__Tremellomycetes;o__Tremellales;f__Tremellales_family_Incertae_sedis;g__Hannaella;s__Hannaella_luteola;
Otu603	2	k__Fungi;p__Ascomycota;c__Sordariomycetes;o__Hypocreales;f__Hypocreales_family_Incertae_sedis;g__Sarocladium;s__Sarocladium_strictum;
Otu604	2	k__Fungi;p__Basidiomycota;c__Tremellomycetes;o__Tremellales;f__Tremellales_family_Incertae_sedis;g__Hannaella;s__Hannaella_luteola;
Otu605	2	k__Fungi;p__Ascomycota;c__Sordariomycetes;o__Hypocreales;f__Nectriaceae;f__Nectriaceae_unclassified;f__Nectriaceae_unclassified;
Otu606	2	k__Fungi;p__Basidiomycota;c__Tremellomycetes;o__Tremellales;f__Tremellales_family_Incertae_sedis;g__Hannaella;s__Hannaella_zeae;
Otu607	2	k__Fungi;p__Ascomycota;c__Saccharomycetes;o__Saccharomycetales;f__Saccharomycetaceae;g__Kazachstania;s__Kazachstania_unispora;
Otu608	2	k__Fungi;p__Chytridiomycota;c__Neocallimastigomycetes;o__Neocallimastigales;f__Neocallimastigaceae;f__Neocallimastigaceae_unclassified;f__Neocallimastigaceae_unclassified;
Otu609	2	k__Fungi;p__Chytridiomycota;c__Neocallimastigomycetes;o__Neocallimastigales;f__Neocallimastigaceae;g__Piromyces;g__Piromyces_unclassified;
Otu610	2	k__Fungi;p__Ascomycota;c__Sordariomycetes;o__Hypocreales;f__Nectriaceae;f__Nectriaceae_unclassified;f__Nectriaceae_unclassified;
Otu611	2	k__Fungi;p__Ascomycota;c__Dothideomycetes;o__Pleosporales;f__Pleosporales_family_Incertae_sedis;g__Phoma;s__Phoma_medicaginis;
Otu612	2	k__Fungi;p__Ascomycota;c__Sordariomycetes;o__Hypocreales;f__Nectriaceae;f__Nectriaceae_unclassified;f__Nectriaceae_unclassified;
Otu613	2	k__Fungi;p__Basidiomycota;c__Agaricomycetes;c__Agaricomycetes_unclassified;c__Agaricomycetes_unclassified;c__Agaricomycetes_unclassified;c__Agaricomycetes_unclassified;
Otu614	2	k__Fungi;p__Basidiomycota;c__Tremellomycetes;o__Tremellales;f__Tremellales_family_Incertae_sedis;g__Hannaella;s__Hannaella_zeae;
Otu615	2	k__Fungi;p__Ascomycota;c__Saccharomycetes;o__Saccharomycetales;f__Saccharomycetaceae;g__Saccharomyces;g__Saccharomyces_unclassified;
Otu616	2	k__Fungi;p__Ascomycota;c__Dothideomycetes;o__Pleosporales;f__Phaeosphaeriaceae;f__Phaeosphaeriaceae_unclassified;f__Phaeosphaeriaceae_unclassified;
Otu617	2	k__Fungi;p__Basidiomycota;c__Tremellomycetes;o__Tremellales;f__Tremellales_family_Incertae_sedis;g__Hannaella;s__Hannaella_zeae;
Otu618	2	k__Fungi;p__Ascomycota;c__Sordariomycetes;o__Hypocreales;f__Hypocreales_family_Incertae_sedis;g__Acremonium;s__Acremonium_pilosum;
Otu619	2	k__Fungi;p__Ascomycota;c__Sordariomycetes;o__Hypocreales;f__Nectriaceae;f__Nectriaceae_unclassified;f__Nectriaceae_unclassified;
Otu620	2	k__Fungi;p__Basidiomycota;c__Tremellomycetes;o__Tremellales;f__Tremellales_family_Incertae_sedis;g__Hannaella;s__Hannaella_zeae;
Otu621	2	k__Fungi;p__Ascomycota;c__Dothideomycetes;o__Pleosporales;f__Phaeosphaeriaceae;f__Phaeosphaeriaceae_unclassified;f__Phaeosphaeriaceae_unclassified;
Otu622	2	k__Fungi;p__Ascomycota;c__Sordariomycetes;o__Hypocreales;f__Hypocreales_family_Incertae_sedis;g__Sarocladium;s__Sarocladium_strictum;
Otu623	2	k__Fungi;p__Ascomycota;c__Saccharomycetes;o__Saccharomycetales;f__Pichiaceae;g__Pichia;s__Pichia_sp_D50_3;
Otu624	2	k__Fungi;k__Fungi_unclassified;k__Fungi_unclassified;k__Fungi_unclassified;k__Fungi_unclassified;k__Fungi_unclassified;k__Fungi_unclassified;
Otu625	2	k__Fungi;p__Ascomycota;c__Leotiomycetes;o__Helotiales;f__Hyaloscyphaceae;g__Trichopeziza;s__Trichopeziza_mollissima;
Otu626	2	k__Fungi;p__Ascomycota;c__Eurotiomycetes;o__Eurotiales;f__Trichocomaceae;g__Aspergillus;s__Aspergillus_cibarius;
Otu627	2	k__Fungi;p__Ascomycota;c__Eurotiomycetes;o__Eurotiales;f__Trichocomaceae;g__Aspergillus;s__Aspergillus_cibarius;
Otu628	2	k__Fungi;p__Chytridiomycota;c__Neocallimastigomycetes;o__Neocallimastigales;f__Neocallimastigaceae;g__Caecomyces;s__Caecomyces_communis;
Otu629	2	k__Fungi;p__Ascomycota;c__Eurotiomycetes;o__Eurotiales;f__Trichocomaceae;g__Aspergillus;s__Aspergillus_cibarius;
Otu630	2	k__Fungi;p__Chytridiomycota;c__Neocallimastigomycetes;o__Neocallimastigales;f__Neocallimastigaceae;f__Neocallimastigaceae_unclassified;f__Neocallimastigaceae_unclassified;
Otu631	2	k__Fungi;p__Ascomycota;c__Eurotiomycetes;o__Eurotiales;f__Trichocomaceae;g__Penicillium;s__Penicillium_corylophilum;
Otu632	2	k__Fungi;p__Basidiomycota;c__Wallemiomycetes;o__Wallemiales;f__Wallemiaceae;g__Wallemia;s__Wallemia_muriae;
Otu633	2	k__Fungi;p__Ascomycota;c__Eurotiomycetes;o__Eurotiales;f__Trichocomaceae;g__Aspergillus;s__Aspergillus_cibarius;
Otu634	2	k__Fungi;p__Ascomycota;c__Dothideomycetes;o__Pleosporales;f__Leptosphaeriaceae;g__Leptosphaeria;g__Leptosphaeria_unclassified;
Otu635	2	k__Fungi;p__Basidiomycota;c__Tremellomycetes;o__Trichosporonales;f__Trichosporonaceae;g__Asterotremella;s__Asterotremella_humicola;
Otu636	2	k__Fungi;p__Basidiomycota;c__Tremellomycetes;o__Trichosporonales;f__Trichosporonaceae;g__Asterotremella;s__Asterotremella_humicola;
Otu637	2	k__Fungi;p__Basidiomycota;c__Tremellomycetes;o__Trichosporonales;f__Trichosporonaceae;g__Asterotremella;s__Asterotremella_humicola;
Otu638	2	k__Fungi;p__Basidiomycota;c__Tremellomycetes;o__Trichosporonales;f__Trichosporonaceae;g__Asterotremella;s__Asterotremella_humicola;
Otu639	2	k__Fungi;p__Ascomycota;c__Eurotiomycetes;o__Chaetothyriales;f__Herpotrichiellaceae;g__Cladophialophora;g__Cladophialophora_unclassified;
Otu640	2	k__Fungi;p__Zygomycota;c__Zygomycota_class_Incertae_sedis;o__Mucorales;f__Mucoraceae;g__Mucor;s__Mucor_sp_UFMGCB_3506;
Otu641	2	k__Fungi;p__Ascomycota;c__Sordariomycetes;o__Hypocreales;f__Hypocreales_family_Incertae_sedis;g__Acremonium;g__Acremonium_unclassified;
Otu642	2	k__Fungi;p__Ascomycota;c__Saccharomycetes;o__Saccharomycetales;o__Saccharomycetales_unclassified;o__Saccharomycetales_unclassified;o__Saccharomycetales_unclassified;
Otu643	2	k__Fungi;p__Basidiomycota;c__Tremellomycetes;o__Tremellales;f__Tremellales_family_Incertae_sedis;g__Bulleromyces;s__Bulleromyces_albus;
Otu644	2	k__Fungi;k__Fungi_unclassified;k__Fungi_unclassified;k__Fungi_unclassified;k__Fungi_unclassified;k__Fungi_unclassified;k__Fungi_unclassified;
Otu645	2	k__Fungi;p__Basidiomycota;c__Tremellomycetes;o__Tremellales;f__Tremellales_family_Incertae_sedis;g__Bulleromyces;s__Bulleromyces_albus;
Otu646	2	k__Fungi;p__Basidiomycota;c__Tremellomycetes;o__Tremellales;f__Tremellales_family_Incertae_sedis;g__Bullera;s__Bullera_coprosmae;
Otu647	2	k__Fungi;p__Basidiomycota;c__Tremellomycetes;o__Tremellales;f__Tremellales_family_Incertae_sedis;g__Bullera;s__Bullera_coprosmae;
Otu648	2	k__Fungi;p__Basidiomycota;c__Tremellomycetes;o__Tremellales;f__Tremellales_family_Incertae_sedis;g__Bullera;s__Bullera_coprosmae;
Otu649	2	k__Fungi;p__Ascomycota;c__Eurotiomycetes;o__Eurotiales;f__Trichocomaceae;g__Talaromyces;s__Talaromyces_funiculosus;
Otu650	2	k__Fungi;p__Basidiomycota;c__Tremellomycetes;o__Tremellales;f__Tremellales_family_Incertae_sedis;g__Bullera;s__Bullera_coprosmae;
Otu651	2	k__Fungi;p__Ascomycota;c__Dothideomycetes;o__Pleosporales;f__Pleosporales_family_Incertae_sedis;g__Ascochyta;s__Ascochyta_sp;
Otu652	2	k__Fungi;p__Basidiomycota;c__Tremellomycetes;o__Tremellales;f__Tremellales_family_Incertae_sedis;g__Bullera;s__Bullera_coprosmae;
Otu653	2	k__Fungi;p__Basidiomycota;c__Tremellomycetes;o__Tremellales;f__Tremellales_family_Incertae_sedis;g__Bullera;s__Bullera_coprosmae;
Otu654	2	k__Fungi;p__Basidiomycota;c__Tremellomycetes;o__Tremellales;f__Tremellales_family_Incertae_sedis;g__Bullera;s__Bullera_coprosmae;
Otu655	2	k__Fungi;p__Basidiomycota;c__Tremellomycetes;o__Tremellales;f__Tremellales_family_Incertae_sedis;g__Bullera;s__Bullera_coprosmae;
Otu656	2	k__Fungi;p__Ascomycota;c__Sordariomycetes;c__Sordariomycetes_unclassified;c__Sordariomycetes_unclassified;c__Sordariomycetes_unclassified;c__Sordariomycetes_unclassified;
Otu657	2	k__Fungi;p__Basidiomycota;c__Agaricomycetes;o__Polyporales;f__Ganodermataceae;g__Ganoderma;g__Ganoderma_unclassified;
Otu658	2	k__Fungi;p__Ascomycota;c__Dothideomycetes;o__Pleosporales;o__Pleosporales_unclassified;o__Pleosporales_unclassified;o__Pleosporales_unclassified;
Otu659	2	k__Fungi;p__Ascomycota;c__Saccharomycetes;o__Saccharomycetales;f__Saccharomycetales_family_Incertae_sedis;g__Candida;g__Candida_unclassified;
Otu660	2	k__Fungi;p__Ascomycota;c__Saccharomycetes;o__Saccharomycetales;f__Saccharomycetales_family_Incertae_sedis;g__Candida;g__Candida_unclassified;
Otu661	2	k__Fungi;p__Ascomycota;c__Saccharomycetes;o__Saccharomycetales;f__Saccharomycetales_family_Incertae_sedis;g__Candida;g__Candida_unclassified;
Otu662	2	k__Fungi;p__Ascomycota;c__Saccharomycetes;o__Saccharomycetales;f__Saccharomycetales_family_Incertae_sedis;g__Candida;g__Candida_unclassified;
Otu663	2	k__Fungi;p__Basidiomycota;c__Agaricomycetes;o__Polyporales;f__Ganodermataceae;g__Ganoderma;s__Ganoderma_lucidum;
Otu664	2	k__Fungi;p__Basidiomycota;c__Agaricomycetes;o__Polyporales;f__Ganodermataceae;g__Ganoderma;s__Ganoderma_lucidum;
Otu665	2	k__Fungi;p__Ascomycota;c__Saccharomycetes;o__Saccharomycetales;f__Saccharomycetales_family_Incertae_sedis;g__Candida;g__Candida_unclassified;
Otu666	2	k__Fungi;p__Ascomycota;c__Saccharomycetes;o__Saccharomycetales;f__Saccharomycetales_family_Incertae_sedis;g__Candida;g__Candida_unclassified;
Otu667	2	k__Fungi;p__Ascomycota;c__Saccharomycetes;o__Saccharomycetales;f__Saccharomycetales_family_Incertae_sedis;g__Candida;g__Candida_unclassified;
Otu668	2	k__Fungi;p__Ascomycota;c__Saccharomycetes;o__Saccharomycetales;f__Saccharomycetales_family_Incertae_sedis;g__Candida;g__Candida_unclassified;
Otu669	2	k__Fungi;p__Ascomycota;p__Ascomycota_unclassified;p__Ascomycota_unclassified;p__Ascomycota_unclassified;p__Ascomycota_unclassified;p__Ascomycota_unclassified;
Otu670	2	k__Fungi;p__Ascomycota;c__Saccharomycetes;o__Saccharomycetales;f__Saccharomycetales_family_Incertae_sedis;g__Candida;g__Candida_unclassified;
Otu671	2	k__Fungi;p__Ascomycota;c__Saccharomycetes;o__Saccharomycetales;f__Saccharomycetales_family_Incertae_sedis;g__Candida;g__Candida_unclassified;
Otu672	2	k__Fungi;p__Ascomycota;c__Saccharomycetes;o__Saccharomycetales;f__Saccharomycetales_family_Incertae_sedis;g__Candida;g__Candida_unclassified;
Otu673	2	k__Fungi;p__Chytridiomycota;c__Neocallimastigomycetes;o__Neocallimastigales;f__Neocallimastigaceae;f__Neocallimastigaceae_unclassified;f__Neocallimastigaceae_unclassified;
Otu674	2	k__Fungi;p__Ascomycota;c__Dothideomycetes;o__Capnodiales;f__Davidiellaceae;g__Cladosporium;g__Cladosporium_unclassified;
Otu675	2	k__Fungi;p__Ascomycota;c__Saccharomycetes;o__Saccharomycetales;f__Saccharomycetales_family_Incertae_sedis;g__Candida;g__Candida_unclassified;
Otu676	2	k__Fungi;p__Ascomycota;c__Saccharomycetes;o__Saccharomycetales;f__Saccharomycetales_family_Incertae_sedis;g__Candida;g__Candida_unclassified;
Otu677	2	k__Fungi;p__Ascomycota;c__Sordariomycetes;o__Hypocreales;f__Hypocreales_family_Incertae_sedis;g__Acremonium;s__Acremonium_sp;
Otu678	2	k__Fungi;p__Ascomycota;c__Saccharomycetes;o__Saccharomycetales;f__Saccharomycetales_family_Incertae_sedis;g__Candida;g__Candida_unclassified;
Otu679	2	k__Fungi;p__Ascomycota;c__Saccharomycetes;o__Saccharomycetales;f__Saccharomycetales_family_Incertae_sedis;g__Candida;g__Candida_unclassified;
Otu680	2	k__Fungi;p__Ascomycota;c__Saccharomycetes;o__Saccharomycetales;f__Saccharomycetales_family_Incertae_sedis;g__Candida;g__Candida_unclassified;
Otu681	2	k__Fungi;p__Ascomycota;c__Saccharomycetes;o__Saccharomycetales;f__Saccharomycetales_family_Incertae_sedis;g__Candida;g__Candida_unclassified;
Otu682	2	k__Fungi;p__Ascomycota;c__Saccharomycetes;o__Saccharomycetales;f__Saccharomycetales_family_Incertae_sedis;g__Candida;g__Candida_unclassified;
Otu683	2	k__Fungi;p__Chytridiomycota;c__Neocallimastigomycetes;o__Neocallimastigales;f__Neocallimastigaceae;g__Piromyces;g__Piromyces_unclassified;
Otu684	2	k__Fungi;p__Chytridiomycota;c__Neocallimastigomycetes;o__Neocallimastigales;f__Neocallimastigaceae;g__Orpinomyces;g__Orpinomyces_unclassified;
Otu685	2	k__Fungi;k__Fungi_unclassified;k__Fungi_unclassified;k__Fungi_unclassified;k__Fungi_unclassified;k__Fungi_unclassified;k__Fungi_unclassified;
Otu686	2	k__Fungi;p__Ascomycota;c__Saccharomycetes;o__Saccharomycetales;f__Saccharomycetales_family_Incertae_sedis;g__Candida;s__Candida_xylopsoci;
Otu687	2	k__Fungi;p__Chytridiomycota;c__Neocallimastigomycetes;o__Neocallimastigales;f__Neocallimastigaceae;f__Neocallimastigaceae_unclassified;f__Neocallimastigaceae_unclassified;
Otu688	2	k__Fungi;p__Ascomycota;c__Saccharomycetes;o__Saccharomycetales;f__Saccharomycetales_family_Incertae_sedis;g__Candida;s__Candida_xylopsoci;
Otu689	2	k__Fungi;p__Ascomycota;c__Saccharomycetes;o__Saccharomycetales;f__Saccharomycetales_family_Incertae_sedis;g__Candida;s__Candida_glaebosa;
Otu690	2	k__Fungi;p__Ascomycota;c__Dothideomycetes;o__Pleosporales;f__Pleosporaceae;f__Pleosporaceae_unclassified;f__Pleosporaceae_unclassified;
Otu691	2	k__Fungi;p__Ascomycota;c__Dothideomycetes;o__Pleosporales;f__Pleosporaceae;g__Alternaria;s__Alternaria_porri;
Otu692	2	k__Fungi;k__Fungi_unclassified;k__Fungi_unclassified;k__Fungi_unclassified;k__Fungi_unclassified;k__Fungi_unclassified;k__Fungi_unclassified;
Otu693	2	k__Fungi;p__Ascomycota;c__Dothideomycetes;o__Pleosporales;f__Pleosporaceae;g__Alternaria;s__Alternaria_porri;
Otu694	2	k__Fungi;p__Ascomycota;c__Sordariomycetes;o__Hypocreales;f__Hypocreales_family_Incertae_sedis;g__Sarocladium;s__Sarocladium_sp;
Otu695	2	k__Fungi;p__Chytridiomycota;c__Neocallimastigomycetes;o__Neocallimastigales;f__Neocallimastigaceae;f__Neocallimastigaceae_unclassified;f__Neocallimastigaceae_unclassified;
Otu696	2	k__Fungi;p__Basidiomycota;c__Tremellomycetes;o__Tremellales;f__Tremellales_family_Incertae_sedis;g__Cryptococcus;s__Cryptococcus_laurentii;
Otu697	2	k__Fungi;p__Ascomycota;c__Sordariomycetes;o__Sordariomycetes_order_Incertae_sedis;f__Sordariomycetes_family_Incertae_sedis;g__Myrmecridium;s__Myrmecridium_schulzeri;
Otu698	2	k__Fungi;p__Ascomycota;c__Dothideomycetes;o__Pleosporales;f__Pleosporaceae;f__Pleosporaceae_unclassified;f__Pleosporaceae_unclassified;
Otu699	2	k__Fungi;p__Ascomycota;c__Dothideomycetes;o__Pleosporales;f__Pleosporaceae;g__Alternaria;g__Alternaria_unclassified;
Otu700	2	k__Fungi;p__Basidiomycota;c__Basidiomycota_class_Incertae_sedis;o__Malasseziales;f__Malasseziales_family_Incertae_sedis;g__Malassezia;s__Malassezia_restricta;
Otu701	2	k__Fungi;p__Ascomycota;c__Dothideomycetes;o__Pleosporales;f__Pleosporaceae;f__Pleosporaceae_unclassified;f__Pleosporaceae_unclassified;
Otu702	2	k__Fungi;p__Ascomycota;c__Sordariomycetes;o__Coniochaetales;f__Coniochaetaceae;f__Coniochaetaceae_unclassified;f__Coniochaetaceae_unclassified;
Otu703	2	k__Fungi;p__Ascomycota;c__Sordariomycetes;o__Hypocreales;o__Hypocreales_unclassified;o__Hypocreales_unclassified;o__Hypocreales_unclassified;
Otu704	2	k__Fungi;p__Ascomycota;c__Eurotiomycetes;o__Eurotiales;f__Trichocomaceae;g__Aspergillus;g__Aspergillus_unclassified;
Otu705	2	k__Fungi;p__Ascomycota;c__Dothideomycetes;o__Pleosporales;f__Leptosphaeriaceae;g__unclassified_Leptosphaeriaceae;s__Leptosphaeriaceae_sp;
Otu706	2	k__Fungi;k__Fungi_unclassified;k__Fungi_unclassified;k__Fungi_unclassified;k__Fungi_unclassified;k__Fungi_unclassified;k__Fungi_unclassified;
Otu707	2	k__Fungi;k__Fungi_unclassified;k__Fungi_unclassified;k__Fungi_unclassified;k__Fungi_unclassified;k__Fungi_unclassified;k__Fungi_unclassified;
Otu708	2	k__Fungi;p__Ascomycota;c__Dothideomycetes;o__Pleosporales;f__Pleosporaceae;g__Alternaria;g__Alternaria_unclassified;
Otu709	2	k__Fungi;p__Ascomycota;c__Dothideomycetes;o__Pleosporales;f__Pleosporaceae;g__Alternaria;g__Alternaria_unclassified;
Otu710	2	k__Fungi;p__Ascomycota;c__Dothideomycetes;o__Pleosporales;f__Pleosporaceae;g__Alternaria;g__Alternaria_unclassified;
Otu711	2	k__Fungi;p__Ascomycota;c__Saccharomycetes;o__Saccharomycetales;f__Pichiaceae;g__Pichia;s__Pichia_norvegensis;
Otu712	2	k__Fungi;p__Ascomycota;c__Dothideomycetes;o__Pleosporales;o__Pleosporales_unclassified;o__Pleosporales_unclassified;o__Pleosporales_unclassified;
Otu713	2	k__Fungi;p__Chytridiomycota;c__Neocallimastigomycetes;o__Neocallimastigales;f__Neocallimastigaceae;f__Neocallimastigaceae_unclassified;f__Neocallimastigaceae_unclassified;
Otu714	2	k__Fungi;p__Ascomycota;c__Eurotiomycetes;o__Eurotiomycetes_order_Incertae_sedis;f__Monascaceae;g__Monascus;s__Monascus_purpureus;
Otu715	2	k__Fungi;p__Ascomycota;c__Eurotiomycetes;o__Eurotiomycetes_order_Incertae_sedis;f__Monascaceae;g__Monascus;s__Monascus_purpureus;
Otu716	2	k__Fungi;p__Ascomycota;c__Sordariomycetes;o__Hypocreales;f__Bionectriaceae;f__Bionectriaceae_unclassified;f__Bionectriaceae_unclassified;
Otu717	2	k__Fungi;p__Chytridiomycota;c__Neocallimastigomycetes;o__Neocallimastigales;f__Neocallimastigaceae;g__Neocallimastix;s__Neocallimastix_sp;
Otu718	2	k__Fungi;p__Basidiomycota;c__Microbotryomycetes;o__Leucosporidiales;f__Leucosporidiaceae;g__Leucosporidiella;s__Leucosporidiella_creatinivora;
Otu719	2	k__Fungi;p__Chytridiomycota;c__Neocallimastigomycetes;o__Neocallimastigales;f__Neocallimastigaceae;g__Neocallimastix;g__Neocallimastix_unclassified;
Otu720	2	k__Fungi;p__Chytridiomycota;c__Neocallimastigomycetes;o__Neocallimastigales;f__Neocallimastigaceae;g__Neocallimastix;g__Neocallimastix_unclassified;
Otu721	2	k__Fungi;k__Fungi_unclassified;k__Fungi_unclassified;k__Fungi_unclassified;k__Fungi_unclassified;k__Fungi_unclassified;k__Fungi_unclassified;
Otu722	2	k__Fungi;p__Ascomycota;c__Sordariomycetes;o__Sordariomycetes_order_Incertae_sedis;f__Plectosphaerellaceae;g__unclassified_Plectosphaerellaceae;s__Plectosphaerellaceae_sp;
Otu723	2	k__Fungi;p__Basidiomycota;c__Agaricomycetes;o__Polyporales;f__Meruliaceae;g__Gloeoporus;s__Gloeoporus_pannocinctus;
Otu724	2	k__Fungi;p__Chytridiomycota;c__Neocallimastigomycetes;o__Neocallimastigales;f__Neocallimastigaceae;f__Neocallimastigaceae_unclassified;f__Neocallimastigaceae_unclassified;
Otu725	2	k__Fungi;p__Ascomycota;c__Dothideomycetes;o__Pleosporales;f__Pleosporaceae;g__Pleospora;s__Pleospora_herbarum;
Otu726	2	k__Fungi;p__Ascomycota;c__Dothideomycetes;o__Pleosporales;f__Pleosporales_family_Incertae_sedis;g__Phoma;s__Phoma_sp_MJW_2010g;
Otu727	2	k__Fungi;p__Ascomycota;c__Dothideomycetes;o__Pleosporales;f__unclassified_Pleosporales;g__unclassified_Pleosporales;s__Pleosporales_sp;
Otu728	2	k__Fungi;p__Ascomycota;c__Dothideomycetes;o__Pleosporales;f__Phaeosphaeriaceae;f__Phaeosphaeriaceae_unclassified;f__Phaeosphaeriaceae_unclassified;
Otu729	2	k__Fungi;p__Basidiomycota;c__Agaricomycetes;o__Polyporales;f__Fomitopsidaceae;g__Ischnoderma;s__Ischnoderma_sp;
Otu730	2	k__Fungi;p__Basidiomycota;c__Tremellomycetes;o__Tremellales;f__Tremellales_family_Incertae_sedis;g__Dioszegia;s__Dioszegia_zsoltii_var._yunnanensis;
Otu731	2	k__Fungi;p__Basidiomycota;p__Basidiomycota_unclassified;p__Basidiomycota_unclassified;p__Basidiomycota_unclassified;p__Basidiomycota_unclassified;p__Basidiomycota_unclassified;
Otu732	2	k__Fungi;p__Basidiomycota;p__Basidiomycota_unclassified;p__Basidiomycota_unclassified;p__Basidiomycota_unclassified;p__Basidiomycota_unclassified;p__Basidiomycota_unclassified;
Otu733	2	k__Fungi;p__Chytridiomycota;c__Neocallimastigomycetes;o__Neocallimastigales;f__Neocallimastigaceae;g__Neocallimastix;g__Neocallimastix_unclassified;
Otu734	2	k__Fungi;p__Chytridiomycota;c__Neocallimastigomycetes;o__Neocallimastigales;f__Neocallimastigaceae;g__Neocallimastix;g__Neocallimastix_unclassified;
Otu735	2	k__Fungi;p__Chytridiomycota;c__Neocallimastigomycetes;o__Neocallimastigales;f__Neocallimastigaceae;g__Neocallimastix;g__Neocallimastix_unclassified;
Otu736	2	k__Fungi;p__Chytridiomycota;c__Neocallimastigomycetes;o__Neocallimastigales;f__Neocallimastigaceae;g__Neocallimastix;g__Neocallimastix_unclassified;
Otu737	2	k__Fungi;p__Chytridiomycota;c__Neocallimastigomycetes;o__Neocallimastigales;f__Neocallimastigaceae;g__Neocallimastix;g__Neocallimastix_unclassified;
Otu738	2	k__Fungi;p__Chytridiomycota;c__Neocallimastigomycetes;o__Neocallimastigales;f__Neocallimastigaceae;g__Neocallimastix;g__Neocallimastix_unclassified;
Otu739	2	k__Fungi;p__Ascomycota;c__Sordariomycetes;o__Sordariomycetes_order_Incertae_sedis;f__Plectosphaerellaceae;g__unclassified_Plectosphaerellaceae;s__Plectosphaerellaceae_sp;
Otu740	2	k__Fungi;p__Chytridiomycota;c__Neocallimastigomycetes;o__Neocallimastigales;f__Neocallimastigaceae;g__Neocallimastix;g__Neocallimastix_unclassified;
Otu741	2	k__Fungi;p__Chytridiomycota;c__Neocallimastigomycetes;o__Neocallimastigales;f__Neocallimastigaceae;g__Neocallimastix;g__Neocallimastix_unclassified;
Otu742	2	k__Fungi;p__Chytridiomycota;c__Neocallimastigomycetes;o__Neocallimastigales;f__Neocallimastigaceae;g__Neocallimastix;g__Neocallimastix_unclassified;
Otu743	2	k__Fungi;p__Chytridiomycota;c__Neocallimastigomycetes;o__Neocallimastigales;f__Neocallimastigaceae;g__Piromyces;g__Piromyces_unclassified;
Otu744	2	k__Fungi;p__Ascomycota;c__Sordariomycetes;o__Hypocreales;f__Hypocreales_family_Incertae_sedis;g__Acremonium;s__Acremonium_furcatum;
Otu745	2	k__Fungi;p__Ascomycota;c__Eurotiomycetes;o__Eurotiales;f__Trichocomaceae;g__Penicillium;g__Penicillium_unclassified;
Otu746	2	k__Fungi;k__Fungi_unclassified;k__Fungi_unclassified;k__Fungi_unclassified;k__Fungi_unclassified;k__Fungi_unclassified;k__Fungi_unclassified;
Otu747	2	k__Fungi;p__Ascomycota;c__Saccharomycetes;o__Saccharomycetales;f__Pichiaceae;g__unclassified_Pichiaceae;s__Pichiaceae_sp;
Otu748	2	k__Fungi;p__Ascomycota;c__Saccharomycetes;o__Saccharomycetales;f__Pichiaceae;g__unclassified_Pichiaceae;s__Pichiaceae_sp;
Otu749	2	k__Fungi;p__Basidiomycota;c__Agaricomycetes;o__Agaricales;f__Psathyrellaceae;g__Coprinellus;s__Coprinellus_xanthothrix;
Otu750	2	k__Fungi;p__Ascomycota;c__Saccharomycetes;o__Saccharomycetales;f__Pichiaceae;g__unclassified_Pichiaceae;s__Pichiaceae_sp;
Otu751	2	k__Fungi;p__Ascomycota;c__Saccharomycetes;o__Saccharomycetales;f__Pichiaceae;g__unclassified_Pichiaceae;s__Pichiaceae_sp;
Otu752	2	k__Fungi;p__Ascomycota;c__Saccharomycetes;o__Saccharomycetales;f__Pichiaceae;g__unclassified_Pichiaceae;s__Pichiaceae_sp;
Otu753	2	k__Fungi;p__Ascomycota;c__Saccharomycetes;o__Saccharomycetales;f__Pichiaceae;g__unclassified_Pichiaceae;s__Pichiaceae_sp;
Otu754	2	k__Fungi;p__Ascomycota;c__Saccharomycetes;o__Saccharomycetales;f__Pichiaceae;g__unclassified_Pichiaceae;s__Pichiaceae_sp;
